# Supplementary material for: Constitutive activation of NF-κB inducing kinase (NIK) in the mesenchymal lineage using Osterix (Sp7)- or Fibroblast-specific protein 1 (S100a4)-Cre drives spontaneous soft tissue sarcoma
Source: PLoS One. 2021 Jul 22;16(7):e0254426. doi: 10.1371/journal.pone.0254426 (PMC8297882; doi:10.1371/journal.pone.0254426)
Supplement: S1 Table — (XLSX) [file pone.0254426.s007.xlsx]

## Sheet: genotyping
Target allele	Primer	Primer sequence	Cycling parameters	Band Sizes
NT3	Forward	AAA GTC GCT CTG AGT TGT TAT C	94°C - 3 minutes; (94°C - 30 seconds, 68°C – 30 seconds (-1°C each cycle), 72°C – 30 seconds) x 12 cycles; (94°C – 30 seconds, 56°C - 30 seconds, 72°C – 20 seconds) x 20 cycles; 72°C – 5 minutes; 12°C hold	WT - 570bp NT3 - 450bp
	Reverse	GAT ATG AAG TAC TGG GCT CTT
	Neo Reverse	GCA TCG CCT TCT ATC GCC T
Cre	Forward	AAG TGC CTT CTC TAC ACC TG	94°C - 3 minutes; (94°C – 30 seconds, 60°C - 30 seconds, 72°C – 40 seconds) x 30 cycles; 12°C hold	Cre - 150bp
	Reverse	TGC TTA TAA CAC CCT GTT ACG
TdT	WT Forward	AAG GGA GCT GCA GTG GAG TA	94°C - 3 minutes; (94°C – 20 seconds, 61°C - 30 seconds, 72°C – 30 seconds) x 35 cycles; 72°C – 3 minutes; 12°C hold	WT - 297bp TdT - 196bp
	WT Reverse	CCG AAA ATC TGT GGG AAG TC
	Tdt Forward	GGC ATT AAA GCA GCG TAT CC
	Tdt Reverse	CTG TTC CTG TAC GGC ATG G
2% agarose gel, 100V, 30-60 minutes
