# Supplementary material for: Constitutive activation of NF-κB inducing kinase (NIK) in the mesenchymal lineage using Osterix (Sp7)- or Fibroblast-specific protein 1 (S100a4)-Cre drives spontaneous soft tissue sarcoma
Source: PLoS One. 2021 Jul 22;16(7):e0254426. doi: 10.1371/journal.pone.0254426 (PMC8297882; doi:10.1371/journal.pone.0254426)
Supplement: S2 Table — (XLSX) [file pone.0254426.s008.xlsx]

## Sheet: antibodies
Antibody	Supplier	Catalog #	Antibody Registry #	Isotype	Dilution
α-SMA	BioCare Medical	CME 305 A, B	not listed	rabbit IgG monoclonal	1:100
CD45	Abcam	ab10558	AB_442810	rabbit IgG polyclonal	1:3000
CK19	University of Iowa hybridoma bank	TROMA-III	AB_2133570	rat IgG2a, kappa monoclonal	1:500
GFP-biotin	Novus Biologicials	NB100-1678	AB_531012	goat IgG polyclonal	1:500
IgG, rabbit	ThermoFisher Scientific	02-6102	AB_2532938	rabbit IgG isotype control	1:5000
IgG, rat	ebioscience	16-4321	AB_470157	rat IgG2a, kappa isotype control	1:5000
RelB	Cell signaling	10544	AB_2797727	rabbit IgG monoclonal	1:1000
S100	BioCare Medical	CP 021 A, B, C	not listed	rabbit IgG polyclonal	1:250
Vimentin	Abcam	ab92547	AB_10562134	rabbit IgG monoclonal	1:2000
α-SMA: alpha smooth muscle actin; CK19: cytokeratin 19
