# Supplementary material for: Constitutive activation of NF-κB inducing kinase (NIK) in the mesenchymal lineage using Osterix (Sp7)- or Fibroblast-specific protein 1 (S100a4)-Cre drives spontaneous soft tissue sarcoma
Source: PLoS One. 2021 Jul 22;16(7):e0254426. doi: 10.1371/journal.pone.0254426 (PMC8297882; doi:10.1371/journal.pone.0254426)
Supplement: S3 Table — (XLSX) [file pone.0254426.s009.xlsx]

## Sheet: recombination
Target allele	Primer	Primer sequence	Cycling parameters	Band Sizes
NT3	Forward	TAG GGC GCA GTA GTC CAG GGT TTC C	94°C - 3 minutes; (94°C – 30 seconds, 58°C - 30 seconds, 72°C - 3 minutes) x 30 cycles; 12°C hold	Intact allele ~3000bp STOP ~300bp
	Reverse	CAT CAC GGC CTT GTC GTC ATC G
Crh	Forward	GCT CAG CAA GCT CAC AGC AA	94°C - 3 minutes; (94°C – 30 seconds, 60°C - 30 seconds, 72°C – 40 seconds) x 30 cycles; 12°C hold	WT - 450bp
	Reverse	GAG CTT ACA CAT TTC GTC
2% agarose gel, 100V, 60 minutes; Crh, corticotropin releasing hormone
