# Supplementary material for: Constitutive activation of NF-κB inducing kinase (NIK) in the mesenchymal lineage using Osterix (Sp7)- or Fibroblast-specific protein 1 (S100a4)-Cre drives spontaneous soft tissue sarcoma
Source: PLoS One. 2021 Jul 22;16(7):e0254426. doi: 10.1371/journal.pone.0254426 (PMC8297882; doi:10.1371/journal.pone.0254426)
Supplement: S4 Table — (XLSX) [file pone.0254426.s010.xlsx]

## Sheet: qPCR
Gene	NCBI Reference Sequence	Forward	Reverse
Gapdh	NM_008084	CATCACTGCCACCCAGAAGACTG	ATGCCAGTGAGCTTCCCGTTCAG
Hba1	NM_008218.2	GCTGAAGCCCTGGAAAGGAT	GGAGCTTGAAGTTGACGGGA
Hba2	NM_001083955.1	CTAGCTTCCCCACCACCAAG	AGGAGCTTGAAGTTGACGGG
Hbb	NM_001278161.1	CAGGCTCCTGGGCAATATGA	ACCATTGTTCACAGGCAAGAGC
CD68	NM_001291058.1	GGGGCTCTTGGGAACTACAC	GTACCGTCACAACCTCCCTG
