# Supplementary material for: Constitutive activation of NF-κB inducing kinase (NIK) in the mesenchymal lineage using Osterix (Sp7)- or Fibroblast-specific protein 1 (S100a4)-Cre drives spontaneous soft tissue sarcoma
Source: PLoS One. 2021 Jul 22;16(7):e0254426. doi: 10.1371/journal.pone.0254426 (PMC8297882; doi:10.1371/journal.pone.0254426)
Supplement: S5 Table — (XLSX) [file pone.0254426.s011.xlsx]

## Sheet: GEO datasets
Tissue	GSE#	GSM#	sample size
Osx-Cre;NT3 tumor 1	GSE158479	GSM4801422	3
Osx-Cre;NT3 tumor 2		GSM4801423
Osx-Cre;NT3 tumor 3		GSM4801424
FSP1-Cre;NT3 tumor 1	GSE158479	GSM4801425	3
FSP1-Cre;NT3 tumor 2		GSM4801426
FSP1-Cre;NT3 tumor 3		GSM4801427
Ctrl cortical bone (non-loaded side)_1	GSE133212	GSM3902353	4
Ctrl cortical bone (non-loaded side)_2		GSM3902354
Ctrl cortical bone (non-loaded side)_3		GSM3902355
Ctrl cortical bone (non-loaded side)_4		GSM3902356
Osx-Cre;NT3 cortical bone (non-loaded side)_1	GSE133212	GSM3902361	4
Osx-Cre;NT3 cortical bone (non-loaded side)_2		GSM3902362
Osx-Cre;NT3 cortical bone (non-loaded side)_3		GSM3902363
Osx-Cre;NT3 cortical bone (non-loaded side)_4		GSM3902364
skeletal muscle 1	GSE83541	GSM2208774	5
skeletal muscle 2		GSM2208775
skeletal muscle 3		GSM2208779
skeletal muscle 4		GSM2208782
skeletal muscle 5		GSM2208783
white adipose tissue 1	GSE112999	GSM3093048	4
white adipose tissue 2		GSM3093058
white adipose tissue 3		GSM3093059
white adipose tissue 4		GSM3093060
mature cartilage 1	GSE110051	GSM2977016	3
mature cartilage 2		GSM2977017
mature cartilage 3		GSM2977018
vein 1	GSE128870	GSM3687818	4
vein 2		GSM3687819
vein 3		GSM3687820
vein 4		GSM3687821
dermal fibroblast 1	GSE60569	GSM1482473	3
dermal fibroblast 2		GSM1482474
dermal fibroblast 3		GSM1482475
blood 1	GSE116630	GSM3244452	4
blood 2		GSM3244453
blood 3		GSM3244454
blood 4		GSM3244455
liver 1	GSE92364	GSM2428116	5
liver 2		GSM2428117
liver 3		GSM2428118
liver 4	GSE93380	GSM2452248
liver 5		GSM2452250
