# Supplementary material for: Constitutive activation of NF-κB inducing kinase (NIK) in the mesenchymal lineage using Osterix (Sp7)- or Fibroblast-specific protein 1 (S100a4)-Cre drives spontaneous soft tissue sarcoma
Source: PLoS One. 2021 Jul 22;16(7):e0254426. doi: 10.1371/journal.pone.0254426 (PMC8297882; doi:10.1371/journal.pone.0254426)
Supplement: S6 Table — (XLSX) [file pone.0254426.s012.xlsx]

## Sheet: calculations
Group 1	Osx-Cre;NT3 tumors and FSP1-Cre;NT3 tumors
Group 2	all other tissues
Differentially expressed genes were defined as having fold changes (FC) >1.5 and a Benjamini‐Hochberg adjusted p-value < 0.05 between group 1 and group 2

## Sheet: DEG_FC>1.5_p<0.05
Gene	13_sp7NT3 tumors	18_sp7NT3 tumors	25_sp7NT3 tumors	27_FSPNT3 tumors	29_FSPNT3 tumors	36_FSPNT3 tumors	Blood_1	Blood_2	Blood_3	Blood_4	Derm_fibrobl_1	Derm_fibrobl_2	Derm_fibrobl_3	Fat_1	Fat_2	Fat_3	Fat_4	Liver_1	Liver_2	Liver_3	Liver_4	Liver_5	Mature_cart_1	Mature_cart_2	Mature_cart_3	Muscle_1	Muscle_2	Muscle_3	Muscle_4	Muscle_5	Vein_1	Vein_2	Vein_3	Vein_4	non_loaded_Ctrl_1	non_loaded_Ctrl_2	non_loaded_Ctrl_3	non_loaded_Ctrl_4	non_loaded_SP7NT3_bone_1	non_loaded_SP7NT3_bone_2	non_loaded_SP7NT3_bone_3	non_loaded_SP7NT3_bone_4	Gene	Mean norm counts	FC (log2)	SD	Wald Statistic	pVal	adj. pVal
Ccl20	12088.3	19015	16553.4	5819.23	5014.77	4997.32	0	0	0	0	1.18102	2.80231	4.602	0	0	0	0	0	0	0.896939	0	0	0	0	0	0	0	0	0	0	0	0	5.5498	0	7.69411	3.12132	3.96428	0	1.41917	2.25084	1.33295	2.3385	Ccl20	1512.5	12.5839	0.793719	15.8544	1.3108e-56	4.8563e-53
Csn2	2022.99	854.199	3565.86	1203.23	1109.13	612.918	0	0	0	0	0	0	0	0	0	0	0	0	0	0	0	0	0	0	0	0	0	0	0	0	0	0	0	0	0.641176	0	0	0	2.83834	6.00224	1.99942	3.50775	Csn2	223.412	10.4139	1.20152	8.66726	4.42661e-18	8.48269e-16
Lpo	5827.22	4844.55	7589.64	5101.99	4053.62	1979.83	2.13226	0	0	0	1.18102	0	0	0	0	0	0	0	0	0	0	0	0	0	0	0	0	0	0	0	0	0	0	1.96229	13.4647	7.8033	9.24999	9.62878	14.1917	7.5028	19.3278	9.354	Lpo	702.206	9.98288	1.16315	8.58265	9.27147e-18	1.67557e-15
Aire	2233.54	2035.72	3138.79	3287.99	3310.67	670.553	10.6613	2.01982	0	24.274	5.31459	2.80231	3.068	0	0	2.41482	0.963149	0	0	0	0	0	4.09722	14.4014	24.5048	0	0	0	0	0	0	1.90851	0	1.96229	0.641176	0	0.660714	2.06331	2.12875	1.50056	0	1.75388	Aire	352.01	9.58398	0.818071	11.7153	1.06371e-31	8.75751e-29
Krt6b	203.073	28.3711	53.1223	103.146	131.609	2230.16	0	0	0	0	2.36204	0	1.534	0	0	0	0	0	0	0	0	0	0	0	0	0	0	0	0	0	0	0	0	0	0	0	0	1.37554	0	0	0	0	Krt6b	65.5894	9.39073	1.26055	7.44971	9.35435e-14	6.77322e-12
Tlx1	1548	1170.05	1257.04	1259.17	1510.09	437.86	0	0	0	0	0	0	0.766999	0	0	0	0	0	0	0	0	0	10.243	15.3615	0	0	0	0	0	0	1.8544	0	0	0	1.92353	1.56066	0.660714	1.37554	0	0.75028	0.666475	3.50775	Tlx1	171.926	9.3713	0.993655	9.43115	4.05623e-21	1.2523e-18
Oit1	6724.37	6468.7	3576.71	3806.21	4014.07	6479.51	2.13226	0	0	8.09134	0.590509	0	3.068	0	0	0	0	3.38154	0	5.38163	0	0	2.04861	0	0	0	0	0	0	0	5.56321	0	116.546	0	1.92353	0	4.625	1.37554	0	0	0	0.584625	Oit1	743.45	9.35733	1.28865	7.26133	3.83297e-13	2.44837e-11
Zic2	966.533	624.34	1350.53	1046.43	955.186	332.696	0	4.03964	7.6447	0	0	1.40116	3.068	0	0	0	0.963149	0	0	0.896939	0	0	12.2917	0.960096	0	0	2.25278	0	0	0	0	0	0	3.92458	0	1.56066	0	0.68777	0	0	0	0	Zic2	126.557	9.31848	0.868419	10.7304	7.3278e-27	3.54108e-24
Cdkn2a	2341.08	1489.05	1348.43	1254.6	1576.92	603.885	2.13226	4.03964	0	0	1.18102	0	0	1.02875	2.7938	0	3.8526	2.70523	1.23709	2.69082	1.17261	3.54404	0	0	0	0	0	0	0	0	0	0	0	3.92458	3.20588	3.90165	6.60714	2.75108	7.80543	11.2542	5.99827	5.84625	Cdkn2a	206.944	8.98015	0.581324	15.4478	7.8113e-54	2.48053e-50
Insm1	529.432	305.953	762.563	718.279	956.891	223.876	4.26452	0	0	8.09134	0	0	0.766999	0	0	0	0	0	0	0	0	0	0	0	0	0	0	0	0	0	0	0	0	1.96229	0	0	0	0	5.67667	2.25084	3.33237	5.84625	Insm1	84.0282	8.85511	1.0063	8.79966	1.37227e-18	2.77311e-16
Krt42	870.467	122.591	1176.12	365.586	1382.74	1140.89	0	0	0	0	4.72408	7.70636	13.806	0	0	0	0	0	0	0	0	0	0	0	0	0	0	0	0	0	0	0	0	0	0	0	0	1.37554	0	0	0	0	Krt42	121.095	8.7022	1.45887	5.96502	2.44607e-09	5.34123e-08
Bcl2a1d	9545.78	11538.7	3355.28	3764.21	5088.07	1984.78	100.216	80.7928	84.0917	72.822	1.18102	1.40116	0	1.02875	0	1.20741	1.9263	12.1735	2.47418	2.69082	4.69046	7.08808	3.07291	0	0	0	2.25278	0	3.18258	0	0	5.72553	3.69986	13.736	7.69411	0.78033	6.60714	4.12662	19.8684	8.25308	14.6624	17.5388	Bcl2a1d	851.472	8.47399	0.884662	9.57879	9.81846e-22	3.30689e-19
Spink4	52.5696	479.857	7.61611	36.1843	29.3221	2885.23	0	0	0	0	2.36204	0.700578	0.766999	0	0	0	2.88945	1.35262	0	4.48469	0	1.18135	0	0	0	0	0	3.38155	0	0	5.56321	3.81702	12.9495	1.96229	0.641176	0.78033	0	1.37554	1.41917	0.75028	0.666475	0	Spink4	84.2339	8.37206	0.896483	9.33879	9.74415e-21	2.74181e-18
Fcgbp	22542.7	14224.1	49984.7	32310.9	32468.6	19190.8	0	2.01982	0	0	715.107	264.819	484.743	0	0	0	0	12.1735	8.65965	9.86632	5.86307	3.54404	4.09722	0	8.16826	0	0	0	0	0	9.27201	1.90851	264.54	1.96229	10.2588	7.02297	4.625	3.43885	0	3.00112	0	4.677	Fcgbp	4108.37	8.28477	1.32157	6.26891	3.63591e-10	1.01155e-08
H2-M2	4772.36	5370.37	4627.36	2898.07	3232.08	1821.98	2.13226	0	0	0	44.8787	13.311	16.874	0	0	0	5.77889	22.9945	5.56691	0.896939	1.17261	11.8135	0	3.84038	0	0	0	0	0	0	0	0	18.4993	31.3966	20.5176	14.8263	9.24999	7.56547	27.6738	46.5174	21.3272	49.6931	H2-M2	549.97	8.08408	0.898876	8.99355	2.39371e-19	5.32098e-17
Rps15a-ps4	2068.89	3105.68	1159.17	1092.6	1410.53	1139.6	19.1903	12.1189	22.9341	40.4567	3.54306	2.80231	6.90299	0	0	0	0.963149	1.35262	1.85564	0	1.17261	3.54404	20.4861	6.72067	0	2.89837	2.25278	0	3.18258	0	3.7088	13.3596	0	13.736	3.20588	5.46231	8.58928	9.62878	6.38626	4.50168	2.6659	1.75388	Rps15a-ps4	242.901	8.06541	0.603562	13.363	9.94559e-41	1.70062e-37
Pitx1	5119.8	3137.99	4480.75	5873.71	6326.93	1969.94	0	0	0	0	3.54306	2.80231	0	6.17253	11.1752	8.45188	0.963149	0	0	0	0	1.18135	0	22.0822	0	8.69511	11.2639	3.38155	12.7303	15.8083	5.56321	3.81702	7.39973	0	45.5235	25.7509	52.1964	46.0806	51.0901	36.7637	39.9885	45.6008	Pitx1	651.837	8.02884	0.90056	8.91539	4.86119e-19	1.04912e-16
Ankk1	162.245	58.6687	306.358	235.614	116.266	108.82	0	0	0	0	0	0	1.534	0	0	0	0	0	0	0	0	0	0	0	0	0	0	0	3.18258	0	1.8544	0	0	5.88686	0	1.56066	0	1.37554	0	1.50056	1.99942	0	Ankk1	23.973	7.95238	0.672428	11.8264	2.85222e-32	2.43853e-29
Serpinb5	743.446	736.686	845.578	379.727	752.829	1176.16	0	0	0	0	5016.97	5233.32	6712.01	1.02875	0	0	0	0	1.23709	0	0	0	0	0	0	0	0	0	0	0	3.7088	1.90851	11.0996	0	1.28235	0	0	0	0	0	0	0	Serpinb5	111.907	7.88371	1.25931	6.26033	3.84159e-10	1.05556e-08
Bcl2a1a	3448.78	4674.58	1631.94	1388.94	1926.4	735.501	44.7774	22.218	45.8682	24.274	0	0	3.835	0	0	1.20741	0.963149	14.8788	2.47418	4.48469	2.34523	4.72539	5.12152	0	0	0	0	0	0	0	3.7088	1.90851	5.5498	5.88686	5.77058	6.24264	9.24999	16.5065	19.8684	20.2576	22.6601	21.6311	Bcl2a1a	336.251	7.80985	0.791412	9.86825	5.71508e-23	2.01652e-20
Efcab3	10.1403	43.9577	2.47523	54.9003	1353.93	23.4414	0	0	0	0	0	1.40116	2.301	0	0	0	0	1.35262	1.23709	0.896939	0	1.18135	0	0	8.16826	0	0	0	0	0	0	1.90851	0	3.92458	0	3.12132	0.660714	1.37554	0.709584	0.75028	1.99942	0.584625	Efcab3	36.2005	7.77101	0.861536	9.01994	1.8819e-19	4.35759e-17
Serpinb3a	202.006	66.1117	7.99691	17.2603	125.642	352.481	0	0	0	0	0	0	1.534	0	0	0	0	0	0	0	0	2.36269	4.09722	0	0	0	0	0	0	0	0	0	0	0	0	0.78033	0.660714	0	0.709584	0	0	0	Serpinb3a	18.6105	7.68489	0.957587	8.02527	1.01302e-15	1.22383e-13
Dsg3	35.4911	27.583	90.0605	156.591	175.08	295.061	0	0	0	0	2326.02	2138.17	2906.16	0	0	0	0	0	0	0	0	0	0	0	0	0	0	0	0	0	0	1.90851	0	0	0	0	1.32143	0	4.25751	0.75028	0	0.584625	Dsg3	18.8414	7.65509	0.827974	9.24557	2.33998e-20	6.26691e-18
Bcl2a1b	18962.7	23698	6270.34	6821.57	8939.67	3649.98	266.532	268.636	252.275	275.105	0.590509	4.20347	8.43699	1.02875	2.7938	7.24447	20.2261	53.4283	21.6491	26.9082	9.38092	40.1658	62.4826	6.72067	0	0	2.25278	10.1446	3.18258	0	5.56321	5.72553	7.39973	19.6229	55.7823	29.6526	29.0714	44.7051	54.638	72.0269	71.3128	78.9244	Bcl2a1b	1670.48	7.54972	0.822377	9.18036	4.2964e-20	1.08528e-17
Serpinb1b	387.734	1014.53	242.383	249.963	313.167	102.798	2.13226	4.03964	0	0	3.54306	4.20347	0	1.02875	0	1.20741	8.66834	4.05785	0	2.69082	0	1.18135	0	0	0	0	6.75835	0	0	2.63472	1.8544	1.90851	11.0996	0	1.28235	1.56066	0	2.06331	0.709584	0.75028	0	1.16925	Serpinb1b	56.5505	7.52377	0.627876	11.9829	4.36779e-33	4.22137e-30
Stra8	102.737	92.2937	111.005	81.7266	72.453	34.6245	0	0	0	0	0	0	0.766999	0	0	0	0.963149	0	0	0	0	0	0	0	0	0	0	0	0	0	0	0	0	3.92458	1.92353	0.78033	0	0	0.709584	0	0	0.584625	Stra8	12.0117	7.48987	0.509722	14.694	7.04061e-49	1.73895e-45
Gpx2	3753.52	1406.65	1514.08	1800.9	2171.54	4937.54	10.6613	2.01982	0	0	66.7276	70.7584	53.6899	0	0	0	0	0	6.80401	7.17551	2.34523	3.54404	0	1.92019	0	0	0	0	0	0	3.7088	0	77.6971	1.96229	0	0	0	0	1.41917	0	0	0	Gpx2	378.444	7.43568	1.33214	5.58174	2.38123e-08	3.90069e-07
Brinp3	421.891	424.516	420.79	489.112	285.72	122.799	6.39677	2.01982	22.9341	24.274	1.18102	0.700578	1.534	3.08626	0	0	1.9263	0	0	0	0	0	0	0	0	0	2.25278	3.38155	0	0	0	3.81702	1.84993	1.96229	1.92353	0	0.660714	0	1.41917	6.75252	6.66475	1.75388	Brinp3	53.8409	7.4028	0.719661	10.2865	8.10651e-25	3.53332e-22
Nkx2-3	250.039	285.988	112.528	123.318	35.2889	58.0659	0	0	0	0	0	0	0	0	0	0	0	1.35262	2.47418	1.79388	1.17261	1.18135	0	0	0	0	0	0	0	0	0	0	0	0	1.28235	0	0	1.37554	4.25751	2.25084	0	0.584625	Nkx2-3	21.0227	7.38296	0.773039	9.55056	1.28993e-21	4.27967e-19
Sprr1a	234.028	176.619	323.304	106.265	106.719	688.833	2.13226	0	0	0	3615.69	2552.91	3805.08	0	0	0	0.963149	1.35262	0	4.48469	0	3.54404	0	7.68077	0	0	0	0	0	0	0	1.90851	0	1.96229	0	0	0	0	2.12875	0	0	0	Sprr1a	39.9085	7.36715	0.895629	8.22566	1.94112e-16	2.87355e-14
Foxn1	79.5215	67.6879	188.308	85.4698	109.617	61.9369	0	0	0	0	708.021	1069.08	952.613	0	0	0	0	0	0	0	0	0	0	0	0	0	0	0	0	0	0	0	0	1.96229	0	0.78033	0.660714	0.68777	0.709584	0	0	0	Foxn1	14.3835	7.36502	0.65901	11.1759	5.35163e-29	2.97403e-26
Ces2f	285.797	203.064	716.485	552.954	372.153	275.705	0	0	0	0	20.6678	4.20347	19.942	0	0	0	0	0	0	0	0	0	0	0	0	0	0	0	0	0	1.8544	1.90851	1.84993	0	0.641176	0	1.32143	0	0	0	0.666475	0.584625	Ces2f	58.5666	7.28487	1.20192	6.06103	1.35255e-09	3.18157e-08
Il23a	299.14	411.819	293.601	248.299	255.716	121.938	4.26452	2.01982	0	0	3.54306	1.40116	4.602	0	1.3969	0	0	0	7.42255	2.69082	2.34523	2.36269	4.09722	0	0	0	0	0	0	0	3.7088	1.90851	1.84993	1.96229	0	0.78033	0	4.81439	1.41917	1.50056	1.33295	1.75388	Il23a	40.1831	7.12163	0.491104	14.5013	1.18899e-47	2.643e-44
Wnt7b	2816.07	1800.08	4378.31	2486.94	2248.94	1039.81	12.7935	0	15.2894	0	95.6625	65.8544	59.0589	1.02875	0	0	7.70519	4.73416	2.47418	7.17551	2.34523	2.36269	26.6319	13.4413	8.16826	0	0	0	0	0	11.1264	9.54256	72.1473	1.96229	1.92353	6.24264	5.94642	5.50216	34.06	21.0079	11.3301	22.2158	Wnt7b	364.235	7.09908	0.810541	8.75844	1.97967e-18	3.92911e-16
Skint4	1710.25	2461.37	2376.8	1465.88	1705.63	892.924	0	0	0	0	82.6713	35.7295	81.3019	0	0	0	0	0	0	0	0	0	0	5.76058	0	0	0	3.38155	0	0	0	0	0	0	0	0.78033	0.660714	2.06331	0	0	0	0	Skint4	257.743	7.07581	1.59098	4.44746	8.68936e-06	6.60362e-05
Gm10634	148.369	144.57	151.751	159.294	230.656	45.5925	0	2.01982	0	0	1.18102	0	1.534	2.05751	0	0	0.963149	0	0	0	0	0	0	0	0	0	0	0	0	2.63472	0	1.90851	1.84993	0	1.28235	0	1.32143	2.75108	4.25751	0.75028	1.33295	3.50775	Gm10634	21.6568	7.07263	0.534599	13.2298	5.90531e-40	9.37637e-37
Sec1	447.775	362.432	580.919	511.779	447.845	157.853	4.26452	2.01982	7.6447	0	7.08611	2.80231	7.66999	3.08626	2.7938	0	2.88945	0	0	0	0	3.54404	0	9.60096	0	2.89837	2.25278	0	3.18258	2.63472	5.56321	9.54256	0	1.96229	4.48823	1.56066	0	1.37554	3.54792	2.25084	3.99885	6.43088	Sec1	62.2308	7.0385	0.507121	13.8793	8.45439e-44	1.56611e-40
Cryaa	160.644	612.344	138.804	84.0141	72.453	18.4951	0	0	0	0	4.72408	1.40116	0.766999	0	0	0	0	0	0	0	0	0	2.04861	0	0	0	0	0	0	0	0	0	12.9495	0	0	0	0.660714	0	0	3.7514	0.666475	4.09238	Cryaa	26.6146	7.03027	1.06133	6.62404	3.4951e-11	1.30138e-09
Krt9	82.7237	112.872	67.9737	157.215	142.008	31.8287	0	0	0	8.09134	1.18102	0	6.13599	0	0	0	0	0	0	0	0	0	0	0	0	0	0	0	0	0	0	0	5.5498	0	0.641176	0.78033	0	0	0	0.75028	0	0	Krt9	14.7083	7.01475	0.928805	7.55245	4.27145e-14	3.30836e-12
Cdhr1	1652.87	1137.73	1633.08	2187.28	2785.6	1071.42	2.13226	6.05946	0	0	4.72408	4.20347	6.90299	0	0	0	2.88945	1.35262	1.23709	0.896939	0	0	0	0	0	0	0	0	0	0	12.9808	7.63405	24.0491	9.81144	0	0.78033	0	0	48.9613	74.2778	60.6492	73.0782	Cdhr1	257.396	6.9503	1.15239	6.03122	1.62724e-09	3.76007e-08
Bcl2l15	1508.77	1519.08	1229.81	456.879	905.406	488.829	2.13226	2.01982	7.6447	0	7.08611	5.60463	3.835	1.02875	2.7938	3.62223	4.81574	3.38154	6.80401	4.48469	0	0	0	1.92019	0	23.187	20.2751	10.1446	9.54773	23.7125	0	9.54256	0	3.92458	14.1059	26.5312	11.2321	10.3166	10.6438	12.0045	19.9942	8.18475	Bcl2l15	151.888	6.9475	0.556141	12.4923	8.21907e-36	1.01501e-32
Gm4786	235.896	254.114	1.90403	97.7392	120.187	126.024	0	2.01982	0	0	0	0.700578	0.766999	0	0	1.20741	0.963149	2.02892	2.47418	2.69082	4.69046	8.26943	1.0243	0	0	0	0	0	0	0	0	0	0	0	0	0	0	0.68777	0	0	0	0	Gm4786	20.5569	6.92624	0.890983	7.77371	7.62189e-15	7.46374e-13
Tfap2b	204.941	75.0434	69.1162	107.097	120.357	49.0334	0	0	0	0	1113.7	958.391	1103.71	0	0	0	4.81574	0	0	0	0	0	0	0	0	0	0	0	0	0	0	0	1.84993	1.96229	1.28235	2.34099	0	0	0	0.75028	0	0	Tfap2b	15.3656	6.91124	0.783998	8.81538	1.19279e-18	2.50138e-16
Gm9926	195.868	585.549	5.52168	9.15005	26.5945	106.454	0	2.01982	0	0	0	0	2.301	0	0	0	10.5946	0	0	0	0	0	0	0	0	0	0	0	3.18258	0	0	1.90851	0	3.92458	0	3.12132	0	0	0	0	0	0	Gm9926	22.7664	6.89091	1.24214	5.54762	2.8958e-08	4.63343e-07
Guca2a	3.73591	24.3431	0	0.623867	2.04573	576.358	0	2.01982	7.6447	0	2.36204	1.40116	0.766999	0	0	0	0	0	0	0.896939	1.17261	0	0	1.92019	0	0	0	0	0	0	0	0	0	0	0	0.78033	0	0	0	0	0	1.75388	Guca2a	14.9482	6.86986	1.18445	5.80005	6.62937e-09	1.28143e-07
Sprr2d	29.3536	11.471	19.8019	20.3797	34.6069	186.886	0	0	0	0	0	0	0	0	0	0	0	0	0	0	0	0	0	0	0	0	0	0	0	0	0	0	0	0	0	1.56066	0	0	0	0	0	0	Sprr2d	7.23952	6.85757	1.26938	5.40232	6.57846e-08	9.50179e-07
Skint8	461.652	585.724	404.415	251.419	435.4	107.099	0	0	0	0	24.2109	5.60463	22.243	0	0	0	0	0	0	0	0	0	0	0	0	0	0	0	0	0	0	0	0	0	0.641176	0	1.32143	0	0	0	0	0	Skint8	54.7555	6.83124	1.52375	4.48318	7.35391e-06	5.73781e-05
2610528A11Rik	603.883	505.952	296.838	180.506	305.496	1222.61	8.52903	8.07928	30.5788	0	0	0	0	3.08626	2.7938	3.62223	2.88945	1.35262	1.23709	0	0	1.18135	1.0243	1.92019	65.3461	0	6.75835	3.38155	3.18258	5.26945	0	0	0	0	1.28235	0	0	1.37554	2.83834	3.7514	0.666475	1.75388	2610528A11Rik	78.0282	6.81511	0.867433	7.85664	3.94566e-15	4.17658e-13
Gm10782	74.7182	126.794	22.2771	88.7971	148.997	43.6569	0	0	0	0	1.18102	0	4.602	0	0	0	0	0	0	0	0	0	0	0	0	0	0	0	0	0	0	3.81702	0	0	0	3.12132	0	0.68777	1.41917	0	0	0.584625	Gm10782	12.3965	6.7904	0.918111	7.39606	1.40286e-13	9.80635e-12
Skint1	1966.42	2469.25	1615.95	962.419	1295.8	683.887	0	0	0	0	81.4903	34.3283	78.2339	0	0	0	0	0	0	0	0	0	0	0	0	0	0	0	0	0	0	0	0	0	3.20588	0	0	1.37554	1.41917	0	0	0	Skint1	218.9	6.78743	1.68623	4.0252	5.6926e-05	0.000334218
Gm8942	2312.26	3561.01	569.685	967.618	1231.53	1353.37	63.9677	54.5352	160.539	72.822	8.85764	13.311	6.90299	0	0	1.20741	0.963149	12.1735	8.65965	1.79388	7.03569	10.6321	3.07291	7.68077	16.3365	5.79674	2.25278	10.1446	3.18258	2.63472	0	0	0	1.96229	0	3.90165	0.660714	0.68777	0.709584	4.50168	0.666475	1.75388	Gm8942	249.639	6.75716	0.889822	7.59383	3.10582e-14	2.49239e-12
Pyy	0.266851	14.7985	1.14242	2.49547	2.38669	353.342	0	0	0	0	1.18102	0	0	0	0	0	0	0	0	0	0	0	0	0	0	0	0	0	0	0	0	0	0	0	0	0.78033	0	0	1.41917	0	0	0	Pyy	8.99553	6.75382	1.41322	4.77903	1.76145e-06	1.65701e-05
Ly6g6g	48.0331	42.2064	56.3592	53.0287	56.2576	57.8508	2.13226	0	0	0	2280.55	2782	2962.15	0	0	0	0	0	0	0	0	2.36269	0	0	0	0	0	0	0	0	1.8544	0	0	0	0	0	0	0	0.709584	0	0	0	Ly6g6g	7.75004	6.74767	0.379119	17.7983	7.28284e-71	8.09451e-67
Gm10132	451.511	511.819	1.52322	195.894	210.71	187.746	10.6613	10.0991	15.2894	32.3654	0	0	3.068	0	0	0	0	4.05785	4.32982	3.58775	1.17261	3.54404	1.0243	0	0	0	0	0	3.18258	0	0	0	0	0	0.641176	0	0	0.68777	2.12875	0.75028	0	0.584625	Gm10132	39.4376	6.74466	0.946406	7.1266	1.02877e-12	5.76034e-11
9530053A07Rik	146.234	107.355	733.241	92.7483	99.0475	41.2913	2.13226	0	7.6447	0	4.72408	2.80231	3.068	6.17253	1.3969	1.20741	1.9263	0	0	0	3.51784	0	0	0	0	0	0	0	0	0	3.7088	3.81702	11.0996	3.92458	0.641176	0.78033	1.32143	0	1.41917	2.25084	1.33295	0	9530053A07Rik	30.5906	6.69451	0.671264	9.973	2.00092e-23	7.29156e-21
3100003L05Rik	150.237	157.092	128.522	82.5584	91.8874	29.4631	0	0	0	0	0.590509	0	3.068	0	0	0	0	0	0	0	0	0	10.243	0	0	0	0	3.38155	0	0	0	0	0	0	0	2.34099	0	0	0	0	1.99942	0.584625	3100003L05Rik	15.7611	6.69305	1.0682	6.26573	3.7109e-10	1.02727e-08
Fabp6	24.2834	33.4499	3.61765	3.95116	14.1496	233.124	0	0	0	0	1.18102	0	1.534	0	0	0	0	1.35262	0	0	0	0	0	0	0	0	0	0	0	0	0	0	0	0	0	0	0	0	0	0	0	0	Fabp6	7.53912	6.66219	1.20951	5.50817	3.62585e-08	5.64025e-07
1110032F04Rik	995.353	697.107	914.123	799.382	712.596	262.372	61.8355	58.5748	22.9341	24.274	2.36204	0	1.534	0	0	0	3.8526	0	0	0.896939	0	0	2.04861	3.84038	0	2.89837	0	3.38155	0	0	1.8544	13.3596	11.0996	1.96229	2.5647	3.90165	0.660714	2.75108	3.54792	3.7514	5.3318	8.18475	1110032F04Rik	110.198	6.51346	0.90141	7.22586	4.97949e-13	3.10053e-11
Dnmt3l	623.63	686.249	746.95	590.178	603.832	245.167	4.26452	6.05946	0	0	10.0387	9.8081	7.66999	42.1789	5.58759	33.8075	6.74204	0	0	0.896939	0	0	2.04861	0	0	0	2.25278	0	6.36515	0	14.8352	9.54256	3.69986	3.92458	6.41176	4.68198	1.32143	4.12662	1.41917	0.75028	4.66532	2.3385	Dnmt3l	87.8915	6.49586	0.724237	8.96925	2.98554e-19	6.50642e-17
Slc5a9	647.913	1115.76	701.824	590.178	847.444	362.374	0	0	0	0	38.9736	23.8197	28.379	0	0	0	8.66834	0	1.23709	0	0	0	10.243	1.92019	32.6731	0	0	0	0	0	1.8544	0	44.3984	1.96229	1.28235	2.34099	0	0	4.25751	0.75028	0	0	Slc5a9	106.387	6.43383	1.18494	5.42968	5.64541e-08	8.31071e-07
Dmrtb1	68.3138	72.504	57.5016	71.7447	41.0851	23.6565	0	2.01982	0	0	2.36204	0	3.068	0	0	0	0.963149	1.35262	1.23709	0	0	0	0	0	0	0	0	0	0	0	0	0	0	0	1.28235	0	0	0	0.709584	0	0	0	Dmrtb1	8.28096	6.43372	0.70397	9.13919	6.29218e-20	1.53702e-17
Best2	4.00276	58.0557	2.47523	3.32729	14.3201	221.941	0	0	0	0	1.18102	0	0	0	0	0	0	0	0	0	0	0	0	0	0	0	0	0	0	0	1.8544	1.90851	0	3.92458	0	0	0	0.68777	0	0	1.99942	0.584625	Best2	7.53005	6.42415	1.02591	6.2619	3.80303e-10	1.04626e-08
Unc93a	346.906	164.36	178.407	353.525	301.575	111.185	0	2.01982	0	0	0	1.40116	1.534	3.08626	8.38139	7.24447	3.8526	7.43939	13.608	5.38163	14.0714	2.36269	0	0	0	0	4.50557	0	0	0	0	0	0	0	0	0	0	0	0	0	0	0	Unc93a	36.4487	6.38339	1.00273	6.36599	1.94032e-10	5.79724e-09
Rps27rt	1776.96	2353.4	3.23685	809.572	979.053	835.073	46.9097	38.3766	38.2235	113.279	3.54306	2.80231	2.301	0	2.7938	0	0	7.43939	11.7524	4.48469	7.03569	9.45078	22.5347	58.5658	24.5048	0	0	0	0	0	0	1.90851	0	0	1.92353	4.68198	1.98214	2.75108	6.38626	4.50168	5.3318	1.75388	Rps27rt	171.012	6.34392	0.934012	6.79212	1.10501e-11	4.7056e-10
Ct55	83.2574	57.4428	47.2199	55.1083	64.7815	33.7642	0	0	0	0	0	0	1.534	5.14377	0	0	0	0	0	0	0	0	0	0	0	0	0	0	0	0	1.8544	0	0	1.96229	0	0	1.98214	0.68777	1.41917	0	1.33295	1.16925	Ct55	8.53952	6.32703	0.633122	9.99339	1.62911e-23	6.03558e-21
Tdh	38.6933	63.3972	61.6905	42.215	56.2576	55.0551	0	0	0	0	208.45	329.972	277.654	0	0	0	0.963149	0	0	0	0	0	3.07291	0	0	2.89837	2.25278	0	0	0	0	0	0	0	0	0	0.660714	0.68777	0.709584	0	1.99942	0	Tdh	7.98238	6.31841	0.396443	15.9377	3.46714e-57	1.54142e-53
Ntn5	387.467	265.936	415.459	399.067	421.762	128.39	2.13226	0	0	0	8.26713	4.20347	5.36899	0	0	0	0	0	0	0	1.17261	0	0	13.4413	0	11.5935	9.01114	6.7631	12.7303	13.1736	3.7088	1.90851	0	7.84915	0.641176	0	0.660714	1.37554	4.96709	6.00224	6.66475	11.1079	Ntn5	51.2101	6.31167	0.765229	8.24809	1.60948e-16	2.43381e-14
1600012P17Rik	30.6878	11.1208	62.4521	35.3525	39.8918	34.1944	0	0	0	0	1.18102	0	1.534	0	0	0	0	0	0	0	0	0	0	0	0	0	0	0	0	0	0	0	0	0	0	0.78033	0	0	0.709584	0	0	1.75388	1600012P17Rik	5.22995	6.28452	0.738447	8.51045	1.73253e-17	2.93988e-15
Nxf7	155.307	300.787	60.7384	110.425	205.255	64.5177	0	4.03964	0	0	5.90509	2.10174	15.34	0	0	0	0	0	1.23709	2.69082	2.34523	1.18135	0	0	0	0	0	0	0	0	5.56321	0	7.39973	0	0	0.78033	0	0	1.41917	0	0.666475	1.75388	Nxf7	22.606	6.25489	0.874622	7.15153	8.58147e-13	4.92914e-11
Gm5414	18.4127	1.7513	219.534	3.32729	6.8191	2.36565	0	0	0	0	0	0	1.534	0	0	0	0	0	0	0	0	0	0	0	0	0	0	0	0	0	0	0	0	0	0	0.78033	0	2.06331	0.709584	0	0.666475	0	Gm5414	6.142	6.25159	1.17102	5.33859	9.36743e-08	1.29576e-06
H60c	729.036	508.491	545.694	255.162	456.539	254.845	0	0	0	0	46.0597	16.1133	59.8259	0	0	0	0	0	1.23709	0	0	0	0	0	0	0	0	0	0	0	3.7088	7.63405	1.84993	0	1.28235	1.56066	3.30357	1.37554	2.83834	0.75028	1.99942	0.584625	H60c	69.045	6.21999	1.15802	5.37125	7.81933e-08	1.1057e-06
Bcl2a1c	51.5022	52.7143	43.031	17.4683	22.3326	8.38729	0	0	0	0	0	0	1.534	0	0	0	0	0	0	0	0	0	0	0	0	0	0	0	0	0	0	0	0	0	0	0	0	0	0	0	0	1.75388	Bcl2a1c	4.73151	6.19792	1.11783	5.54462	2.94601e-08	4.70114e-07
Scgn	13.3425	63.1345	2.47523	10.8137	55.7462	45.1624	0	0	0	0	0	0	0.766999	0	0	0	0	0	0	0	0	0	0	0	0	0	0	0	0	0	0	0	0	0	0	0	0	0.68777	0	0	0	1.75388	Scgn	4.61627	6.19717	1.07779	5.74991	8.92896e-09	1.67072e-07
Ceacam10	3674.27	4458.65	2587.95	2359.47	2891.47	1920.48	17.0581	12.1189	53.5129	8.09134	0	2.10174	0	0	0	0	8.66834	9.46831	10.5153	0	0	0	0	0	0	0	0	0	0	0	3.7088	3.81702	5.5498	0	153.882	112.368	87.8749	92.849	117.081	129.048	114.634	72.4935	Ceacam10	450.169	6.16723	1.22435	5.03714	4.72546e-07	5.2918e-06
Ehf	9928.71	9699.42	11082.4	8263.75	8297.49	6444.02	2.13226	2.01982	0	0	667.866	754.523	937.273	0	0	6.03706	174.33	19.6129	25.9789	60.0949	24.6249	33.0777	2.04861	7.68077	0	0	2.25278	3.38155	3.18258	2.63472	27.816	13.3596	270.09	11.7737	61.5529	18.7279	50.2142	56.3972	65.2817	71.2766	62.6486	64.3088	Ehf	1362.33	6.15408	1.01031	6.09126	1.12026e-09	2.70382e-08
Clca3a2	5405.59	6017.74	8264.24	4800.03	4634.94	3067.6	0	0	7.6447	0	783.606	228.389	674.959	0	2.7938	3.62223	3.8526	1.35262	1.23709	3.58775	1.17261	3.54404	0	0	0	0	0	0	0	0	11.1264	40.0787	16.6494	17.6606	19.8764	6.24264	5.28571	5.50216	1.41917	4.50168	1.33295	0.584625	Clca3a2	810.385	6.12168	1.25902	4.86225	1.1606e-06	1.15483e-05
Dscaml1	401.343	277.844	527.987	406.346	416.988	171.402	31.9839	14.1387	15.2894	48.548	8.85764	1.40116	9.20399	0	0	0	8.66834	0	0	1.79388	1.17261	2.36269	4.09722	0	0	0	0	3.38155	0	0	3.7088	11.4511	1.84993	3.92458	0.641176	0.78033	0	0	0	4.50168	0.666475	2.92313	Dscaml1	56.7442	6.1059	0.883513	6.91093	4.8147e-12	2.29178e-10
Gm10736	5022.4	7263.53	5.33127	2025.7	2487.44	2770.6	104.481	86.8523	603.932	153.735	20.6678	23.1191	13.039	0	2.7938	3.62223	0	28.4049	23.5048	6.27857	4.69046	7.08808	32.7778	102.73	102.103	2.89837	2.25278	0	0	0	0	1.90851	9.24966	3.92458	0.641176	1.56066	3.96428	2.75108	0.709584	0.75028	5.99827	1.16925	Gm10736	498.395	6.08155	1.04996	5.79215	6.94921e-09	1.33628e-07
Stfa3	1153.86	29.2468	19.4211	59.8913	571.611	2329.73	0	0	38.2235	0	23.6204	21.0174	35.282	0	0	6.03706	0	1.35262	0	0	0	0	0	0	0	0	0	0	0	0	0	0	0	0	18.5941	17.9476	15.1964	7.56547	13.4821	15.0056	20.6607	20.4619	Stfa3	105.196	6.06597	1.22661	4.94532	7.60179e-07	7.98583e-06
Gal3st2	46.9657	45.709	87.966	44.5025	13.4677	29.248	0	0	0	0	0	0	0	0	0	0	0	1.35262	0	0	0	0	0	0	0	0	0	0	3.18258	0	1.8544	0	7.39973	5.88686	0	0	0	0	0.709584	0	0.666475	1.16925	Gal3st2	6.90668	6.06123	0.79411	7.63273	2.29837e-14	1.92795e-12
Plekhs1	331.695	581.608	787.886	214.402	282.993	138.068	2.13226	2.01982	0	0	14.1722	7.00578	4.602	1.02875	2.7938	3.62223	13.4841	0	10.5153	4.48469	0	5.90674	0	0	0	11.5935	9.01114	6.7631	15.9129	2.63472	7.41761	7.63405	3.69986	3.92458	4.48823	10.9246	3.96428	4.81439	5.67667	7.5028	6.66475	8.18475	Plekhs1	60.2198	6.06055	0.459738	13.1826	1.10464e-39	1.637e-36
Tnip3	1410.31	1234.76	1297.78	817.89	860.4	992.712	21.3226	8.07928	68.8023	0	25.9824	51.8428	55.9909	4.11502	5.58759	8.45188	13.4841	4.05785	0	2.69082	2.34523	4.72539	4.09722	0	0	5.79674	4.50557	13.5262	3.18258	5.26945	16.6896	19.0851	40.6985	19.6229	12.8235	8.58363	12.5536	7.56547	20.5779	24.7593	23.3266	36.2468	Tnip3	170.72	6.04935	0.584111	10.3565	3.90983e-25	1.73823e-22
Aoc1	93.3977	284.149	55.788	136.003	171.841	901.527	2.13226	0	0	0	2.95255	1.40116	3.068	0	0	2.41482	20.2261	5.41046	1.23709	3.58775	0	5.90674	0	5.76058	0	2.89837	4.50557	0	0	0	3.7088	0	42.5484	3.92458	0	2.34099	0	0	1.41917	3.7514	1.33295	3.50775	Aoc1	42.0653	6.04053	0.82053	7.36174	1.81528e-13	1.22278e-11
Gjb6	24.8171	47.9857	8.56812	16.4285	46.8813	94.4108	2.13226	0	0	8.09134	688.534	752.421	1078.4	0	0	0	0	0	0	0.896939	1.17261	3.54404	0	0	0	0	2.25278	3.38155	3.18258	0	0	0	0	0	0	0	0	0	0	0	0	0	Gjb6	6.34272	6.01535	0.70954	8.47782	2.29453e-17	3.86402e-15
Gm2614	424.559	557.44	38.2709	201.717	276.515	218.5	4.26452	8.07928	7.6447	16.1827	0.590509	1.40116	1.534	4.11502	20.9535	10.8667	0.963149	6.76308	3.71128	4.48469	1.17261	7.08808	8.19444	13.4413	8.16826	2.89837	2.25278	0	3.18258	2.63472	0	3.81702	3.69986	1.96229	3.20588	3.90165	1.32143	1.37554	0	3.00112	1.33295	0.584625	Gm2614	44.8046	5.97925	0.529722	11.2875	1.51226e-29	8.61949e-27
Fam163a	452.312	163.046	1235.52	325.451	385.961	90.1097	2.13226	0	7.6447	0	2.36204	1.40116	3.068	0	1.3969	1.20741	0	0	0	2.69082	0	1.18135	0	0	0	0	0	0	0	0	18.544	41.9872	14.7995	86.3407	2.5647	1.56066	0	1.37554	2.12875	1.50056	0.666475	1.16925	Fam163a	67.8125	5.97111	1.06152	5.62508	1.85421e-08	3.12725e-07
Elapor1	1275.28	1824.68	1801.97	2051.28	1554.41	651.198	6.39677	4.03964	15.2894	32.3654	28.935	29.4243	32.214	1.02875	0	0	2.88945	52.752	27.8346	29.599	19.9344	25.9896	0	1.92019	0	0	0	3.38155	3.18258	0	31.5248	5.72553	320.038	25.5097	0.641176	2.34099	3.30357	1.37554	2.12875	1.50056	1.33295	0.584625	Elapor1	235.048	5.9666	0.937503	6.36435	1.96113e-10	5.85155e-09
Foxj1	2412.6	2007.78	3257.6	1853.72	1863.49	546.249	2.13226	6.05946	7.6447	0	9.44815	9.8081	6.13599	1.02875	0	0	307.244	6.76308	7.42255	19.7326	7.03569	23.6269	0	5.76058	0	2.89837	6.75835	0	0	0	35.2336	1.90851	381.086	7.84915	1.92353	0	3.30357	5.50216	6.38626	3.7514	1.33295	5.26163	Foxj1	305.345	5.95887	1.04125	5.72279	1.04788e-08	1.9122e-07
Cd70	36.5585	38.3536	31.7972	23.9149	17.7297	9.03247	0	0	0	0	1.18102	1.40116	1.534	0	0	0	0	0	0	0	0	0	0	0	0	0	0	0	0	0	0	0	0	0	0	0.78033	0	0	0	0	0	0.584625	Cd70	3.8778	5.94758	0.67497	8.81162	1.23349e-18	2.56255e-16
Sptlc3	1289.96	1193.25	1309.97	914.797	1067.53	634.209	0	0	0	0	118.692	62.3515	119.652	1.02875	1.3969	2.41482	7.70519	0	0	0	1.17261	0	0	0	0	0	0	6.7631	0	0	22.2528	9.54256	44.3984	5.88686	0.641176	4.68198	0	4.81439	0	0	0	1.16925	Sptlc3	162.483	5.94508	1.26369	4.70455	2.54431e-06	2.27871e-05
Gm5908	206.809	264.097	2.85604	88.5892	104.332	97.6367	6.39677	2.01982	15.2894	0	0.590509	0.700578	1.534	0	0	0	0	4.05785	7.42255	2.69082	3.51784	1.18135	6.14583	10.5611	0	0	0	0	0	2.63472	1.8544	0	0	1.96229	0.641176	0	0	0	0.709584	0.75028	0.666475	0	Gm5908	19.8964	5.91825	0.768199	7.70406	1.31814e-14	1.17674e-12
2610035F20Rik	22.4154	12.5218	34.0821	30.1536	23.6964	5.59153	0	0	0	0	0	1.40116	0	0	0	0	0	0	0	0	0	0	0	0	0	0	0	0	0	0	0	0	0	0	0.641176	0	0	0.68777	0	0	0	0.584625	2610035F20Rik	3.13751	5.85148	0.752165	7.77951	7.28054e-15	7.22496e-13
Slc7a11	11115.7	3344.03	18269.9	9513.77	6336.48	4798.61	44.7774	52.5153	15.2894	56.6394	833.209	1123.73	1097.58	5.14377	1.3969	7.24447	27.9313	2.70523	4.32982	1.79388	1.17261	2.36269	1.0243	1.92019	20.4207	14.4919	18.0223	20.2893	6.36515	2.63472	7.41761	9.54256	16.6494	9.81144	125.029	81.1544	85.8928	114.17	158.947	214.58	134.628	208.127	Slc7a11	1378.75	5.83844	0.943569	6.18762	6.10811e-10	1.60493e-08
Wnt6	1392.16	794.917	1290.74	1244.82	972.404	366.03	2.13226	12.1189	38.2235	0	93.891	77.7642	82.0689	3.08626	12.5721	6.03706	4.81574	0	0	2.69082	0	3.54404	0	0	0	14.4919	9.01114	16.9077	22.278	2.63472	18.544	5.72553	14.7995	25.5097	7.69411	7.02297	3.96428	8.25324	17.7396	21.0079	10.6636	22.8004	Wnt6	157.835	5.7976	0.762363	7.60478	2.85398e-14	2.3324e-12
Ccdc148	1610.71	1765.84	679.547	743.234	897.053	409.257	10.6613	0	22.9341	0	2.36204	2.80231	2.301	4.11502	1.3969	0	21.1893	50.7231	51.9579	29.599	46.9046	47.2539	4.09722	0	0	2.89837	0	0	0	0	1.8544	15.2681	24.0491	17.6606	37.8294	28.0919	23.7857	31.6374	17.7396	16.5062	29.9914	28.062	Ccdc148	159.031	5.78238	0.746625	7.74468	9.58212e-15	9.1026e-13
Gm13539	19.4801	103.765	7.2353	3.7432	16.0249	0.430118	0	0	0	0	1.18102	0	0	0	0	0	0	0	0	0	0	0	0	0	0	0	0	0	0	0	0	0	0	0	0	0	0	0	0	0	0	0	Gm13539	3.6157	5.77497	1.43111	4.0353	5.45336e-05	0.000322658
Dmrta2	236.963	129.772	284.271	210.451	218.211	49.6786	2.13226	0	0	0	3.54306	4.20347	6.90299	5.14377	0	1.20741	5.77889	0	1.85564	1.79388	0	0	8.19444	14.4014	8.16826	2.89837	0	6.7631	6.36515	2.63472	1.8544	1.90851	0	1.96229	1.28235	5.46231	3.96428	3.43885	6.38626	1.50056	2.6659	1.16925	Dmrta2	29.5935	5.77101	0.477699	12.0809	1.33329e-33	1.41132e-30
Rps15a-ps2	49.6342	69.877	32.5589	22.0433	35.1184	30.7534	2.13226	4.03964	0	0	1.77153	0	2.301	0	0	1.20741	0	0	0	0.896939	0	1.18135	3.07291	1.92019	0	0	0	0	0	0	0	0	0	1.96229	0	0	1.32143	0	0	0	0	0	Rps15a-ps2	6.23315	5.76114	0.560917	10.2709	9.5289e-25	4.07342e-22
Gm15501	702.084	769.348	8.18731	390.125	419.545	361.944	10.6613	12.1189	7.6447	24.274	2.36204	1.40116	2.301	1.02875	2.7938	1.20741	1.9263	8.79201	4.94837	1.79388	3.51784	3.54404	25.6076	93.1293	32.6731	0	0	3.38155	3.18258	0	0	0	1.84993	0	1.28235	1.56066	0.660714	0.68777	1.41917	1.50056	0	0	Gm15501	69.2496	5.73339	0.87976	6.51699	7.17335e-11	2.3972e-09
Rpl39	123.018	165.498	75.0186	55.1083	65.2929	52.6894	2.13226	4.03964	0	8.09134	2.95255	3.50289	0	0	4.1907	1.20741	0	2.70523	0.618546	2.69082	0	3.54404	4.09722	2.88029	4.08413	5.79674	0	3.38155	0	0	1.8544	0	3.69986	3.92458	0	0.78033	1.32143	0	0	0	0	0.584625	Rpl39	14.3978	5.70203	0.513557	11.103	1.21283e-28	6.26979e-26
Mmp7	1527.45	3682.12	419.647	754.879	1322.05	150.326	0	0	0	0	0	0	1.534	0	0	0	421.859	0.676308	2.47418	6.27857	0	7.08808	0	0	0	0	0	0	0	0	0	0	0	0	0.641176	0	0.660714	0.68777	0	1.50056	0	0	Mmp7	197.616	5.69034	1.64875	3.45131	0.000557871	0.00236343
Cbr2	35991.7	34391.9	14364.7	21925.4	24640	6434.99	130.068	22.218	99.3811	89.0047	370.84	487.603	283.023	549.355	384.147	352.564	427.638	2.70523	2.47418	7.17551	2.34523	246.902	32.7778	53.7654	32.6731	324.618	473.085	311.102	356.449	245.029	769.577	650.802	6221.32	353.212	71.1705	57.7444	52.1964	58.4605	63.8626	99.037	71.9793	102.309	Cbr2	3609.7	5.6841	0.80958	7.02104	2.20216e-12	1.15181e-10
Mslnl	108.341	263.571	130.997	86.5096	159.226	40.216	0	0	0	0	8.85764	9.10752	9.97099	0	0	1.20741	1.9263	0	0	0	0	0	8.19444	1.92019	0	0	2.25278	0	3.18258	0	1.8544	1.90851	3.69986	5.88686	0.641176	4.68198	1.32143	2.06331	0	3.00112	0	2.92313	Mslnl	20.5586	5.67183	0.725731	7.81533	5.48202e-15	5.64166e-13
Tmem150c	575.597	305.515	783.317	691.037	591.557	300.007	10.6613	0	22.9341	8.09134	26.5729	22.4185	14.573	3.08626	0	0	44.3048	0	3.71128	3.58775	1.17261	5.90674	24.5833	0	0	8.69511	13.5167	3.38155	15.9129	18.4431	3.7088	11.4511	20.3493	27.472	1.92353	0.78033	3.30357	1.37554	10.6438	7.5028	7.33122	9.354	Tmem150c	85.8043	5.65226	0.647675	8.727	2.61516e-18	5.09933e-16
Gm4705	231.093	359.893	0.571208	93.5801	96.4903	109.25	2.13226	2.01982	22.9341	8.09134	0.590509	5.60463	2.301	4.11502	1.3969	0	0.963149	10.8209	6.80401	1.79388	2.34523	5.90674	4.09722	4.80048	12.2524	0	6.75835	0	0	0	0	0	0	0	1.28235	0	0.660714	0.68777	2.12875	0	1.33295	1.16925	Gm4705	23.9016	5.62113	0.704984	7.97341	1.54359e-15	1.78711e-13
Slc4a10	783.473	1094.57	1442.68	769.852	840.114	495.065	68.2323	30.2973	76.447	153.735	7.08611	7.70636	13.039	9.25879	2.7938	0	3.8526	12.1735	8.0411	2.69082	9.38092	9.45078	0	0	8.16826	40.5772	29.2862	10.1446	15.9129	47.425	1.8544	5.72553	7.39973	23.5475	5.77058	4.68198	4.625	5.50216	9.22459	13.505	3.99885	6.43088	Slc4a10	144.85	5.61861	0.664375	8.45698	2.74397e-17	4.58615e-15
Ces2b	200.138	338.002	99.771	158.254	140.303	46.8828	0	0	0	0	0	4.20347	3.835	1.02875	2.7938	0	0	2.02892	24.7418	4.48469	9.38092	4.72539	4.09722	0	0	5.79674	0	0	3.18258	0	0	0	0	5.88686	2.5647	2.34099	3.30357	1.37554	5.67667	3.00112	0.666475	3.50775	Ces2b	25.7613	5.61173	0.670747	8.36639	5.9411e-17	9.5699e-15
Upk2	10.9409	41.0681	16.565	18.716	19.9459	3.87106	0	0	0	0	0	0	0	0	0	0	0	0	0	0.896939	0	0	0	0	0	0	0	0	3.18258	0	0	0	1.84993	0	0	0	0	0	1.41917	0	0	0	Upk2	2.82037	5.60648	0.822687	6.81484	9.43698e-12	4.14574e-10
Pof1b	181.192	174.167	342.154	202.757	284.527	809.481	0	0	0	0	5107.91	4187.36	6885.35	1.02875	1.3969	1.20741	0.963149	1.35262	1.23709	4.48469	0	3.54404	5.12152	0	0	2.89837	2.25278	0	0	0	12.9808	7.63405	105.446	1.96229	1.92353	0.78033	3.96428	0.68777	1.41917	0	4.66532	1.75388	Pof1b	52.4196	5.58979	0.867208	6.44573	1.15044e-10	3.66903e-09
Ms4a10	42.4292	16.1996	24.3715	40.3434	46.7109	54.1948	0	0	0	0	1.77153	5.60463	3.068	0	0	0	0	0	0	0	0	0	0	0	0	0	0	0	0	0	0	0	0	0	0	0	0	0	0	0	0	0	Ms4a10	5.58794	5.57794	1.33291	4.18478	2.85443e-05	0.000186074
1810065E05Rik	1.0674	7.44304	0.380805	0.415912	0	142.369	0	0	0	0	0	0	0	0	1.3969	0	0	0	0	0	0	0	0	0	0	0	0	0	0	0	0	0	0	0	0	0.78033	0	0	0	0	0	0	1810065E05Rik	3.66317	5.53864	1.6292	3.39961	0.000674825	0.00277791
Il4i1	108.608	131.698	88.1564	76.5277	104.162	61.7219	0	6.05946	0	0	2.36204	2.10174	0	2.05751	1.3969	2.41482	0	1.35262	0.618546	0	0	0	2.04861	0	0	2.89837	6.75835	0	0	7.90417	1.8544	0	3.69986	3.92458	5.12941	1.56066	0	1.37554	9.22459	2.25084	1.99942	0.584625	Il4i1	15.2488	5.51808	0.494958	11.1486	7.2764e-29	3.85112e-26
Nrl	21.6149	68.2133	26.6564	26.8263	28.4698	15.9144	0	2.01982	0	0	0	0	1.534	0	0	0	0	0	0	0	0	0	0	0	0	0	0	0	0	0	1.8544	0	1.84993	0	0.641176	0.78033	3.30357	0	0.709584	2.25084	0	1.75388	Nrl	4.86649	5.50576	0.651442	8.45165	2.87213e-17	4.76451e-15
Serpina3i	1255	1304.72	932.402	1190.55	1268.35	404.741	0	0	0	0	119.283	43.4359	77.4669	29.8339	33.5256	56.7483	102.094	54.781	34.02	8.07245	3.51784	8.26943	0	0	0	2.89837	0	0	0	0	14.8352	1.90851	11.0996	3.92458	8.33528	7.8033	11.2321	15.1309	17.7396	14.2553	15.9954	9.93863	Serpina3i	168.141	5.49504	0.851084	6.45652	1.07135e-10	3.44147e-09
Wnt10a	2181.5	1269.87	2275.31	1919.43	2245.53	871.418	6.39677	12.1189	0	24.274	288.169	291.441	230.867	1.02875	2.7938	1.20741	0	0	0	0.896939	0	1.18135	13.316	25.9226	0	0	0	0	0	0	0	0	0	0	0.641176	7.02297	1.32143	2.06331	19.8684	24.7593	23.3266	21.6311	Wnt10a	280.079	5.49424	1.23761	4.43941	9.02052e-06	6.81336e-05
Gm6153	61.3756	63.2221	12.757	32.2331	42.2784	45.3774	2.13226	4.03964	0	0	0	0	2.301	1.02875	0	0	0.963149	2.70523	1.85564	0.896939	1.17261	1.18135	1.0243	0	4.08413	0	0	0	0	2.63472	0	0	0	0	0.641176	2.34099	0	0	0.709584	0.75028	1.33295	0	Gm6153	6.88187	5.47837	0.461404	11.8733	1.63004e-32	1.44936e-29
Rprm	414.953	271.365	289.983	279.285	365.504	165.165	19.1903	2.01982	15.2894	32.3654	3.54306	0	0	2.05751	0	1.20741	0	0	0	0	0	0	49.1666	39.3639	0	0	4.50557	0	0	0	1.8544	3.81702	3.69986	9.81144	0	0	1.98214	0	1.41917	3.00112	0.666475	1.16925	Rprm	47.1996	5.47573	1.0584	5.17358	2.29653e-07	2.8251e-06
Clca2	823.768	378.72	1594.05	866.344	639.12	495.711	0	0	0	0	128.731	45.5376	85.1369	11.3163	13.969	9.65929	26.9682	0	0	1.79388	0	0	0	22.0822	0	26.0853	27.0334	0	12.7303	50.0598	7.41761	1.90851	11.0996	3.92458	0	1.56066	0.660714	0	0	3.7514	5.3318	8.18475	Clca2	126.254	5.47243	1.03475	5.28865	1.2322e-07	1.65003e-06
Mab21l4	224.154	195.095	120.525	196.726	559.848	190.972	4.26452	0	0	0	941.863	1080.99	1345.32	0	0	0	10.5946	11.4972	40.2055	1.79388	0	5.90674	0	0	4.08413	0	0	0	0	0	1.8544	0	35.1487	3.92458	1.28235	0	0	0	0	0	0.666475	0	Mab21l4	38.9456	5.46523	1.10993	4.92393	8.48233e-07	8.79038e-06
Gsdmc	18.6795	1.05078	6.09288	3.7432	13.9792	132.691	0	0	0	0	1.77153	1.40116	3.835	0	0	0	0	0	0	0	0	1.18135	0	0	0	0	0	0	0	0	0	0	0	0	0	0	0	0	1.41917	0	0	0	Gsdmc	4.42488	5.44659	1.20321	4.5267	5.99112e-06	4.81652e-05
Myl7	249.772	279.158	28.37	57.8117	332.602	92.6904	0	0	0	0	0	0	0	4.11502	0	1.20741	2.88945	7.43939	4.94837	1.79388	3.51784	0	2.04861	0	65.3461	0	0	0	0	0	69797.8	77611.5	116868	69739.7	0	3.12132	0	0	0	0	0	0	Myl7	27.6085	5.40359	1.12616	4.79823	1.60073e-06	1.52584e-05
Zic5	21.8817	20.2276	31.6068	23.707	15.002	3.87106	0	0	0	0	0	0	0	0	0	0	0.963149	0	0	0.896939	1.17261	0	0	0	12.2524	0	0	0	0	0	0	0	0	0	0	0	0	0	0.709584	0.75028	0.666475	0	Zic5	3.18352	5.39718	0.711039	7.59056	3.1853e-14	2.54698e-12
Lrrc15	1779.89	2112.86	1848.81	1250.85	1336.37	1656.81	0	0	0	0	6940.85	8168.04	11202	22.6326	32.1287	31.3927	7.70519	2.70523	4.94837	14.351	29.3154	9.45078	59.4097	62.4062	0	5.79674	11.2639	3.38155	0	2.63472	38.9424	20.9936	18.4993	27.472	87.8411	31.2132	100.428	89.4101	70.9584	53.2699	106.636	60.801	Lrrc15	267.854	5.39712	0.679933	7.93772	2.0594e-15	2.32365e-13
Erv3	21.0812	140.63	20.7539	84.846	228.61	53.1195	0	0	0	0	13.5817	5.60463	19.175	0	0	0	0	0	0	0	0	0	0	0	0	0	0	0	0	0	3.7088	0	0	0	0.641176	3.12132	0	0.68777	1.41917	0	0.666475	2.3385	Erv3	14.2854	5.38798	1.16199	4.63685	3.53757e-06	3.04235e-05
4930579C12Rik	10.9409	24.781	31.9876	13.933	14.1496	4.08612	2.13226	0	0	0	0	0	0	0	0	0	0	0	0	0	0	0	2.04861	0	0	0	0	0	0	0	0	0	0	0	0	0	0	1.37554	0	0	0	0	4930579C12Rik	2.51035	5.38014	0.954452	5.63689	1.73145e-08	2.95383e-07
Grid1	537.971	312.695	998.472	498.678	501.034	189.682	27.7194	4.03964	38.2235	56.6394	8.26713	8.40694	13.039	18.5176	2.7938	2.41482	1.9263	38.5496	2.47418	15.248	7.03569	21.2642	15.3646	0.960096	0	0	2.25278	6.7631	0	0	0	0	1.84993	7.84915	25.0059	8.58363	20.4821	14.4432	9.93418	15.0056	11.9965	16.9541	Grid1	82.4413	5.37398	0.585698	9.17534	4.50159e-20	1.12433e-17
Sprr2b	4.53646	1.13835	0.190403	2.70342	9.8877	240.006	0	0	0	0	1.77153	4.20347	7.66999	0	0	0	0	0	0	0	1.17261	1.18135	0	0	0	0	0	0	0	0	0	0	0	0	0	0	0	0	0	0	0	0.584625	Sprr2b	6.5487	5.36368	1.38749	3.86575	0.000110748	0.000590363
Gm11166	9.60662	9.10678	13.5186	20.7956	25.2307	9.03247	0	0	0	0	0	0	0	0	0	0	0	0	0	0	0	0	0	0	0	0	0	0	0	0	0	0	0	0	0	0	0.660714	0	0	0	0	0	Gm11166	2.09408	5.35859	1.1761	4.55624	5.20786e-06	4.25296e-05
Ccdc33	144.633	123.73	263.327	147.441	153.6	55.7002	2.13226	0	0	0	2.36204	1.40116	4.602	2.05751	0	0	5.77889	0	0	0	0	0	0	0	0	0	2.25278	0	0	0	5.56321	3.81702	64.7476	0	0.641176	0.78033	0	0	0	1.50056	1.33295	0.584625	Ccdc33	23.5234	5.3533	1.09289	4.8983	9.66673e-07	9.82991e-06
Capsl	494.207	791.327	307.881	209.411	255.034	99.5722	6.39677	8.07928	38.2235	0	0	7.00578	3.068	1.02875	1.3969	0	25.0419	5.41046	3.71128	4.48469	2.34523	7.08808	14.3403	5.76058	16.3365	0	2.25278	6.7631	0	0	3.7088	0	92.4966	0	5.77058	1.56066	1.98214	6.18993	10.6438	6.75252	2.6659	8.76938	Capsl	58.493	5.32368	0.724518	7.34788	2.01369e-13	1.34422e-11
Gzmc	43.2298	255.34	41.8886	203.173	58.3033	149.251	2.13226	0	0	0	36.6116	14.0116	10.738	0	0	0	0	0	0	2.69082	0	1.18135	0	0	0	0	0	0	0	0	0	0	0	0	0	0.78033	0	0	0	1.50056	4.66532	0.584625	Gzmc	19.6686	5.26185	1.27215	4.13619	3.53124e-05	0.000222873
Gm5879	331.962	393.868	396.418	219.393	234.066	199.79	8.52903	10.0991	7.6447	24.274	2.36204	1.40116	1.534	4.11502	0	0	0.963149	6.08677	3.09273	2.69082	1.17261	4.72539	12.2917	37.4437	44.9255	8.69511	0	3.38155	6.36515	0	29.6704	9.54256	16.6494	11.7737	0.641176	0.78033	0.660714	4.12662	1.41917	2.25084	0	1.16925	Gm5879	48.7137	5.26102	0.698057	7.53666	4.82165e-14	3.70867e-12
Gm6793	488.337	555.601	23.8003	325.867	369.595	375.493	4.26452	24.2378	15.2894	8.09134	7.08611	9.8081	6.13599	3.08626	1.3969	0	1.9263	29.7576	21.0306	17.9388	28.1427	4.72539	37.8993	18.2418	4.08413	2.89837	2.25278	13.5262	12.7303	5.26945	0	0	7.39973	0	0.641176	1.56066	0	3.43885	6.38626	2.25084	1.99942	0.584625	Gm6793	58.1613	5.25918	0.687371	7.65116	1.99174e-14	1.70944e-12
Ifi202b	2031.53	2495.61	1217.05	1227.15	1456.73	583.025	0	0	0	0	219.67	178.647	160.303	21.6038	11.1752	13.2815	15.4104	236.708	133.606	0	0	0	2.04861	9.60096	0	11.5935	11.2639	6.7631	3.18258	10.5389	16.6896	7.63405	24.0491	13.736	0.641176	1.56066	0	0.68777	1.41917	3.7514	0.666475	2.3385	Ifi202b	241.183	5.24378	1.0445	5.02035	5.15768e-07	5.69831e-06
Msh4	219.618	376.443	183.167	146.401	221.621	78.9266	2.13226	0	0	0	8.26713	1.40116	9.20399	7.20128	4.1907	6.03706	0.963149	0.676308	0	0	0	0	0	16.3216	0	8.69511	2.25278	16.9077	6.36515	2.63472	9.27201	1.90851	1.84993	11.7737	3.20588	13.2656	11.8928	6.18993	7.09584	6.75252	5.3318	4.677	Msh4	33.3962	5.24304	0.569839	9.20093	3.54876e-20	9.06728e-18
E330021D16Rik	8.27237	16.2871	14.661	22.2513	22.1621	4.30118	0	0	0	0	1.18102	0	0	0	0	0	0	0	0	0	0	0	0	0	0	0	0	0	0	0	0	0	0	0	0	0	0	0	0	0	0	0	E330021D16Rik	2.12181	5.24277	1.24147	4.22303	2.41041e-05	0.000160615
Krt14	58291.9	47050.4	40351.7	37151.1	53351.8	25226.4	0	0	0	0	7583.32	7234.17	7363.96	5.14377	1.3969	7.24447	2.88945	0	0	0	0	4.72539	7.17013	0	0	0	0	0	0	0	29.6704	40.0787	29.5989	17.6606	4.48823	1.56066	5.94642	3.43885	5.67667	2.25084	0.666475	0.584625	Krt14	6756.54	5.24261	1.5982	3.28031	0.00103693	0.00399176
St14	2330.41	1434.84	2566.82	2156.92	2256.44	2425.86	198.3	181.784	122.315	137.553	3343.46	3554.03	3328.78	9.25879	1.3969	3.62223	55.8626	10.8209	17.3193	22.4235	25.7975	30.715	12.2917	12.4812	32.6731	0	2.25278	6.7631	3.18258	2.63472	27.816	7.63405	101.746	27.472	54.4999	49.1608	58.8035	44.7051	83.7309	111.792	61.9821	69.5704	St14	359.637	5.23928	0.636995	8.225	1.95198e-16	2.87355e-14
Sspo	970.269	584.848	3126.79	2420.19	3627.25	607.971	2.13226	14.1387	0	0	12.4007	16.8139	13.806	91.5592	176.009	109.874	52.9732	114.296	50.1022	46.6408	35.1784	30.715	5.12152	39.3639	85.7668	14.4919	13.5167	16.9077	15.9129	18.4431	31.5248	19.0851	73.9973	47.0949	77.5823	60.0854	72.6785	80.4691	78.7638	55.5207	51.3185	61.3856	Sspo	310.071	5.23417	0.520975	10.0469	9.48298e-24	3.69819e-21
Plek2	2638.08	2290.36	2193.63	1982.44	1959.98	1396.59	2.13226	6.05946	15.2894	8.09134	220.851	201.767	227.032	9.25879	2.7938	2.41482	9.63149	80.4807	50.7208	31.3928	11.7261	25.9896	9.21874	39.3639	0	5.79674	2.25278	0	3.18258	5.26945	11.1264	15.2681	31.4488	21.5852	83.3528	159.968	111.661	77.718	74.5063	48.0179	52.6515	119.848	Plek2	339.023	5.21666	0.731147	7.1349	9.68558e-13	5.46449e-11
Gm5724	13.6094	5.60417	21.3251	26.2024	37.1641	11.3981	0	0	0	0	0.590509	0	3.068	0	0	0	0	0.676308	1.23709	0	0	0	0	1.92019	0	0	0	0	0	0	0	0	0	1.96229	0	0	0	0	0	0	0	0	Gm5724	2.97042	5.21517	0.812996	6.41476	1.41043e-10	4.39317e-09
Tmem72	10.9409	127.232	0.380805	46.1662	19.264	1.72047	0	0	0	0	3.54306	1.40116	1.534	0	0	0	0	1.35262	1.23709	0.896939	0	0	3.07291	0	0	0	2.25278	0	0	0	1.8544	0	0	0	0.641176	0	0	0	2.83834	0.75028	0	0	Tmem72	5.40665	5.2114	0.911658	5.71639	1.08808e-08	1.98091e-07
Trp73	694.612	242.731	748.282	876.326	944.957	411.193	0	0	0	0	99.2056	107.188	115.05	4.11502	0	0	23.1156	0	0	0	1.17261	0	2.04861	0	0	14.4919	2.25278	10.1446	0	0	9.27201	13.3596	33.2988	19.6229	0.641176	1.56066	3.30357	0	0	1.50056	0	2.3385	Trp73	104.328	5.19954	1.1926	4.35983	1.30163e-05	9.42168e-05
Eif4e1b	3.46906	7.53061	49.1239	27.2422	8.01245	5.16141	0	0	0	0	1.18102	0	0	0	0	0	0	0	0	0	0	0	0	0	0	0	0	0	0	0	0	0	0	0	0	2.34099	0	0	0	0	0	0	Eif4e1b	2.47766	5.19279	1.24662	4.16549	3.10686e-05	0.000199718
Gm21944	22.9492	38.3536	3.61765	19.3399	4.77337	1.72047	0	0	0	0	0	0	0	0	0	0	0	0	0	0	0	0	0	0	0	0	0	0	0	0	0	0	0	0	0	0	0	0	0	0	0	0	Gm21944	2.16081	5.19172	1.49652	3.46918	0.000522041	0.00223001
Plb1	3412.75	3234.4	2337.57	1186.39	1494.07	623.886	2.13226	0	0	0	208.45	263.417	375.063	2.05751	0	0	1.9263	0	0	0	2.34523	5.90674	45.0694	9.60096	53.0937	28.9837	29.2862	20.2893	50.9212	79.0417	44.5057	141.23	75.8472	102.039	16.0294	8.58363	10.5714	10.3166	10.6438	7.5028	10.6636	39.7545	Plb1	332.008	5.19143	0.961014	5.40203	6.58898e-08	9.51081e-07
Gm14133	35.4911	12.5218	38.0805	15.8046	9.71722	10.1078	0	0	0	0	0	0	0	0	0	0	0	0	0	0	0	0	0	3.84038	0	0	0	0	0	0	0	0	1.84993	0	0	0.78033	2.64285	0	0	0	0	0	Gm14133	3.11516	5.18817	1.05344	4.925	8.43621e-07	8.74666e-06
Krt15	45821.7	38586	20638.1	36090.5	32348.8	12732.8	40.5129	6.05946	7.6447	24.274	6799.72	4539.75	4939.47	0	0	0	0	0	0	0.896939	0	4.72539	4.09722	0	0	0	0	0	3.18258	0	44.5057	0	508.731	0	5.77058	3.12132	5.28571	4.12662	2.12875	4.50168	0.666475	0.584625	Krt15	4837.33	5.18406	1.58138	3.27819	0.00104475	0.00401656
Mlph	1172.54	905.687	1756.46	1936.07	1719.27	1605.84	4.26452	4.03964	0	0	66.1371	74.9619	106.613	22.6326	30.7318	16.9038	104.02	51.3994	20.412	51.1255	26.9701	54.342	15.3646	24.0024	12.2524	14.4919	11.2639	10.1446	9.54773	7.90417	64.9041	41.9872	70.2974	49.0572	67.3234	57.7444	77.3035	55.7094	63.8626	45.0168	49.9856	38.5853	Mlph	250.409	5.16376	0.451418	11.439	2.67046e-30	1.91489e-27
C1qtnf3	1022.3	2397.1	747.902	1213.63	937.627	1233.15	0	0	0	0	128.731	116.296	89.7389	13.3738	2.7938	7.24447	13.4841	5.41046	6.18546	3.58775	7.03569	1.18135	14204	8176.18	25329.8	14.4919	114.892	71.0125	117.755	97.4848	22.2528	3.81702	22.1992	11.7737	2.5647	7.02297	9.24999	10.3166	5.67667	10.5039	21.9937	2.3385	C1qtnf3	206.72	5.15718	0.751998	6.85797	6.98451e-12	3.18806e-10
Gm14586	5455.49	6018.71	212.299	2343.25	3231.06	2537.69	78.8936	60.5946	129.96	32.3654	40.1546	38.5318	32.981	117.278	62.8604	84.5188	97.278	29.0812	31.5459	17.0418	4.69046	35.4404	222.274	194.899	330.815	49.2723	74.3419	74.394	57.2864	97.4848	63.0497	53.4383	129.495	43.1703	110.282	102.223	78.6249	81.8447	125.596	143.304	167.285	108.74	Gm14586	547.608	5.15665	0.454101	11.3557	6.9449e-30	4.28828e-27
1700011B04Rik	41.095	11.471	49.8855	20.1717	9.37627	41.5064	0	0	0	0	1.77153	1.40116	0	0	0	0	0	0	0	0	0	0	0	0	0	0	0	0	0	0	1.8544	11.4511	0	5.88686	0	0	0	0.68777	0	0	0	0	1700011B04Rik	4.67997	5.13484	1.08367	4.73836	2.1545e-06	1.97169e-05
Cox7a2	418.955	549.384	180.883	176.762	223.496	336.997	21.3226	24.2378	61.1576	24.274	7.08611	9.8081	6.13599	9.25879	6.98449	7.24447	3.8526	4.73416	3.09273	3.58775	7.03569	9.45078	18.4375	8.64086	12.2524	2.89837	15.7695	3.38155	9.54773	7.90417	11.1264	5.72553	14.7995	5.88686	3.20588	3.90165	4.625	8.25324	3.54792	8.25308	7.33122	2.92313	Cox7a2	53.6703	5.13172	0.36802	13.9441	3.41698e-44	6.9051e-41
2900052N01Rik	219.351	296.671	125.475	132.884	64.0996	32.4739	14.9258	4.03964	7.6447	8.09134	2.36204	0	6.13599	0	0	0	0	0	1.23709	0	0	1.18135	2.04861	0	0	0	2.25278	0	3.18258	0	12.9808	3.81702	16.6494	37.2835	0	1.56066	0	0	2.12875	3.00112	1.33295	1.75388	2900052N01Rik	23.9182	5.12966	0.917377	5.59166	2.24907e-08	3.71431e-07
Lxn	6598.41	4757.16	5576.7	3736.34	3856.88	1797.68	70.3645	58.5748	84.0917	89.0047	129.322	126.104	150.332	58.639	82.417	68.8224	133.878	10.8209	12.9895	34.0837	17.5892	38.9845	393.333	536.694	261.384	57.9674	87.8586	71.0125	57.2864	89.5806	79.7393	106.877	105.446	121.662	127.594	131.095	127.518	114.858	176.686	204.827	157.288	163.695	Lxn	730.038	5.12455	0.446314	11.4819	1.62594e-30	1.20477e-27
Skint10	163.046	589.839	80.1595	369.745	696.912	235.92	0	0	0	0	88.5764	22.4185	73.6319	0	0	0	0	0	0	0	0	0	1.0243	0	0	0	0	0	0	0	0	0	0	0	0.641176	0	0	0	0	0	3.33237	0.584625	Skint10	55.3769	5.1127	1.64137	3.11489	0.00184015	0.00653219
Lipm	212.413	234.062	140.708	161.79	141.667	167.746	0	0	0	0	1692.99	1649.86	2226.6	0	0	0	0	0	0	0	0	1.18135	0	1.92019	0	0	0	0	0	0	0	0	0	0	12.8235	21.8492	9.24999	12.3799	11.3533	15.7559	9.99712	11.6925	Lipm	28.4368	5.10544	1.06894	4.77617	1.78667e-06	1.67649e-05
Fam3b	1.6011	13.1348	0.190403	2.70342	2.55716	264.307	8.52903	6.05946	7.6447	8.09134	4.13357	0	1.534	0	0	0	0	0	0	0.896939	1.17261	0	0	0	0	0	0	0	3.18258	0	0	0	0	0	0.641176	3.12132	0.660714	0	2.12875	0.75028	0.666475	0.584625	Fam3b	7.95933	5.10515	0.9987	5.11179	3.19121e-07	3.75465e-06
Bdkrb2	272.721	187.039	571.018	454.799	460.119	210.112	0	0	0	0	37.2021	50.4416	48.3209	6.17253	4.1907	1.20741	6.74204	0	0	1.79388	1.17261	1.18135	0	0	0	11.5935	13.5167	13.5262	6.36515	5.26945	5.56321	17.1766	11.0996	35.3212	2.5647	1.56066	1.98214	2.75108	8.51501	8.25308	9.99712	14.6156	Bdkrb2	59.1406	5.09212	0.771795	6.59776	4.17421e-11	1.52112e-09
Gpr55	123.552	231.085	119.002	318.796	349.138	206.026	6.39677	16.1586	7.6447	8.09134	0	1.40116	1.534	2.05751	1.3969	2.41482	2.88945	1.35262	1.23709	0.896939	10.5535	3.54404	2.04861	0	0	0	0	3.38155	0	0	1.8544	1.90851	11.0996	19.6229	17.9529	10.9246	10.5714	6.8777	15.6109	21.0079	12.663	11.6925	Gpr55	37.1996	5.09122	0.618418	8.23265	1.83121e-16	2.75041e-14
Susd2	4485.49	2207.61	7465.88	4700.42	4716.94	1908.22	6.39677	26.2577	15.2894	16.1827	475.36	295.644	299.897	57.6103	79.6232	48.2964	152.178	67.6308	59.3804	87.9	57.4581	72.0622	14.3403	13.4413	24.5048	107.24	96.8697	81.1571	60.469	71.1376	142.789	104.968	173.894	288.456	170.553	167.771	200.857	151.997	129.854	129.048	148.624	175.388	Susd2	708.454	5.08062	0.498148	10.199	2.00291e-24	8.09503e-22
Krt76	1.86795	17.3379	47.9815	9.15005	6.64863	2.79576	0	0	0	0	0	1.40116	0.766999	0	0	0	0.963149	0	0	0	0	0	0	0	0	0	0	0	0	0	0	0	0	0	0	0	0	0	0	0	0	1.16925	Krt76	2.14482	5.05409	1.03837	4.8673	1.13131e-06	1.13075e-05
Skint3	2260.49	2701.3	1815.68	1602.09	2231.72	1124.76	176.977	212.081	359.301	307.471	151.761	41.3341	135.759	5.14377	8.38139	6.03706	3.8526	1.35262	0	5.38163	0	4.72539	2.04861	0	0	8.69511	9.01114	10.1446	9.54773	2.63472	20.3984	22.9021	20.3493	7.84915	36.547	32.7739	31.7143	43.3295	41.8655	41.2654	43.9873	52.0316	Skint3	323.636	5.0533	0.858584	5.88562	3.96573e-09	8.15488e-08
Nod2	1506.1	707.965	3559.96	2449.72	2017.09	1070.56	91.6871	100.991	252.275	121.37	56.6889	51.8428	39.117	36.0064	51.6852	28.9779	50.0837	28.4049	3.71128	17.9388	9.38092	18.9016	2.04861	1.92019	0	49.2723	42.8029	33.8155	44.5561	44.7903	53.7777	51.5298	29.5989	82.4161	74.3764	46.8198	74.6606	69.4648	78.7638	99.037	83.3093	73.0782	Nod2	316.821	5.04215	0.503139	10.0214	1.22756e-23	4.70473e-21
Mcpt1	1.33425	97.4601	0.380805	17.6762	2.89812	36.3449	0	2.01982	0	0	0	0.700578	0	0	0	0	0	0	0	0	0	0	0	0	0	0	0	0	0	0	0	0	0	0	0	0	0	0	4.25751	1.50056	2.6659	2.3385	Mcpt1	4.03755	5.02975	1.24575	4.03752	5.40199e-05	0.00032013
Lrriq4	14.9436	9.89487	12.3762	10.3978	11.9334	4.51624	0	0	0	0	0.590509	0	0	0	0	0	0	0	0	0	0	0	0	0	0	0	0	0	0	0	0	0	0	0	0	0	0	0	0	0	0	0.584625	Lrriq4	1.55327	4.99806	0.976484	5.11842	3.08099e-07	3.64294e-06
Defb42	62.9767	213.834	47.0295	40.7593	62.9062	10.968	0	0	0	0	0	0	0	2.05751	0	2.41482	36.5997	0	0	0	0	0	0	0	0	0	0	0	0	0	1.8544	0	0	0	0	2.34099	0	0	0	1.50056	1.99942	2.92313	Defb42	11.6706	4.98847	1.3195	3.78057	0.00015647	0.000788699
Olfr832	6.93812	10.4203	23.8003	11.6455	10.0582	6.66682	0	0	0	0	0	0	1.534	0	0	0	0	0	0	0	0	0	0	0	0	0	0	0	0	0	0	0	0	0	0	0	0	0	0	0	0.666475	0	Olfr832	1.70785	4.98719	1.05124	4.74409	2.09449e-06	1.92629e-05
Gm9385	2854.23	2473.19	418.315	1598.56	1614.25	1402.18	51.1742	62.6144	122.315	113.279	7.08611	10.5087	8.43699	18.5176	13.969	16.9038	16.3735	46.6653	41.4426	67.2704	76.2199	99.2332	52.2395	176.658	77.5985	20.2886	18.0223	16.9077	19.0955	13.1736	146.498	118.328	201.643	117.737	5.77058	10.9246	13.875	30.9497	7.80543	14.2553	3.99885	18.708	Gm9385	290.886	4.98686	0.582824	8.55637	1.16475e-17	2.05751e-15
Rps27a-ps3	1391.36	1982.3	487.05	521.137	718.222	670.338	27.7194	26.2577	38.2235	40.4567	2.36204	4.90405	7.66999	2.05751	5.58759	7.24447	3.8526	18.2603	19.1749	66.3735	58.6307	76.7876	106.528	180.498	196.038	5.79674	2.25278	3.38155	9.54773	0	0	0	1.84993	0	8.97646	7.8033	1.32143	4.12662	8.51501	9.75365	5.99827	7.0155	Rps27a-ps3	160.366	4.98582	0.816465	6.10659	1.0178e-09	2.49445e-08
Sel1l2	58.7071	68.7387	106.625	53.0287	65.8043	17.2047	0	0	0	0	0	0	0	1.02875	0	0	0	0	0	0	0	0	0	0	0	17.3902	11.2639	6.7631	0	13.1736	0	0	0	0	0	0.78033	0	0	0.709584	0	0	0	Sel1l2	10.029	4.96546	1.35344	3.66877	0.000243723	0.00115986
Ovol2	129.956	103.327	125.095	94.4119	110.64	110.755	0	0	0	0	25.3919	20.3168	21.476	0	0	0	0.963149	1.35262	1.23709	0.896939	1.17261	3.54404	6.14583	1.92019	8.16826	0	0	0	0	0	0	0	3.69986	0	0	0	0	0	0	0	0.666475	0.584625	Ovol2	18.3743	4.95297	1.05586	4.69095	2.71943e-06	2.41029e-05
Krt5	84222.3	48733.4	85462.6	62707.2	85785.2	39462.2	2.13226	0	0	0	12624.5	11078.9	11297.9	0	0	0	0	0	0	0	0	8.26943	7.17013	0	0	0	0	0	0	0	5.56321	0	205.342	0	10.9	3.12132	3.30357	8.94101	4.25751	0	1.33295	1.75388	Krt5	10515.2	4.94878	1.79067	2.76364	0.00571598	0.017131
D630010B17Rik	8.27237	20.5778	11.805	26.6183	3.23907	14.1939	0	0	0	0	1.18102	0	0	0	0	0	0.963149	0	0	0	0	0	0	0	0	0	0	0	0	0	1.8544	1.90851	0	0	0	0	0	0.68777	1.41917	0	0.666475	0.584625	D630010B17Rik	2.23742	4.94422	0.638192	7.74723	9.39207e-15	8.96036e-13
Akp3	12.2751	9.01922	9.13933	10.3978	31.5384	1.93553	0	0	0	0	1.18102	0	0	0	0	0	0	0	0	1.79388	0	0	0	0	0	0	0	0	0	0	0	0	0	0	0	0	0	0	0	0	0.666475	0	Akp3	1.85587	4.93836	1.03783	4.75835	1.95185e-06	1.81235e-05
Gm5148	1187.49	1435.81	153.845	475.595	572.123	573.562	95.9516	125.229	91.7364	64.7307	8.26713	9.10752	10.738	2.05751	2.7938	2.41482	3.8526	18.9366	17.3193	8.07245	12.8988	14.1762	116.771	72.9673	40.8413	0	0	0	6.36515	2.63472	0	0	0	1.96229	10.9	7.02297	2.64285	6.18993	7.80543	5.25196	3.33237	5.84625	Gm5148	123.267	4.92212	0.823454	5.9774	2.26726e-09	5.00984e-08
1700016C15Rik	79.2546	107.793	23.8003	27.2422	46.5404	17.4198	0	0	0	0	1.18102	1.40116	0.766999	1.02875	1.3969	1.20741	0.963149	2.70523	0	0.896939	0	0	0	0	0	0	2.25278	10.1446	19.0955	10.5389	0	0	0	0	1.28235	3.12132	0.660714	2.75108	0.709584	0.75028	1.33295	1.16925	1700016C15Rik	8.74778	4.91858	0.618293	7.95509	1.78999e-15	2.04049e-13
Cldn7	76.3193	240.367	67.4025	40.3434	96.1494	2852.97	10.6613	0	0	0	16.5343	16.1133	15.34	1.02875	4.1907	3.62223	64.531	14.2025	13.608	10.7633	14.0714	22.4456	44.0451	38.4038	98.0192	2.89837	0	3.38155	0	7.90417	9.27201	1.90851	114.696	11.7737	4.48823	4.68198	7.26785	7.56547	9.93418	6.75252	9.33064	8.18475	Cldn7	94.5517	4.91704	0.757357	6.49236	8.45019e-11	2.78693e-09
Rpl31-ps12	8.00552	14.711	66.0697	5.19889	4.60289	7.52706	0	2.01982	0	0	0	0	1.534	0	0	0	0	0.676308	0.618546	0	1.17261	0	3.07291	1.92019	0	0	0	0	3.18258	0	0	0	1.84993	0	0	0	0	0	0	0	0	0	Rpl31-ps12	2.90862	4.89784	0.809238	6.05241	1.42693e-09	3.33186e-08
Rps23rg1	1624.05	1987.82	93.2973	727.221	792.721	735.501	51.1742	36.3568	15.2894	32.3654	14.1722	10.5087	11.505	2.05751	1.3969	1.20741	2.88945	127.146	130.513	99.5602	69.1843	155.938	55.3125	54.7255	32.6731	0	2.25278	3.38155	0	0	25.9616	34.3532	44.3984	29.4343	1.92353	2.34099	1.32143	1.37554	2.12875	2.25084	2.6659	1.75388	Rps23rg1	167.146	4.87641	0.829448	5.8791	4.12501e-09	8.46674e-08
Noxo1	1000.42	1022.94	747.14	936.841	1160.61	772.061	49.0419	40.3964	38.2235	24.274	19.4868	32.2266	32.981	38.0639	39.1132	27.7705	53.9363	44.6363	31.5459	19.7326	24.6249	20.0829	8.19444	45.1245	0	26.0853	31.539	13.5262	19.0955	18.4431	51.9233	38.1702	22.1992	21.5852	35.9058	41.3575	38.9821	36.4518	34.7696	40.5151	35.3232	42.093	Noxo1	161.367	4.84476	0.207617	23.335	1.95594e-120	4.34785e-116
Dcaf12l2	152.105	205.603	240.098	193.815	225.201	59.1412	0	2.01982	0	0	0	0	3.068	0	0	1.20741	5.77889	0	0	0	0	0	54.2882	10.5611	53.0937	0	2.25278	0	0	0	3.7088	7.63405	7.39973	1.96229	0	0	3.96428	1.37554	2.12875	12.0045	5.3318	7.0155	Dcaf12l2	30.018	4.83453	1.03554	4.6686	3.03254e-06	2.65709e-05
Cstdc5	953.19	34.7634	14.2802	73.8243	392.951	2734.26	4.26452	4.03964	45.8682	16.1827	52.5553	180.749	158.769	0	0	0	0	0	4.94837	0	0	0	0	0	0	0	0	0	0	0	0	0	0	0	24.3647	22.6296	15.8571	13.0676	14.1917	19.5073	16.6619	25.1389	Cstdc5	114.811	4.81883	1.32133	3.64694	0.000265378	0.00124349
Sdhd	69.1143	60.8578	44.935	46.1662	46.0289	97.4217	0	4.03964	15.2894	0	6.4956	7.70636	4.602	0	1.3969	2.41482	0	2.70523	0.618546	1.79388	0	1.18135	2.04861	0	0	8.69511	6.75835	0	6.36515	2.63472	0	0	0	3.92458	0	0	1.32143	1.37554	0	0	1.33295	0.584625	Sdhd	10.6621	4.81674	0.613687	7.84887	4.19817e-15	4.4228e-13
Gm9234	154.506	178.808	5.90248	87.5494	99.0475	90.1097	4.26452	10.0991	7.6447	8.09134	2.95255	3.50289	4.602	3.08626	1.3969	0	1.9263	11.4972	15.4637	4.48469	3.51784	7.08808	9.21874	5.76058	8.16826	0	0	0	0	2.63472	0	1.90851	1.84993	1.96229	0.641176	0	0.660714	0.68777	0.709584	0.75028	0	0	Gm9234	17.6308	4.81232	0.651417	7.38746	1.49657e-13	1.03636e-11
Gp2	1.0674	72.0662	0.380805	1.24773	1.70478	23.8715	0	0	7.6447	0	0	0	0	0	0	0	0	1.35262	0	0.896939	0	0	0	0	0	0	0	0	0	0	0	0	7.39973	0	0	0	0	0.68777	0.709584	0	0	0	Gp2	2.83404	4.8119	1.19304	4.03331	5.49959e-05	0.000324702
Defb2	25.084	13.3099	1.90403	8.9421	8.69436	7.95718	0	0	0	0	0	0	0	0	0	0	0	0	0	0	0	0	0	0	0	0	0	0	0	0	0	0	0	0	0	0	0	0	0	0	0	0	Defb2	1.56885	4.80763	1.4694	3.27184	0.00106849	0.00409509
Arhgap8	229.758	287.477	222.009	231.455	250.773	112.691	0	0	0	0	11.8102	7.70636	9.97099	7.20128	6.98449	6.03706	23.1156	4.05785	9.89674	0	2.34523	1.18135	0	28.8029	0	5.79674	13.5167	6.7631	6.36515	13.1736	31.5248	20.9936	20.3493	9.81144	0	0	1.32143	1.37554	2.12875	2.25084	3.99885	0.584625	Arhgap8	37.934	4.80641	0.680145	7.06674	1.58618e-12	8.53152e-11
Gm10335	495.008	580.295	9.13933	233.118	273.957	205.166	44.7774	34.337	45.8682	48.548	4.72408	1.40116	3.835	4.11502	5.58759	1.20741	1.9263	20.9656	25.9789	15.248	21.1071	15.3575	13.316	9.60096	0	5.79674	0	0	3.18258	0	0	0	3.69986	0	5.77058	3.12132	9.24999	2.75108	8.51501	7.5028	3.33237	0.584625	Gm10335	51.6212	4.80298	0.713354	6.73296	1.66248e-11	6.73136e-10
Rac3	1896.51	2456.9	1127.18	1215.92	1266.99	441.086	17.0581	18.1784	22.9341	32.3654	92.71	112.093	69.0299	21.6038	18.1597	19.3186	30.8208	25.6997	11.7524	17.0418	25.7975	16.5389	239.687	294.749	163.365	8.69511	6.75835	6.7631	12.7303	7.90417	16.6896	17.1766	72.1473	33.3589	29.4941	31.9935	34.3571	39.8907	26.2546	36.0135	32.6573	33.9083	Rac3	240.483	4.80093	0.559343	8.58316	9.23022e-18	1.67557e-15
Itgb4	5356.49	2158.48	14785	8162.26	6783.3	2896.63	159.919	133.308	191.118	210.375	1161.53	1144.04	1196.52	101.847	143.881	115.911	131.951	16.9077	12.9895	23.3204	12.8988	27.171	4.09722	15.3615	8.16826	211.581	110.386	101.446	79.5644	79.0417	350.482	328.264	614.177	423.854	89.1234	155.286	95.1428	132.74	80.8926	89.2834	103.304	123.356	Itgb4	1145.75	4.78611	0.684023	6.997	2.61498e-12	1.33798e-10
Tdrd5	110.476	141.768	305.596	117.079	58.6443	45.3774	0	0	0	0	2.95255	1.40116	7.66999	1.02875	1.3969	0	1.9263	0	0	0	0	0	0	12.4812	0	2.89837	4.50557	3.38155	3.18258	2.63472	3.7088	1.90851	3.69986	3.92458	11.5412	11.705	7.26785	8.94101	14.9013	7.5028	7.99769	15.7849	Tdrd5	21.983	4.77349	0.693619	6.88201	5.90142e-12	2.76174e-10
Rin1	1322.51	913.918	1684.87	1482.72	1717.56	536.142	19.1903	8.07928	15.2894	48.548	103.339	67.9561	103.545	44.2365	37.7163	27.7705	77.0519	11.4972	9.27819	8.07245	7.03569	4.72539	2.04861	52.8053	0	34.7804	15.7695	13.5262	25.4606	23.7125	98.2833	110.694	112.846	47.0949	50.6529	57.7444	54.8392	48.8317	78.7638	64.5241	56.6503	47.9393	Rin1	220.191	4.7704	0.506373	9.42073	4.47954e-21	1.36405e-18
F930015N05Rik	74.4513	55.0785	147.562	159.918	137.575	56.7755	0	0	0	0	1.18102	0	1.534	0	0	1.20741	0.963149	1.35262	2.47418	2.69082	3.51784	1.18135	25.6076	28.8029	20.4207	0	0	3.38155	0	0	7.41761	0	1.84993	0	3.84705	0.78033	0.660714	2.75108	2.12875	3.00112	2.6659	4.09238	F930015N05Rik	17.9731	4.75647	0.748803	6.35209	2.12404e-10	6.26677e-09
Lamb3	2982.32	731.257	5321.94	2754.17	3560.42	2038.11	72.4968	50.4955	45.8682	97.0961	592.872	341.182	389.636	66.8691	96.386	73.6521	51.0469	58.8388	72.3699	60.9918	91.4639	76.7876	11.2674	58.5658	0	17.3902	20.2751	27.0524	25.4606	10.5389	205.839	251.923	329.288	247.248	15.3882	10.1443	9.24999	7.56547	24.1259	4.50168	14.6624	11.6925	Lamb3	498.297	4.74645	0.694921	6.8302	8.47951e-12	3.77738e-10
Adgb	980.409	1045.88	1335.29	997.148	1087.14	272.91	6.39677	6.05946	15.2894	16.1827	10.0387	4.90405	16.874	101.847	69.8449	50.7113	72.2362	31.1102	22.2677	63.6826	49.2498	61.43	14.3403	9.60096	73.5144	0	15.7695	0	6.36515	2.63472	12.9808	20.9936	146.145	49.0572	32.0588	20.2886	23.7857	30.2619	37.608	33.0123	41.9879	37.416	Adgb	164.874	4.74134	0.533297	8.89061	6.07729e-19	1.29896e-16
Gm19579	42.1624	33.7126	7.61611	22.6672	27.4469	34.4094	0	2.01982	0	0	0	0	1.534	0	0	0	0	2.02892	0.618546	1.79388	1.17261	0	2.04861	1.92019	0	0	0	0	0	0	3.7088	3.81702	7.39973	3.92458	0.641176	0	0.660714	0.68777	0	1.50056	0	0.584625	Gm19579	4.85896	4.72798	0.525389	8.99902	2.27747e-19	5.1659e-17
Lce1f	15.7442	0.700522	1.71362	6.03072	24.7192	62.152	0	0	0	0	4.13357	0	3.068	0	0	0	0	0	1.23709	0	0	0	0	0	0	0	0	0	0	0	0	0	0	0	0	0	0	0	0	0	0	0	Lce1f	2.84521	4.7214	1.41616	3.33394	0.000856243	0.00339701
AU022754	18.9464	19.0017	46.6487	44.0866	47.5632	10.5379	0	0	0	0	0	5.60463	1.534	0	0	0	2.88945	0	0	0.896939	0	0	0	1.92019	0	0	2.25278	0	3.18258	0	0	0	7.39973	1.96229	1.92353	1.56066	0.660714	0	2.83834	0	0.666475	0.584625	AU022754	5.30146	4.71475	0.660068	7.14282	9.14339e-13	5.2115e-11
Mucl1	84.5916	498.421	12.3762	62.8026	61.031	43.6569	0	0	0	0	0	0	0	0	0	0	11.5578	0	0	0.896939	0	1.18135	0	0	0	5.79674	6.75835	3.38155	6.36515	2.63472	1.8544	11.4511	40.6985	29.4343	0	0	0	0	1.41917	1.50056	7.33122	4.677	Mucl1	21.4242	4.71174	1.13261	4.16006	3.18169e-05	0.000203703
Llph-ps1	19.4801	22.3291	19.8019	11.0217	17.0478	8.38729	0	0	0	0	0	0.700578	0	0	0	0	0	0	0	1.79388	1.17261	0	2.04861	4.80048	0	0	2.25278	0	0	0	0	0	0	0	0	0.78033	0	0.68777	0.709584	0.75028	0	0	Llph-ps1	2.70868	4.7038	0.620055	7.5861	3.29681e-14	2.6267e-12
Aadacl4	13.0757	0.17513	0.952013	3.53525	4.43242	273.985	0	0	0	0	17.1248	1.40116	10.738	0	0	0	0	0	0	0	0	0	0	0	4.08413	0	0	0	0	0	0	0	0	0	0	0	0	0	0	0	0	0	Aadacl4	7.84532	4.7015	1.63532	2.87496	0.00404074	0.0126992
Adm2	165.981	159.894	201.636	151.6	151.043	45.8075	0	0	0	0	3.54306	5.60463	0	0	0	0	0	0	0	0	0	0	26.6319	11.5212	85.7668	0	0	0	3.18258	0	0	0	0	0	3.20588	0.78033	0	1.37554	6.38626	3.00112	2.6659	4.09238	Adm2	24.6124	4.68898	1.21793	3.84997	0.000118131	0.000623295
Gjb3	492.339	450.611	443.829	421.526	397.042	630.337	0	0	0	0	937.729	810.569	831.427	9.25879	6.98449	10.8667	73.1993	0	0	1.79388	0	0	0	0	0	0	0	0	0	0	9.27201	7.63405	12.9495	0	42.9588	20.2886	20.4821	28.8864	41.1559	58.5219	34.6567	58.4625	Gjb3	80.1885	4.67553	1.02964	4.54093	5.60057e-06	4.53534e-05
Tcerg1l	183.326	117.95	282.748	317.548	371.13	93.5506	8.52903	2.01982	7.6447	0	11.2197	4.90405	6.13599	0	0	0	0.963149	0	0	0	0	0	14.3403	5.76058	0	0	0	0	3.18258	0	0	0	1.84993	0	3.84705	3.90165	3.30357	4.12662	42.5751	42.766	39.322	47.9393	Tcerg1l	38.5853	4.67264	1.02611	4.55376	5.26945e-06	4.29852e-05
Mcpt2	6.67126	110.157	3.80805	54.9003	6.98958	76.1308	2.13226	2.01982	0	0	0	0	0	0	0	0	0	0	0	0.896939	0	0	0	0	0	0	0	0	0	0	0	0	0	0	3.84705	3.12132	1.32143	0	4.25751	11.2542	7.99769	4.09238	Mcpt2	7.13328	4.66451	1.11321	4.19016	2.7876e-05	0.000182359
Fxyd3	2313.33	3048.93	1207.72	1202.19	1406.95	903.247	6.39677	0	0	0	594.053	404.234	474.773	0	1.3969	1.20741	4.81574	8.1157	2.47418	5.38163	4.69046	3.54404	40.9722	0.960096	110.272	2.89837	4.50557	0	0	2.63472	25.9616	24.8106	53.648	27.472	0.641176	2.34099	0.660714	0	0	0	2.6659	1.16925	Fxyd3	283.216	4.66278	1.17664	3.96279	7.40783e-05	0.000420502
Serpina3h	1539.19	1238.79	1343.48	1911.11	2345.77	651.413	0	0	0	0	422.805	198.964	304.499	6.17253	2.7938	7.24447	16.3735	344.241	181.853	4.48469	11.7261	8.26943	0	0	0	0	0	0	0	0	9.27201	0	9.24966	33.3589	10.9	18.7279	9.24999	11.0043	14.1917	14.2553	18.6613	10.5233	Serpina3h	254.728	4.65392	1.1297	4.11962	3.79505e-05	0.000236369
Lrrc26	37.3591	117.337	29.8932	21.0035	29.8336	259.361	4.26452	0	0	16.1827	1.18102	0	0	0	0	0	0	4.05785	0	0	0	0	0	0	0	2.89837	0	0	0	0	3.7088	0	49.9482	3.92458	0	0	0	0	0	0	1.33295	0	Lrrc26	13.864	4.65143	1.37574	3.38104	0.000722113	0.00294691
Rab38	2213.79	2100.69	1581.87	1510.38	1819.51	790.341	6.39677	4.03964	0	16.1827	235.613	243.101	222.43	89.5017	65.6542	45.8816	66.4573	42.6074	22.8862	8.07245	7.03569	9.45078	12.2917	3.84038	8.16826	11.5935	20.2751	10.1446	6.36515	5.26945	18.544	9.54256	38.8486	19.6229	130.8	102.223	77.3035	73.5914	97.213	167.313	121.965	169.541	Rab38	290.627	4.64229	0.670588	6.92272	4.43068e-12	2.12262e-10
9530052E02Rik	67.5132	57.5303	66.2601	80.2709	83.875	25.8071	2.13226	0	0	0	2.36204	0	4.602	3.08626	1.3969	2.41482	0.963149	0	0	0.896939	0	3.54404	8.19444	5.76058	0	8.69511	4.50557	0	9.54773	2.63472	3.7088	0	0	3.92458	1.92353	8.58363	0.660714	1.37554	0.709584	1.50056	1.33295	3.50775	9530052E02Rik	11.1719	4.64007	0.492778	9.41615	4.67934e-21	1.40564e-18
Pmaip1	2952.43	2477.92	3674.77	1705.45	2045.22	1241.53	283.59	371.647	458.682	315.562	178.334	162.534	183.313	20.5751	22.3504	15.6963	48.1574	39.2259	18.5564	35.8775	25.7975	36.6218	71.7013	21.1221	0	11.5935	9.01114	27.0524	6.36515	5.26945	24.1072	7.63405	73.9973	19.6229	76.9411	63.2068	52.8571	80.4691	134.821	109.541	92.64	92.9554	Pmaip1	411.78	4.63018	0.643355	7.19693	6.15847e-13	3.78167e-11
Rpl17-ps10	1531.19	2059.62	95.9629	693.325	856.138	757.867	121.539	135.328	221.696	121.37	12.4007	7.70636	18.408	9.25879	6.98449	9.65929	11.5578	69.6597	56.2877	42.1561	43.3867	48.4352	51.2152	43.2043	28.5889	17.3902	20.2751	13.5262	6.36515	10.5389	53.7777	40.0787	57.3479	51.0195	14.1059	8.58363	7.92856	13.7554	12.0629	14.2553	11.3301	8.76938	Rpl17-ps10	176.525	4.62607	0.568924	8.13126	4.24836e-16	5.82944e-14
Nxnl2	104.072	116.287	74.257	64.6742	69.2139	23.2264	0	6.05946	0	0	2.36204	3.50289	5.36899	2.05751	5.58759	2.41482	5.77889	1.35262	0	2.69082	1.17261	1.18135	6.14583	8.64086	0	0	0	0	0	0	3.7088	3.81702	5.5498	1.96229	0.641176	3.12132	3.96428	5.50216	2.83834	3.7514	1.99942	3.50775	Nxnl2	13.0098	4.62427	0.377215	12.259	1.50365e-34	1.75919e-31
Piwil4	65.6452	114.01	124.904	65.2981	58.1329	28.8179	0	0	0	0	3.54306	0	6.90299	2.05751	8.38139	6.03706	3.8526	0	3.71128	0.896939	0	0	0	0	0	0	0	3.38155	6.36515	0	1.8544	0	5.5498	0	1.92353	7.8033	1.98214	2.75108	6.38626	7.5028	7.99769	5.26163	Piwil4	13.1179	4.62395	0.607327	7.6136	2.66559e-14	2.20273e-12
Gm12174	765.328	943.69	27.9892	398.859	468.302	386.676	40.5129	34.337	84.0917	48.548	2.36204	7.00578	5.36899	3.08626	5.58759	7.24447	6.74204	35.168	34.6386	27.8051	30.488	38.9845	89.1145	45.1245	49.0096	0	2.25278	3.38155	3.18258	5.26945	7.41761	1.90851	5.5498	3.92458	8.33528	7.02297	8.58928	11.0043	7.80543	12.7548	8.66417	8.76938	Gm12174	87.9023	4.62366	0.61809	7.48056	7.40059e-14	5.52039e-12
Gm5478	5.87071	8.66896	11.805	9.35801	21.4802	9.46259	0	0	0	0	1.18102	1.40116	2.301	0	0	0	0	0	0	0	0	0	0	0	0	0	0	0	0	0	0	0	0	0	0	0	0	0	0.709584	0.75028	0	0	Gm5478	1.73782	4.6159	0.790366	5.84021	5.21363e-09	1.03384e-07
Lce1g	11.2077	0.350261	1.52322	2.70342	16.1954	43.4419	0	0	0	0	1.18102	0	3.068	0	0	0	0	0	0	0	0	0	0	0	0	0	0	0	0	0	0	0	0	0	0	0	0	0	0.709584	0	0	0	Lce1g	1.91382	4.61364	1.29608	3.55968	0.00037131	0.00166642
Il1f6	7.47182	1.22591	1.14242	5.82276	7.16006	55.7002	0	0	0	0	2.95255	1.40116	0	0	0	0	0	0	0	0	0	0	0	0	0	0	0	0	0	0	0	0	0	0	0	0	0	0	0	0	0	0	Il1f6	1.97326	4.61177	1.41536	3.25836	0.00112056	0.00426962
Ccl1	8.80607	25.3939	1.90403	8.11027	6.64863	20.8607	0	0	0	0	2.36204	0	1.534	0	0	0	0	0	0	0	0	0	0	0	0	0	0	0	0	0	1.8544	0	0	0	0	0	0	0	0	0	0	1.16925	Ccl1	1.87246	4.60438	1.06562	4.32083	1.55441e-05	0.000109796
Gm6988	327.426	459.367	18.2787	150.768	205.937	191.832	19.1903	12.1189	15.2894	16.1827	0.590509	2.10174	3.835	2.05751	1.3969	4.82964	2.88945	8.79201	8.65965	5.38163	0	7.08808	36.875	77.7678	20.4207	5.79674	9.01114	0	0	5.26945	1.8544	5.72553	9.24966	5.88686	6.41176	4.68198	0	0	4.25751	1.50056	2.6659	4.677	Gm6988	39.6682	4.59855	0.697957	6.58859	4.44014e-11	1.59451e-09
Trem2	3362.05	4474.14	1124.52	1553.01	1003.43	443.881	166.316	121.189	389.88	161.827	2.36204	9.8081	5.36899	68.9266	34.9225	35.0149	199.372	2.70523	3.71128	6.27857	7.03569	14.1762	8.19444	11.5212	0	11.5935	22.5278	6.7631	3.18258	13.1736	48.2145	64.8894	51.7981	15.6983	216.076	122.512	160.553	105.229	104.309	180.818	143.959	190.003	Trem2	349.308	4.59036	0.739085	6.21087	5.26924e-10	1.41461e-08
Fam83f	1060.73	568.473	1488.95	1273.52	1610.33	721.522	10.6613	24.2378	15.2894	32.3654	260.415	270.423	286.091	19.5463	13.969	13.2815	28.8945	71.6887	91.5448	34.9806	42.2141	49.6166	2.04861	0	8.16826	0	4.50557	6.7631	3.18258	0	3.7088	3.81702	24.0491	7.84915	19.2353	10.9246	21.1428	23.3842	13.4821	41.2654	21.3272	22.8004	Fam83f	195.867	4.5777	0.762011	6.00738	1.8854e-09	4.25921e-08
Gm5616	22.9492	22.8545	0	16.8444	14.1496	15.4842	0	0	0	0	0	0	0	0	0	0	0	0	0	1.79388	1.17261	1.18135	3.07291	0.960096	0	0	0	0	0	0	1.8544	0	0	0	1.92353	0	0.660714	0	0.709584	0.75028	0	0	Gm5616	2.53241	4.56465	0.87917	5.192	2.08051e-07	2.59527e-06
Lypd2	102.737	529.244	32.7493	78.1914	65.4634	30.5384	4.26452	8.07928	7.6447	40.4567	1.18102	2.80231	0	0	2.7938	2.41482	0	0	0	0	0	1.18135	24.5833	13.4413	8.16826	0	0	0	0	0	42.6513	7.63405	492.082	9.81144	0	2.34099	1.98214	0	1.41917	0	0	0	Lypd2	24.4161	4.55734	1.05034	4.33892	1.43188e-05	0.000102345
Drc7	213.48	473.903	442.115	184.665	107.742	16.1294	6.39677	0	0	0	0	1.40116	3.068	0	0	0	63.5678	0	0	0	0	1.18135	0	0	0	0	0	0	0	0	14.8352	0	72.1473	3.92458	14.747	16.3869	22.4643	18.5698	12.7725	3.7514	13.996	9.354	Drc7	40.8714	4.55483	1.16197	3.91994	8.85721e-05	0.000490012
Adam28	265.783	200.087	255.33	292.386	155.987	94.6259	0	0	0	0	1.18102	0	4.602	0	0	0	0	0	0	0	0	1.18135	0	0	0	0	0	0	0	0	9.27201	0	172.044	0	0	2.34099	0	0	3.54792	0	1.99942	1.16925	Adam28	34.7985	4.54342	1.5422	2.94606	0.00321849	0.0104505
Spink5	5978.25	9353.54	3863.08	5210.75	4782.24	3767.83	0	0	0	0	1988.25	1089.4	2335.51	1.02875	0	0	47.1943	23.6708	11.1338	20.6296	17.5892	20.0829	2.04861	0.960096	0	0	2.25278	3.38155	0	0	0	0	5.5498	0	5.12941	0.78033	1.32143	0.68777	2.83834	1.50056	0.666475	1.16925	Spink5	917.582	4.54246	1.4342	3.16725	0.00153887	0.00560689
Krt4	94.1983	352.538	51.4087	90.0448	164.34	59.5713	12.7935	0	0	0	2.36204	7.00578	7.66999	1.02875	0	0	0	0	5.56691	1.79388	7.03569	70.8808	2.04861	0	0	0	2.25278	0	3.18258	0	16.6896	1.90851	20.3493	0	0	0	0	0	0	0.75028	1.33295	0	Krt4	23.256	4.53615	1.09536	4.14125	3.45423e-05	0.000218696
Bicdl2	69.1143	97.2849	42.079	79.0232	102.457	214.844	2.13226	0	0	16.1827	808.998	1015.84	872.078	2.05751	2.7938	1.20741	3.8526	1.35262	1.23709	1.79388	3.51784	1.18135	2.04861	9.60096	0	0	2.25278	0	3.18258	0	3.7088	1.90851	14.7995	0	4.48823	7.8033	7.26785	7.56547	5.67667	4.50168	6.66475	7.60013	Bicdl2	17.8459	4.53393	0.396898	11.4234	3.19394e-30	2.21869e-27
Gm10052	810.959	954.636	334.157	659.22	673.046	692.705	59.7032	50.4955	45.8682	56.6394	56.0984	71.459	53.6899	7.20128	6.98449	15.6963	8.66834	52.752	47.6281	40.3622	29.3154	29.5337	31.7535	28.8029	4.08413	20.2886	9.01114	27.0524	6.36515	13.1736	38.9424	40.0787	61.0478	37.2835	16.6706	10.9246	15.1964	11.6921	8.51501	13.505	17.3283	18.708	Gm10052	123.506	4.51317	0.397602	11.351	7.33488e-30	4.40668e-27
Ckmt1	2125.2	1591.67	1334.34	1289.74	1987.94	7601.04	36.2484	22.218	76.447	72.822	849.743	615.808	872.845	11.3163	0	3.62223	6.74204	2.70523	7.42255	6.27857	0	2.36269	0	0	0	0	0	0	6.36515	2.63472	81.5937	91.6085	270.09	196.229	5.12941	5.46231	6.60714	5.50216	2.83834	5.25196	2.6659	2.92313	Ckmt1	457.177	4.50817	1.14505	3.9371	8.24712e-05	0.000462126
Akr1c21	5.60386	199.911	1.14242	9.77392	8.69436	24.9468	0	0	0	0	1.18102	0.700578	0.766999	6.17253	9.77829	3.62223	0.963149	1.35262	5.56691	3.58775	3.51784	2.36269	0	0	0	2.89837	0	0	0	0	0	1.90851	0	0	0.641176	0	1.32143	1.37554	2.83834	1.50056	0	1.16925	Akr1c21	7.22139	4.50472	0.768407	5.86241	4.56188e-09	9.27777e-08
Gng13	141.164	201.838	119.192	68.4174	38.8689	15.2692	4.26452	0	0	0	24.2109	25.9214	24.544	1.02875	0	0	0	0	0	0.896939	0	0	2.04861	7.68077	0	0	0	0	0	0	3.7088	0	0	0	6.41176	3.12132	3.30357	0.68777	5.67667	0	4.66532	0.584625	Gng13	16.7501	4.50203	1.01977	4.41473	1.01134e-05	7.55922e-05
Gm13669	17.3453	13.6602	36.5573	16.2205	13.4677	26.6673	2.13226	4.03964	0	0	0	0	3.068	2.05751	1.3969	0	1.9263	0	0	0	0	3.54404	1.0243	0	0	0	0	0	0	0	0	1.90851	0	0	0	0	0	0	2.12875	2.25084	1.33295	0.584625	Gm13669	3.60269	4.49987	0.581775	7.73473	1.03624e-14	9.76043e-13
Rassf6	3120.28	2986.94	2560.34	2333.06	2870.67	1615.95	10.6613	24.2378	30.5788	8.09134	239.156	279.531	333.645	43.2077	125.721	135.23	58.7521	398.345	518.96	316.619	341.231	457.181	6.14583	0	0	0	9.01114	13.5262	6.36515	0	37.088	15.2681	40.6985	31.3966	7.05293	3.12132	2.64285	5.50216	2.83834	12.7548	5.99827	3.50775	Rassf6	452.65	4.49117	0.922833	4.86672	1.13468e-06	1.13323e-05
Tmprss4	51.5022	158.405	22.6579	38.0559	60.5195	1538.1	0	0	7.6447	0	109.244	44.837	65.9619	4.11502	2.7938	8.45188	1.9263	48.0179	12.9895	9.86632	4.69046	14.1762	0	0	0	2.89837	0	3.38155	0	0	11.1264	1.90851	27.749	9.81144	0	0	0.660714	2.75108	2.83834	4.50168	2.6659	5.84625	Tmprss4	54.288	4.48619	0.976308	4.59506	4.32623e-06	3.6372e-05
Fam83c	24.2834	19.4395	21.1347	32.4411	71.0892	84.7332	4.26452	0	0	0	719.831	898.842	952.613	6.17253	2.7938	1.20741	0.963149	0.676308	0	0.896939	3.51784	0	0	3.84038	0	0	0	3.38155	0	2.63472	0	1.90851	0	0	0.641176	1.56066	0.660714	0.68777	4.96709	4.50168	1.99942	4.09238	Fam83c	7.41082	4.47215	0.483658	9.24652	2.31911e-20	6.26691e-18
Mpped1	168.65	163.046	179.74	228.543	239.18	109.25	44.7774	12.1189	53.5129	40.4567	3.54306	1.40116	1.534	0	0	0	0	1.35262	2.47418	0	0	0	14.3403	36.4836	0	0	0	0	0	0	0	0	0	0	0	0	0	0	0	0	0	0	Mpped1	30.962	4.467	1.40003	3.19065	0.00141953	0.00523158
Csf3	2.66851	15.4115	13.8994	128.101	6.64863	9.24753	0	2.01982	0	0	2.36204	7.00578	6.13599	0	1.3969	3.62223	0	0	0	0	0	0	0	0	0	0	2.25278	0	0	0	1.8544	0	1.84993	0	3.20588	0.78033	0	1.37554	0	0.75028	0.666475	0.584625	Csf3	5.04379	4.45127	0.86345	5.15521	2.53349e-07	3.08297e-06
Krt83	85.3922	121.278	114.051	69.0413	86.6026	277.641	2.13226	2.01982	0	0	14125	27309.9	24291.6	0	0	0	0	0	0	0	0	0	0	0	0	0	0	0	0	0	0	0	0	0	33.3411	7.8033	5.94642	11.0043	19.8684	15.0056	13.996	20.4619	Krt83	21.6342	4.44696	1.13756	3.90922	9.2594e-05	0.000508215
Gm2225	506.749	639.051	38.0805	196.102	256.398	208.607	34.1161	36.3568	91.7364	72.822	3.54306	4.20347	5.36899	0	5.58759	2.41482	6.74204	9.46831	12.9895	11.6602	9.38092	15.3575	18.4375	36.4836	20.4207	2.89837	2.25278	0	0	0	9.27201	5.72553	51.7981	13.736	1.28235	4.68198	1.32143	2.75108	1.41917	0.75028	5.3318	3.50775	Gm2225	55.924	4.44503	0.709602	6.26412	3.74948e-10	1.03537e-08
Sohlh2	8.00552	18.0384	8.18731	5.82276	9.37627	1.72047	0	0	0	0	0	0	1.534	0	0	0	0	0	0	0	0	0	0	0	4.08413	0	0	3.38155	0	0	0	0	0	0	0	0.78033	0	0	0.709584	0	0	0.584625	Sohlh2	1.48155	4.41388	0.72436	6.0935	1.10471e-09	2.67209e-08
Atp10b	435.767	239.841	943.826	357.476	402.327	1412.29	2.13226	0	0	0	232.661	155.528	245.44	0	1.3969	1.20741	0.963149	0	0	3.58775	1.17261	0	0	10.5611	0	14.4919	0	0	0	0	1.8544	0	33.2988	0	0	0	0.660714	0.68777	0	0	0.666475	0	Atp10b	107.091	4.40638	1.44068	3.05855	0.00222413	0.00766794
Mmp20	31.2215	94.9207	25.8948	24.3308	21.6507	8.81741	0	0	0	0	6.4956	12.6104	11.505	0	0	0	0	0	0	0	0	0	0	0	0	0	0	0	0	0	0	0	0	0	0	0.78033	0.660714	0	0	2.25084	0	0	Mmp20	5.7414	4.39953	1.35801	3.2397	0.00119656	0.00452122
Il17re	667.66	535.549	696.493	595.377	721.461	279.361	19.1903	0	0	0	133.455	112.093	109.681	46.294	32.1287	33.8075	83.794	6.76308	4.94837	11.6602	9.38092	8.26943	2.04861	7.68077	0	11.5935	0	10.1446	6.36515	7.90417	31.5248	32.4447	101.746	21.5852	5.12941	8.58363	7.92856	6.8777	8.51501	2.25084	5.3318	5.26163	Il17re	104.531	4.39652	0.722825	6.08241	1.18388e-09	2.83889e-08
Rnase2b	27.7525	2.10157	2.66564	5.40685	18.2411	290.76	6.39677	2.01982	7.6447	16.1827	22.4394	0	13.806	0	0	0	0	0	0	0.896939	0	0	0	0	0	0	0	0	0	0	0	0	0	0	1.92353	0	3.30357	0	0	0	5.3318	1.75388	Rnase2b	10.2054	4.38311	1.25907	3.48123	0.000499109	0.00215389
Mab21l3	426.16	310.419	629.09	524.88	513.308	267.103	0	0	7.6447	0	161.209	169.54	180.245	1.02875	0	0	8.66834	5.41046	13.608	3.58775	2.34523	3.54404	10.243	7.68077	0	0	0	6.7631	0	0	3.7088	3.81702	3.69986	1.96229	0	0.78033	2.64285	1.37554	4.25751	9.75365	2.6659	3.50775	Mab21l3	78.3488	4.37996	1.05112	4.16692	3.08737e-05	0.000198637
Phactr3	170.784	157.968	267.135	144.321	150.02	76.5609	36.2484	30.2973	15.2894	48.548	2.36204	4.90405	6.13599	1.02875	1.3969	1.20741	0.963149	0	0	0	0	0	10.243	5.76058	0	5.79674	2.25278	0	0	0	18.544	5.72553	7.39973	45.1326	4.48823	1.56066	0.660714	2.75108	2.83834	3.00112	1.33295	5.26163	Phactr3	29.4743	4.37628	0.797577	5.48697	4.08893e-08	6.29016e-07
Tmem200a	111.544	189.404	143.944	183.417	150.532	79.7868	4.26452	2.01982	0	0	19.4868	16.8139	10.738	1.02875	0	1.20741	1.9263	0	0	1.79388	1.17261	0	61.4583	5.76058	8.16826	2.89837	11.2639	0	3.18258	0	5.56321	3.81702	7.39973	1.96229	5.12941	7.02297	2.64285	6.18993	4.96709	0.75028	9.99712	10.5233	Tmem200a	25.6613	4.36742	0.694242	6.29092	3.15599e-10	8.95969e-09
Gm20784	5.87071	14.1856	1.33282	11.2296	8.01245	6.66682	2.13226	0	0	0	0	0	0	0	0	0	0	0	0	0	2.34523	0	0	0	0	0	0	0	0	0	0	0	0	0	0.641176	0	0	0	0	0	0.666475	0.584625	Gm20784	1.2778	4.35982	0.799292	5.4546	4.90832e-08	7.37709e-07
Rps15a-ps5	2322.67	3278.09	29.7028	1207.81	1548.96	1298.31	187.639	226.22	443.393	250.831	50.7838	58.8486	42.952	44.2365	12.5721	30.1853	18.2998	2.02892	3.71128	28.702	26.9701	49.6166	136.233	120.972	298.142	2.89837	4.50557	13.5262	0	5.26945	9.27201	1.90851	0	7.84915	41.6764	59.3051	40.3035	54.3339	85.8597	92.2845	73.3122	62.5549	Rps15a-ps5	292.208	4.35935	0.767046	5.68329	1.32126e-08	2.33283e-07
Gm5853	21.348	24.5183	0.190403	8.31823	11.081	13.9788	0	0	0	0	0.590509	1.40116	0	0	1.3969	0	0.963149	1.35262	0	0.896939	0	1.18135	0	0.960096	0	0	0	0	0	2.63472	0	0	0	1.96229	0	3.12132	0	0	0	0	0	0	Gm5853	2.28323	4.35308	0.785643	5.54078	3.01121e-08	4.78799e-07
Htr7	340.235	169.877	498.284	291.554	477.508	283.878	4.26452	2.01982	0	0	12.9912	18.215	16.874	4.11502	8.38139	4.82964	16.3735	1.35262	7.42255	2.69082	1.17261	1.18135	2.04861	0	0	49.2723	54.0668	57.4863	41.3735	52.6945	5.56321	9.54256	0	9.81144	22.4411	54.6231	26.4285	32.3252	23.4163	6.00224	7.99769	9.93863	Htr7	62.5774	4.34173	0.660777	6.57064	5.01008e-11	1.77057e-09
Syt8	300.741	313.046	479.624	173.851	265.775	114.196	2.13226	6.05946	22.9341	8.09134	40.1546	27.3226	49.8549	0	0	0	0.963149	0	0	0	0	1.18135	40.9722	69.1269	85.7668	5.79674	9.01114	10.1446	6.36515	7.90417	3.7088	0	0	0	3.84705	2.34099	0.660714	3.43885	7.09584	4.50168	0.666475	3.50775	Syt8	49.3043	4.33568	0.94055	4.60973	4.032e-06	3.41567e-05
Cdkn2b	1319.84	824.514	997.9	893.17	1003.94	498.506	8.52903	16.1586	0	48.548	106.292	107.889	97.4089	195.463	178.803	188.356	155.067	4.73416	8.0411	2.69082	3.51784	11.8135	40.9722	24.0024	0	11.5935	13.5167	23.6708	25.4606	15.8083	12.9808	7.63405	27.749	17.6606	16.6706	9.36396	10.5714	10.3166	26.9642	27.7604	27.3255	34.4929	Cdkn2b	167.993	4.33229	0.660177	6.56232	5.29764e-11	1.84438e-09
Madcam1	6.67126	237.74	2.66564	9.77392	38.5279	16.5595	0	0	0	0	3.54306	2.80231	0.766999	1.02875	6.98449	1.20741	0.963149	0	1.23709	0.896939	0	0	4.09722	4.80048	0	2.89837	0	0	0	0	0	0	0	0	0	2.34099	0.660714	0	4.25751	13.505	5.3318	14.6156	Madcam1	9.1399	4.32847	0.892726	4.8486	1.24335e-06	1.22783e-05
Cd163l1	195.068	22.5043	268.468	235.822	293.221	141.724	38.3806	28.2775	7.6447	40.4567	13.5817	2.10174	16.874	3.08626	1.3969	6.03706	25.0419	1.35262	0	2.69082	1.17261	2.36269	0	0	0	2.89837	0	0	0	0	5.56321	5.72553	25.899	43.1703	4.48823	3.12132	1.32143	7.56547	2.12875	9.00336	14.6624	8.76938	Cd163l1	35.2758	4.3269	0.745562	5.80354	6.49295e-09	1.25944e-07
Prom2	3225.96	2127.83	4308.24	4934.79	4943.68	1447.35	0	0	0	0	1175.7	1121.63	1380.6	1.02875	0	0	137.73	368.588	38.3499	0.896939	1.17261	3.54404	2.04861	0	0	2.89837	0	3.38155	0	0	0	1.90851	14.7995	0	0.641176	3.12132	1.32143	1.37554	0.709584	0.75028	3.99885	2.3385	Prom2	601.342	4.32481	1.41202	3.06285	0.00219239	0.00758214
Prnd	810.959	629.244	1260.85	853.035	559.337	328.18	0	0	0	0	85.0334	67.2555	58.2919	20.5751	27.938	44.6742	43.3417	2.70523	0	7.17551	1.17261	3.54404	147.5	249.625	0	8.69511	38.2973	6.7631	19.0955	44.7903	35.2336	47.7128	40.6985	56.9064	7.69411	16.3869	17.1786	13.7554	27.6738	21.7581	11.3301	25.1389	Prnd	134.275	4.3236	0.739467	5.84692	5.00764e-09	1.00284e-07
Sprr2e	2.93536	4.64096	1.52322	6.86254	1.5343	29.4631	0	0	0	0	0	1.40116	0.766999	0	0	0	0	0	0	0	0	0	0	0	0	0	0	0	0	0	0	0	0	0	0	0	0	0	0	0	0	0	Sprr2e	1.1697	4.30629	1.27899	3.36694	0.000760073	0.00307415
Galnt18	5007.18	3065.31	5440.76	3680.82	3918.43	1499.18	6.39677	8.07928	15.2894	0	365.525	325.769	358.189	199.578	224.901	249.934	260.05	73.7176	59.3804	72.652	31.6606	87.4197	450.694	233.303	416.581	121.732	186.981	165.696	149.581	184.431	370.88	332.081	405.135	282.569	101.947	114.709	122.893	98.3512	143.336	149.306	113.301	167.787	Galnt18	696.702	4.28607	0.503458	8.51325	1.69125e-17	2.89191e-15
Pdpn	7185.22	6256.01	6089.08	4663.62	4783.09	2097.25	4.26452	0	0	8.09134	230.299	272.525	230.1	318.914	217.916	198.015	592.337	18.9366	14.2266	8.96939	17.5892	34.2591	899.34	1028.26	114.356	176.801	243.301	229.945	213.233	200.239	428.367	332.081	682.625	184.455	231.464	266.873	297.321	252.412	278.867	237.839	193.944	270.681	Pdpn	952.455	4.27245	0.667914	6.39671	1.58765e-10	4.86986e-09
Tmprss11b	3.20221	1.05078	3.04644	2.28751	3.23907	33.1191	0	0	0	0	1.18102	0	0	0	0	0	0	0	0	0	0	0	0	0	0	0	0	0	0	0	0	0	0	0	0	0	0	0	0.709584	0	0	0.584625	Tmprss11b	1.15286	4.27093	1.19462	3.57513	0.000350055	0.00157998
Gm9512	1878.63	2094.3	150.609	1132.94	1163.34	1225.41	85.2903	131.288	137.605	105.187	34.2496	67.2555	46.02	32.9201	29.3349	35.0149	28.8945	22.3182	31.5459	111.22	110.226	126.404	69.6527	675.907	20.4207	8.69511	4.50557	3.38155	0	2.63472	20.3984	24.8106	29.5989	37.2835	30.1353	21.8492	11.2321	24.7597	22.7067	27.0101	22.6601	22.2158	Gm9512	234.758	4.26865	0.656223	6.50487	7.77592e-11	2.57602e-09
Llph-ps2	186.262	184.237	31.7972	88.3812	102.116	109.465	12.7935	16.1586	0	16.1827	3.54306	3.50289	5.36899	2.05751	6.98449	6.03706	2.88945	4.05785	3.71128	8.96939	5.86307	11.8135	3.07291	5.76058	16.3365	14.4919	2.25278	3.38155	6.36515	5.26945	14.8352	13.3596	9.24966	9.81144	2.5647	3.12132	4.625	2.06331	2.83834	2.25084	1.33295	5.26163	Llph-ps2	22.3913	4.26824	0.368886	11.5706	5.80548e-31	4.60893e-28
Anxa13	121.15	399.823	51.9799	25.5786	70.9187	74.1953	2.13226	0	0	0	1.18102	0	1.534	0	0	0	1.9263	31.7865	21.6491	26.0112	19.9344	28.3523	2.04861	0	0	0	0	3.38155	3.18258	5.26945	7.41761	15.2681	14.7995	1.96229	0.641176	1.56066	0.660714	0	2.12875	0.75028	1.33295	0	Anxa13	22.3466	4.26003	0.922431	4.61827	3.86955e-06	3.29691e-05
Kcnip3	1151.19	1244.83	950.49	1159.15	1349.5	463.022	42.6452	44.4361	76.447	40.4567	11.8102	28.0231	27.612	37.0352	40.5101	14.4889	91.4991	15.5551	8.65965	14.351	9.38092	17.7202	59.4097	70.087	16.3365	8.69511	18.0223	20.2893	9.54773	5.26945	42.6513	28.6277	79.5471	60.8309	159.653	101.443	149.321	112.794	96.5035	92.2845	119.965	110.494	Kcnip3	195.252	4.25997	0.495613	8.59534	8.30157e-18	1.53626e-15
H3f3c	325.825	502.537	211.157	197.766	226.735	231.618	104.481	18.1784	107.026	72.822	1.18102	2.10174	0.766999	0	1.3969	1.20741	0	5.41046	3.09273	0	1.17261	3.54404	47.118	30.7231	28.5889	0	0	3.38155	0	0	0	0	0	0	0.641176	0	0	0	0.709584	0	0.666475	1.75388	H3f3c	50.7524	4.25777	1.16799	3.64537	0.000267005	0.00124927
Ccr8	10.4072	44.308	9.90094	36.1843	12.1039	48.6033	4.26452	2.01982	0	0	0	0	6.13599	0	0	0	1.9263	0	0	0	0	0	0	0	0	0	0	0	0	0	0	0	0	1.96229	0.641176	0	0	0	2.12875	8.25308	2.6659	5.84625	Ccr8	4.69885	4.25753	1.02265	4.16325	3.13752e-05	0.000201412
Themis3	33.3563	59.3692	23.9907	56.1481	30.5155	222.801	0	0	0	0	21.2583	28.0231	23.777	0	0	0	0.963149	0	0	0	0	0	0	0	0	5.79674	0	0	0	5.26945	0	0	0	0	1.28235	0	0.660714	0	0	1.50056	0	0	Themis3	12.2551	4.25611	1.37662	3.0917	0.00199012	0.00698857
Guca2b	4.80331	27.2328	7.4257	8.9421	16.3658	35.0546	0	0	0	0	2.36204	0	1.534	2.05751	4.1907	1.20741	4.81574	0	0	0	0	0	0	0	0	0	0	0	0	0	1.8544	0	0	1.96229	0	0	1.32143	0	1.41917	0	0	0	Guca2b	2.91783	4.25098	0.827906	5.13462	2.82718e-07	3.37879e-06
Muc20	25.6177	61.5583	86.062	19.9638	9.20579	13.9788	2.13226	4.03964	15.2894	8.09134	2.36204	0	1.534	0	0	0	2.88945	0	0	0	0	2.36269	2.04861	1.92019	0	0	4.50557	0	0	2.63472	0	0	20.3493	0	0.641176	2.34099	1.32143	0	1.41917	0.75028	1.33295	1.16925	Muc20	7.03621	4.24531	0.725177	5.85417	4.79391e-09	9.67004e-08
Ramp3	388.001	223.904	308.071	319.212	342.149	181.725	29.8516	48.4757	61.1576	32.3654	8.85764	5.60463	6.13599	1.02875	4.1907	0	52.9732	2.70523	3.71128	8.07245	3.51784	12.9948	8.19444	30.7231	0	2.89837	4.50557	3.38155	6.36515	5.26945	18.544	17.1766	22.1992	7.84915	12.1823	7.02297	18.5	15.1309	25.545	18.757	13.996	32.1544	Ramp3	55.1214	4.2414	0.5212	8.13775	4.0268e-16	5.55974e-14
Syt1	3811.43	2439.48	6450.08	3996.29	4259.55	1721.12	353.955	100.991	397.525	469.298	7.08611	5.60463	18.408	0	0	0	0.963149	519.405	481.847	522.915	525.331	431.192	0	0	0	5.79674	11.2639	6.7631	6.36515	10.5389	81.5937	5.72553	94.3465	1583.57	3.84705	3.90165	0.660714	2.06331	45.4134	45.7671	39.9885	71.9089	Syt1	679.333	4.23604	1.0904	3.88484	0.000102399	0.00055168
Zfp966	2.40166	4.37826	26.466	2.49547	3.0686	2.36565	0	0	0	0	0.590509	0	0	0	0	0	0	0	0	0.896939	0	0	0	0	0	0	0	0	0	0	0	0	0	0	0	0	0	0	0	0	0	0	Zfp966	1.01579	4.23403	1.24427	3.40282	0.000666952	0.00275281
Sbpl	4.80331	25.569	1.90403	8.11027	2.38669	2.15059	0	0	0	0	0	0	1.534	0	0	0	0	0	0	0	0	0	0	0	0	0	0	0	0	0	0	0	0	0	0	0	0	0	0	0	0	0	Sbpl	1.10614	4.2304	1.40368	3.01379	0.00258006	0.00868345
Foxg1	87.527	33.3623	103.008	33.065	80.2949	0.860235	14.9258	2.01982	22.9341	24.274	0	0	4.602	0	0	0	0	0	0	8.07245	0	4.72539	2.04861	0	0	0	0	0	3.18258	0	1.8544	3.81702	9.24966	9.81144	0	0.78033	0.660714	1.37554	0.709584	0	0	0	Foxg1	10.7895	4.22315	1.02334	4.12681	3.67824e-05	0.000230515
Sprr2i	5.07016	0.525391	0.952013	1.24773	4.09146	35.2697	0	0	0	0	0	0	0	0	0	0	0	0	0	0	0	0	0	0	0	0	0	0	0	0	0	0	0	0	0	0	0	0	0	0	0	0	Sprr2i	1.12277	4.21951	1.62853	2.59099	0.00957001	0.0262729
Col7a1	2862.51	950.695	2280.83	5086.18	6656.81	3372.98	29.8516	54.5352	15.2894	8.09134	1176.29	975.205	951.079	20.5751	23.7473	15.6963	26.005	14.8788	8.0411	8.07245	11.7261	9.45078	60.434	78.7279	518.685	388.382	274.84	179.222	318.258	245.029	44.5057	62.9809	36.9986	100.077	61.5529	60.8658	54.8392	80.4691	92.2459	69.0258	72.6457	53.7855	Col7a1	652.669	4.21885	0.753844	5.59645	2.18787e-08	3.61861e-07
Teddm3	13.8762	2.45183	0.571208	1.66365	4.94385	54.4099	0	0	0	0	2.95255	0.700578	0.766999	0	0	0	0	0	0	0	0	0	0	5.76058	0	0	0	0	0	0	0	0	0	0	0	0	0	0	0	0	0	0	Teddm3	2.09756	4.21815	1.34804	3.1291	0.00175341	0.00627037
Fermt1	1204.03	1450.52	1816.25	1419.3	1424.17	1285.62	0	0	0	8.09134	829.666	771.337	815.32	1.02875	2.7938	3.62223	227.303	17.584	10.5153	23.3204	11.7261	24.8083	0	0	0	0	0	0	0	0	11.1264	7.63405	18.4993	0	0.641176	0	1.32143	1.37554	1.41917	1.50056	0	0.584625	Fermt1	252.503	4.21568	1.32171	3.18957	0.00142487	0.00524829
Lce1h	5.33701	0.875652	0.190403	1.66365	9.54674	29.6781	0	0	0	0	0	0	0	0	0	0	0	0	0	0	0	0	0	0	0	0	0	0	0	0	0	0	0	0	0	0	0	0	0	0	0	0	Lce1h	1.12599	4.21543	1.63564	2.57724	0.00995927	0.0271338
Agtr1b	34.4237	4.37826	42.2694	16.2205	15.6839	15.9144	0	0	0	0	1.18102	0	0.766999	1.02875	0	0	0	0.676308	0	0	0	0	6.14583	0	0	2.89837	0	0	0	0	1.8544	1.90851	1.84993	3.92458	0.641176	3.12132	3.30357	0	2.12875	0	1.99942	1.16925	Agtr1b	3.89258	4.21531	0.630902	6.68141	2.36661e-11	9.28319e-10
BC064078	2015.26	2054.72	1726.76	1022.1	1260	595.713	300.648	300.953	412.814	542.12	134.636	85.4706	120.419	8.23004	8.38139	10.8667	17.3367	12.1735	9.89674	3.58775	4.69046	4.72539	0	0	0	0	4.50557	10.1446	3.18258	0	14.8352	0	29.5989	13.736	44.8823	48.3805	36.3392	42.6418	53.9284	63.7738	47.9862	63.7241	BC064078	264.98	4.21488	0.918609	4.58832	4.46817e-06	3.73957e-05
Csf2rb2	2131.87	1725.03	5540.53	4490.39	2991.03	1894.24	183.374	274.696	527.485	307.471	76.1757	109.991	131.157	133.738	188.581	101.423	187.814	154.875	101.442	61.8888	43.3867	74.4249	8.19444	57.6058	40.8413	57.9674	27.0334	47.3417	60.469	28.982	63.0497	66.7979	110.996	88.303	314.176	321.496	236.535	258.602	287.382	427.66	416.547	284.128	Csf2rb2	586.55	4.21091	0.486378	8.6577	4.81386e-18	9.14593e-16
Krt1	1593.63	37.2152	69.497	294.049	1709.89	4745.06	0	4.03964	7.6447	0	662.552	273.926	450.996	0	0	0	0	0	0	0	0	0	8.19444	3.84038	0	0	0	0	0	0	0	0	0	0	1.28235	1.56066	0	0	0	0	1.33295	0	Krt1	234.874	4.20378	1.75398	2.39671	0.016543	0.0412815
Pate14	4.00276	14.2731	8.94892	5.40685	4.60289	3.01082	0	0	0	0	0	0.700578	0.766999	0	0	0	0	0	0	0	0	0	0	0	0	0	0	0	0	0	0	0	0	0	1.28235	0	0	0	0	0	0	0	Pate14	1.0237	4.20346	0.985666	4.26459	2.00274e-05	0.000136939
Vwa2	243.901	153.239	346.914	463.533	445.458	176.133	0	0	0	0	121.645	103.686	117.351	3.08626	0	1.20741	21.1893	0	0	0	0	0	0	0	0	5.79674	4.50557	0	0	0	0	1.90851	1.84993	5.88686	3.84705	18.7279	3.30357	15.1309	10.6438	8.25308	10.6636	2.92313	Vwa2	54.5425	4.20215	1.15603	3.63499	0.000277988	0.00129222
Npnt	1656.88	1043.78	2725.8	2676.81	2616.66	977.873	0	0	0	0	325.961	278.13	256.945	19.5463	23.7473	25.3556	36.5997	27.0523	27.8346	27.8051	19.9344	24.8083	105.503	48.0048	73.5144	205.784	83.353	94.6833	146.399	139.64	51.9233	122.145	212.742	105.964	110.923	114.709	148	199.453	141.207	90.7839	132.628	153.172	Npnt	363.62	4.2	0.610123	6.88386	5.82514e-12	2.73757e-10
Cfap45	398.942	381.697	666.79	264.936	240.032	159.359	10.6613	6.05946	53.5129	40.4567	27.7539	41.3341	45.253	10.2875	5.58759	3.62223	31.7839	2.02892	0	1.79388	1.17261	2.36269	5.12152	5.76058	0	2.89837	4.50557	3.38155	0	5.26945	16.6896	13.3596	75.8472	11.7737	35.2647	25.7509	26.4285	14.4432	28.3834	28.5107	24.6596	42.6776	Cfap45	65.8608	4.19195	0.622718	6.7317	1.67694e-11	6.77757e-10
Gm5566	147.568	165.498	15.4226	65.714	65.8043	61.7219	2.13226	2.01982	0	0	0.590509	2.80231	0	3.08626	1.3969	1.20741	0	3.38154	8.65965	2.69082	2.34523	1.18135	25.6076	18.2418	12.2524	5.79674	4.50557	10.1446	6.36515	5.26945	3.7088	1.90851	20.3493	7.84915	0.641176	2.34099	1.98214	0	1.41917	3.00112	0.666475	1.16925	Gm5566	16.3439	4.18311	0.631787	6.62107	3.56599e-11	1.32117e-09
Trgv6	12.0083	4.55339	13.709	13.7251	10.2287	9.46259	0	0	0	0	1.18102	0	1.534	0	0	0	0	0	0	0	0	0	0	0	0	0	0	0	0	0	0	0	1.84993	0	0.641176	0	1.32143	0.68777	1.41917	1.50056	1.99942	0	Trgv6	1.80527	4.17871	0.589625	7.08707	1.36984e-12	7.46327e-11
Vsx1	47.2326	65.4988	6.8545	26.8263	43.1308	8.17224	4.26452	0	0	0	1.18102	0	1.534	0	0	0	0	0	0	0	0	0	14.3403	1.92019	32.6731	0	0	0	0	0	0	0	0	0	0.641176	1.56066	0	0	0.709584	1.50056	0	1.16925	Vsx1	6.17165	4.17689	1.11653	3.74094	0.000183334	0.000907647
Rab15	1927.73	1505.6	2336.62	1680.49	2188.08	1638.96	78.8936	22.218	53.5129	89.0047	474.179	477.794	529.996	22.6326	20.9535	20.526	82.8308	0	0	8.96939	2.34523	8.26943	83.993	45.1245	110.272	60.8658	121.65	98.0649	235.511	118.563	122.391	74.4319	99.8963	164.832	26.9294	17.9476	29.0714	30.2619	19.8684	30.7615	33.3237	22.8004	Rab15	350.385	4.17376	0.717842	5.81431	6.0884e-09	1.18927e-07
4930413F20Rik	6.40441	8.40626	7.2353	7.27845	5.45528	6.45177	0	0	0	0	29.5255	32.9272	37.583	2.05751	0	0	0	0	0	0	0	0	0	0	0	0	2.25278	3.38155	0	0	0	0	0	0	0.641176	1.56066	0	0	0	0	0	0	4930413F20Rik	1.21727	4.17229	0.536423	7.778	7.36822e-15	7.26493e-13
Plch2	1727.32	788.437	3007.6	2464.07	3218.79	1020.67	42.6452	14.1387	22.9341	40.4567	967.845	893.237	1018.57	10.2875	2.7938	1.20741	1.9263	0	0	2.69082	3.51784	2.36269	2.04861	5.76058	32.6731	5.79674	2.25278	0	0	0	22.2528	1.90851	57.3479	3.92458	3.84705	3.12132	2.64285	0	10.6438	6.00224	4.66532	2.3385	Plch2	367.113	4.1674	1.17332	3.55182	0.000382578	0.00171251
Olfr107	6.93812	6.65496	3.42725	8.9421	7.16006	3.01082	0	0	0	0	0	0	0	0	0	0	0	0	0	0	0	0	0	0	0	0	0	0	0	0	0	0	1.84993	0	0	0	0	0	0.709584	0	0	0	Olfr107	0.921258	4.16081	1.0789	3.85652	0.000115012	0.000609151
Bcl2l14	88.3275	208.405	56.74	80.2709	109.617	413.343	8.52903	6.05946	22.9341	0	57.2794	39.933	58.2919	1.02875	2.7938	1.20741	9.63149	1.35262	2.47418	9.86632	5.86307	14.1762	2.04861	0	0	0	0	3.38155	0	0	1.8544	0	3.69986	1.96229	3.84705	1.56066	0.660714	3.43885	4.96709	3.7514	3.99885	6.43088	Bcl2l14	29.5173	4.15821	0.779548	5.33413	9.6004e-08	1.32141e-06
Pou3f1	685.806	218.825	1311.49	775.883	792.891	342.589	2.13226	0	0	0	361.392	342.583	283.79	0	1.3969	3.62223	0.963149	1.35262	0	0.896939	0	2.36269	5.12152	5.76058	0	17.3902	9.01114	10.1446	3.18258	2.63472	5.56321	0	9.24966	0	1.92353	2.34099	6.60714	1.37554	0.709584	3.7514	0.666475	4.677	Pou3f1	124.24	4.15559	1.15364	3.60216	0.000315588	0.00144168
Lrrc31	1.0674	5.07878	6.8545	3.7432	30.686	175.488	0	0	0	0	4.72408	4.20347	3.068	1.02875	0	0	0.963149	0	0	0	1.17261	0	0	0	0	0	0	0	0	0	7.41761	26.7192	3.69986	1.96229	0	0	0	0.68777	0	0	0	0	Lrrc31	6.63249	4.15304	1.21964	3.40514	0.00066131	0.00273137
Large2	664.191	380.646	1082.25	1022.93	1083.73	460.656	4.26452	0	0	0	381.469	295.644	337.48	4.11502	9.77829	2.41482	18.2998	51.3994	34.6386	8.96939	11.7261	10.6321	22.5347	54.7255	8.16826	17.3902	2.25278	6.7631	0	5.26945	5.56321	5.72553	7.39973	11.7737	5.12941	8.58363	10.5714	6.8777	5.67667	7.5028	5.99827	8.76938	Large2	144.569	4.15006	0.877163	4.73123	2.23164e-06	2.03558e-05
Sprr2j-ps	11.2077	7.26791	3.80805	8.31823	5.28481	8.17224	0	0	0	0	1.18102	0	2.301	0	0	0	0	0	0	0	0	0	0	0	0	0	0	0	0	0	0	0	0	0	0	0	0	0	0.709584	0	0	0	Sprr2j-ps	1.14882	4.14997	1.02919	4.03226	5.52433e-05	0.000325909
Dpp10	287.665	552.887	145.658	145.153	178.661	100.217	53.3065	38.3766	168.183	105.187	1.77153	0.700578	0	1.02875	0	0	0.963149	0	0	0.896939	0	0	0	4.80048	0	0	2.25278	3.38155	0	0	0	1.90851	0	5.88686	5.77058	3.90165	3.96428	2.75108	4.96709	2.25084	3.33237	2.3385	Dpp10	43.5277	4.14818	1.1212	3.69977	0.000215791	0.00104574
Nkx2-6	114.212	106.129	67.4025	103.354	36.8232	17.4198	0	0	0	0	0.590509	0	0	0	0	0	0	14.2025	16.7007	21.5265	12.8988	24.8083	0	0	0	0	0	0	0	0	0	0	0	0	0	0	0	0	0	0	0	0	Nkx2-6	12.7635	4.14703	1.54366	2.68648	0.00722084	0.0208133
Npm3-ps1	183.326	190.367	35.0341	91.9164	106.889	88.6042	2.13226	4.03964	7.6447	0	4.13357	5.60463	4.602	0	0	1.20741	0.963149	1.35262	5.56691	1.79388	0	7.08808	14.3403	8.64086	12.2524	17.3902	15.7695	13.5262	28.6432	18.4431	12.9808	20.9936	11.0996	5.88686	1.28235	3.12132	0	0.68777	0	2.25084	0.666475	0.584625	Npm3-ps1	22.1625	4.14687	0.664149	6.24388	4.26848e-10	1.16422e-08
Mmp10	2.66851	37.2152	8.94892	40.5514	2.38669	16.7746	0	0	0	0	4.72408	0	0	0	0	1.20741	0	0	0	0	0	0	0	3.84038	0	0	0	0	0	0	0	0	0	0	0.641176	0	0	0.68777	5.67667	2.25084	1.33295	2.3385	Mmp10	3.12488	4.13911	1.03517	3.99851	6.37438e-05	0.000369385
Gm17748	13.0757	15.6742	0.952013	4.15912	5.62576	3.44094	2.13226	0	0	0	0.590509	0	0	0	0	0	0	2.02892	0	0	0	0	0	0	0	0	0	0	0	0	0	0	0	0	0	0	0	0	0	0	0	0	Gm17748	1.13522	4.13464	1.13092	3.65601	0.000256169	0.0012078
Gm6314	26.1514	50.5251	13.1378	12.2694	14.6611	19.3553	0	0	0	0	1.77153	3.50289	0	0	0	0	0	0.676308	0.618546	0	0	0	1.0243	0	0	0	0	0	0	0	24.1072	0	1.84993	0	0.641176	0.78033	0	0	0.709584	0	0	0	Gm6314	4.09004	4.13462	1.07288	3.85377	0.000116314	0.000615021
5330413P13Rik	20.5475	51.2256	27.9892	24.1229	29.8336	7.95718	0	0	0	0	1.18102	0	4.602	0	0	0	14.4472	0	0	0	0	0	2.04861	0	0	0	0	0	0	0	3.7088	0	9.24966	1.96229	0	0	0	0	1.41917	0	0	0	5330413P13Rik	4.76892	4.13331	1.19786	3.45059	0.000559373	0.00236889
Lce1d	14.4099	0	1.52322	5.40685	30.1745	58.0659	0	0	0	0	8.85764	2.80231	1.534	0	0	0	0	0	0	0	0	2.36269	0	0	0	0	0	0	0	0	0	0	0	0	0	0	0	0	0	0	0	0	Lce1d	2.97945	4.13053	1.57343	2.62517	0.00866064	0.0241704
Lce1k	4.53646	0.17513	0.571208	0.623867	13.2973	31.6136	0	0	0	0	1.18102	1.40116	0	0	0	0	0	0	0	0	0	1.18135	0	0	0	0	0	0	0	0	0	0	0	3.92458	0	0	0	0	0	0	0	0	Lce1k	1.39299	4.1292	1.2505	3.30203	0.000959881	0.0037439
Gm5848	59.2408	71.0154	14.661	24.7467	27.2764	31.8287	2.13226	4.03964	0	0	1.77153	0	0	0	0	0	0	0	1.23709	0.896939	0	3.54404	1.0243	2.88029	0	0	2.25278	3.38155	3.18258	2.63472	7.41761	13.3596	12.9495	9.81144	0	0	0	0	0	0.75028	0.666475	0.584625	Gm5848	7.2211	4.12749	0.82019	5.03236	4.84474e-07	5.40016e-06
Daw1	46.432	43.1696	39.7942	22.6672	25.7421	12.0433	0	0	0	0	0.590509	0	3.068	0	0	0	13.4841	0	0	0	0	0	12.2917	0	0	0	0	0	0	0	3.7088	1.90851	9.24966	0	0	0	0	0	0.709584	0	0	0	Daw1	5.59189	4.12685	1.25821	3.27994	0.0010383	0.00399523
Inava	270.587	212.171	452.968	348.534	291.858	509.259	0	0	7.6447	8.09134	153.532	147.121	134.225	0	1.3969	0	5.77889	1.35262	0	2.69082	3.51784	1.18135	9.21874	16.3216	24.5048	0	0	0	0	0	1.8544	0	12.9495	0	0.641176	3.90165	0	0	0	0	0	1.75388	Inava	62.4537	4.12354	1.25315	3.29054	0.000999953	0.00387449
Lgi2	831.506	1160.33	1595.57	1617.06	996.953	728.404	2.13226	2.01982	7.6447	8.09134	47.2408	116.296	45.253	233.527	233.282	136.437	130.025	6.76308	4.94837	11.6602	1.17261	8.26943	187.448	96.0096	0	84.0528	119.398	98.0649	105.025	94.8501	55.6321	36.2617	120.246	96.1521	1.92353	5.46231	1.98214	5.50216	0	0	0	2.3385	Lgi2	215.118	4.12092	0.866485	4.7559	1.97564e-06	1.83062e-05
Htr1f	22.4154	29.597	13.8994	7.27845	18.2411	11.6132	0	0	0	0	0	0	0	0	0	0	0	0	0	0	0	0	0	0	0	0	0	0	0	0	0	0	0	0	0	0	0	0	6.38626	1.50056	4.66532	4.677	Htr1f	2.86366	4.11857	1.38236	2.97938	0.00288835	0.00954157
Pglyrp3	36.5585	38.0909	41.3174	35.5604	25.5716	26.0221	0	0	0	0	8.26713	7.70636	21.476	0	0	0	0	0	0	0	0	1.18135	2.04861	0	0	0	0	0	0	0	0	0	0	0	0	2.34099	0	0	0	0	0	0	Pglyrp3	5.86051	4.11531	1.38929	2.96217	0.00305476	0.010004
Gm11681	9.33977	15.8493	6.28329	8.52619	8.01245	0.430118	0	0	0	0	0	0	0	0	0	0	0.963149	0	0	0.896939	0	0	0	0	0	0	0	3.38155	0	0	1.8544	0	0	0	0	3.12132	0	0	0	0	0	0	Gm11681	1.39663	4.1121	0.982123	4.18695	2.82729e-05	0.000184542
Tenm1	44.2972	50.6127	263.136	240.397	130.415	71.6146	4.26452	0	0	8.09134	10.0387	10.5087	9.97099	2.05751	6.98449	9.65929	1.9263	0	1.23709	0	0	0	0	0	89.8509	2.89837	0	0	0	0	5.56321	5.72553	16.6494	37.2835	7.69411	9.36396	5.28571	4.12662	2.83834	0	1.33295	1.75388	Tenm1	25.1328	4.11102	0.880388	4.66956	3.01848e-06	2.64753e-05
Bdkrb1	48.8337	85.1134	64.5465	53.2367	25.9126	63.0122	0	2.01982	0	0	2.36204	1.40116	1.534	3.08626	1.3969	0	4.81574	0	0	0	0	1.18135	11.2674	1.92019	0	2.89837	0	6.7631	0	0	0	3.81702	12.9495	3.92458	1.28235	5.46231	1.98214	6.18993	5.67667	8.25308	8.66417	5.84625	Bdkrb1	10.6036	4.10491	0.572999	7.16391	7.84096e-13	4.60397e-11
4930520O04Rik	279.393	347.809	173.457	193.607	308.564	65.3779	2.13226	2.01982	15.2894	0	22.4394	22.4185	28.379	10.2875	11.1752	3.62223	8.66834	1.35262	1.23709	0.896939	1.17261	0	10.243	0	0	20.2886	13.5167	13.5262	6.36515	2.63472	16.6896	17.1766	9.24966	19.6229	21.1588	18.7279	34.3571	26.1353	16.3204	23.2587	25.326	18.1234	4930520O04Rik	43.1433	4.09795	0.561523	7.29792	2.92253e-13	1.88304e-11
St6galnac2	1763.62	1744.82	3606.04	2187.69	1417.35	864.537	4.26452	0	0	0	125.188	93.8775	150.332	189.291	194.169	204.052	261.013	68.3071	30.3088	31.3928	11.7261	40.1658	95.2604	119.052	294.058	107.24	139.673	145.407	140.033	115.928	72.3217	114.511	79.5471	92.2275	106.435	124.073	132.143	132.052	92.2459	110.291	127.297	139.725	St6galnac2	368.278	4.09735	0.50666	8.08697	6.11698e-16	7.72581e-14
Lamc2	2056.08	1594.04	3431.25	2328.27	1904.23	1598.96	4.26452	2.01982	15.2894	32.3654	855.058	613.707	685.697	80.2429	41.907	24.1482	68.3836	14.8788	7.42255	33.1867	16.4166	29.5337	9.21874	37.4437	0	86.9511	108.134	128.499	140.033	79.0417	187.295	146.955	351.487	145.209	14.1059	13.2656	17.8393	15.1309	28.3834	24.7593	28.6584	30.4005	Lamc2	405.48	4.09082	0.766853	5.33456	9.5777e-08	1.3191e-06
Nkx3-2	8.27237	33.8877	16.3746	6.86254	35.4593	5.37647	0	0	0	0	0	0	0	0	0	0	0	0	0	0.896939	0	1.18135	3.07291	3.84038	0	2.89837	0	0	0	0	0	0	0	0	2.5647	1.56066	0.660714	3.43885	1.41917	0.75028	3.33237	1.75388	Nkx3-2	3.18104	4.08743	0.717862	5.69389	1.24178e-08	2.2254e-07
Ppy	4.26961	12.1716	0.761611	2.91138	4.77337	14.1939	0	0	0	0	0	0	0	0	0	0	0	0	0	0	0	1.18135	1.0243	0	0	0	0	0	0	0	0	0	0	0	0	0	0.660714	0	0	0	1.33295	0	Ppy	1.03049	4.07898	0.993822	4.10434	4.05476e-05	0.000250162
Cxcl16	3595.81	3828.7	2757.22	1916.52	1956.74	1528.42	10.6613	12.1189	7.6447	8.09134	99.7961	78.4648	80.5349	77.1566	58.6697	86.9336	182.998	386.848	206.594	262.803	182.928	323.689	49.1666	66.2466	0	26.0853	65.3308	71.0125	57.2864	65.8681	198.421	208.028	347.787	139.322	162.859	114.709	106.375	145.12	305.831	418.656	269.922	369.483	Cxcl16	496.116	4.076	0.546812	7.45411	9.04749e-14	6.59399e-12
Ifitm1	6593.88	9690.23	1139.56	3539.62	2753.72	2019.62	507.477	622.105	2637.42	801.042	28.935	17.5145	23.01	19.5463	22.3504	18.1112	26.005	209.656	110.101	191.945	102.017	219.731	41.9965	100.81	110.272	0	4.50557	6.7631	0	0	37.088	9.54256	177.593	33.3589	292.376	184.938	226.625	348.7	244.807	360.135	261.258	217.481	Ifitm1	808.377	4.06824	0.847468	4.80047	1.58296e-06	1.51279e-05
Krt7	1052.73	187.565	213.251	2926.56	516.547	1338.96	57.571	20.1982	22.9341	48.548	17.7153	18.215	11.505	68.9266	41.907	31.3927	119.43	22.3182	29.6902	25.1143	12.8988	56.7047	8.19444	44.1644	65.3461	0	0	0	3.18258	0	281.869	272.917	488.382	164.832	10.2588	7.8033	11.2321	10.3166	14.9013	9.75365	17.9948	9.354	Krt7	196.695	4.05799	0.798916	5.07937	3.78691e-07	4.3526e-06
Fut1	388.001	498.684	573.683	595.169	683.274	243.447	0	0	0	0	246.242	226.287	269.217	0	1.3969	0	0.963149	1.35262	5.56691	2.69082	3.51784	5.90674	0	0	0	0	0	0	0	0	1.8544	0	5.5498	0	5.12941	1.56066	4.625	0	2.83834	3.00112	4.66532	5.26163	Fut1	89.9973	4.04301	1.30081	3.10807	0.00188315	0.00667039
Nectin4	397.341	351.049	437.355	385.55	449.208	397.214	38.3806	50.4955	91.7364	24.274	2967.9	2789	3040.38	2.05751	8.38139	20.526	26.9682	4.05785	3.09273	14.351	0	9.45078	0	0	0	8.69511	11.2639	3.38155	0	13.1736	16.6896	13.3596	49.9482	5.88686	49.3705	35.8952	33.0357	29.5741	26.9642	45.0168	35.3232	44.4315	Nectin4	77.4985	4.03724	0.616242	6.55138	5.70081e-11	1.96166e-09
Arhgef16	647.646	507.791	811.877	586.851	488.077	770.126	0	0	0	0	73.2232	72.8602	59.8259	10.2875	16.7628	3.62223	54.8995	131.204	154.018	140.819	105.535	170.114	0	1.92019	0	11.5935	2.25278	3.38155	9.54773	2.63472	44.5057	30.5362	62.8977	33.3589	3.20588	2.34099	1.98214	0.68777	3.54792	3.7514	3.33237	1.16925	Arhgef16	119.719	4.03086	0.893959	4.509	6.51339e-06	5.17463e-05
Gm3150	23.7497	25.4815	0.571208	9.98188	16.8773	12.2584	0	0	0	0	1.18102	0.700578	0	2.05751	1.3969	1.20741	0.963149	3.38154	1.23709	0	3.51784	0	0	0	0	0	0	0	0	0	0	1.90851	0	0	0.641176	0.78033	0.660714	0.68777	2.12875	0.75028	0.666475	0	Gm3150	2.6854	4.01367	0.619234	6.48167	9.07113e-11	2.96969e-09
Pthlh	416.821	354.376	670.979	435.251	403.009	250.974	2.13226	0	0	0	79.7188	75.6625	102.778	5.14377	4.1907	1.20741	7.70519	1.35262	0	0	0	1.18135	75.7986	92.1692	0	8.69511	20.2751	20.2893	3.18258	10.5389	83.4481	70.6149	61.0478	41.208	5.12941	2.34099	1.32143	4.81439	7.09584	12.7548	10.6636	15.7849	Pthlh	79.9918	4.00829	0.862709	4.64616	3.38169e-06	2.92383e-05
Gcm1	3.46906	1.22591	4.37926	13.3092	4.09146	10.5379	0	0	0	0	0	0	0	0	0	0	0	0	0	0	0	0	0	0	0	0	0	0	0	0	0	0	0	0	0	0	0	0	0	0	0	0	Gcm1	0.881256	4.00647	1.53782	2.6053	0.00917944	0.0253407
Reg1	0.800552	25.0437	2.47523	3.32729	1.70478	23.6565	0	0	0	0	2.36204	0	3.068	0	0	0	0	0	0	0	0	1.18135	0	0	0	0	0	0	0	0	0	0	3.69986	0	0	0	0	0	0	0	0	0	Reg1	1.60284	4.0061	1.25485	3.1925	0.00141049	0.00520348
Gm9457	42.9629	51.8386	22.4675	17.4683	22.1621	18.4951	0	0	0	0	0.590509	0	0.766999	0	0	0	0	0	0.618546	0	1.17261	1.18135	1.0243	0	12.2524	0	2.25278	3.38155	0	0	11.1264	11.4511	14.7995	1.96229	0.641176	0.78033	0.660714	0.68777	0.709584	0.75028	0	0	Gm9457	5.76678	3.99531	0.829274	4.81784	1.45122e-06	1.39953e-05
Adcyap1	13.8762	8.66896	10.6625	4.57503	3.92098	3.01082	2.13226	2.01982	0	16.1827	0	0	0	0	0	0	0	0	0	0	0	0	0	0	0	0	0	0	0	0	0	0	0	0	0	2.34099	0	0	0	0	0	0	Adcyap1	1.60453	3.99141	1.13962	3.50242	0.00046105	0.0020124
Il13	2.66851	16.3747	4.76007	5.61481	3.40955	14.8391	0	0	0	0	0	1.40116	1.534	1.02875	0	0	0.963149	0	0	0	0	0	0	0	0	0	0	0	0	0	0	0	3.69986	0	0	0	0.660714	0	0	1.50056	0	0	Il13	1.39178	3.99016	0.765892	5.20982	1.89028e-07	2.39016e-06
Gm13102	6.13756	11.0332	0.571208	5.61481	13.4677	0.860235	0	0	0	0	0	0	0	0	0	0	0	0	0	0	0	0	0	0	0	0	0	0	0	0	0	0	0	0	0	0	0	0	0	0	0	0	Gm13102	0.897256	3.988	1.58247	2.52011	0.0117317	0.0310124
Rnase1	29.3536	236.689	35.7957	31.6093	46.7109	87.744	0	2.01982	0	0	32.478	37.1307	37.583	0	0	1.20741	0	0	0	0	0	1.18135	0	0	0	0	0	0	0	0	5.56321	1.90851	1.84993	0	2.5647	2.34099	0.660714	0	0	0	0	0	Rnase1	14.1522	3.98005	1.30746	3.0441	0.00233374	0.00798595
Gm10493	24.0166	13.3099	43.2214	39.5116	23.3554	12.4734	8.52903	2.01982	7.6447	0	1.18102	0	1.534	0	0	0	0	0	0	0	0	0	2.04861	0	0	0	0	0	0	0	5.56321	3.81702	1.84993	5.88686	1.28235	0	7.26785	1.37554	1.41917	3.7514	2.6659	1.16925	Gm10493	5.11652	3.9662	0.664209	5.97131	2.3535e-09	5.18493e-08
Grhl3	927.573	554.813	1147.75	815.602	982.633	443.881	2.13226	0	0	0	467.093	461.681	415.714	0	0	0	0.963149	9.46831	3.71128	1.79388	7.03569	1.18135	6.14583	0	0	2.89837	2.25278	0	0	0	7.41761	7.63405	9.24966	15.6983	1.28235	3.90165	2.64285	1.37554	0	3.7514	1.33295	0.584625	Grhl3	150.219	3.94842	1.25656	3.14224	0.00167662	0.00603752
Tmem121	189.731	169.088	232.101	143.282	140.133	49.4635	8.52903	6.05946	0	16.1827	14.1722	16.1133	21.476	0	0	0	0	0	0	0	0	1.18135	62.4826	92.1692	0	2.89837	0	0	3.18258	5.26945	3.7088	9.54256	0	9.81144	2.5647	2.34099	2.64285	2.06331	2.83834	8.25308	4.66532	9.93863	Tmem121	29.3306	3.94561	0.932623	4.23066	2.33009e-05	0.000155964
3110039M20Rik	2.1348	25.6566	4.37926	0	9.71722	0	0	0	0	0	0	0	0	0	0	0	0	0	0	0.896939	1.17261	0	0	0	0	0	0	0	0	0	0	0	1.84993	1.96229	0	0	0	0	0	0	0	0	3110039M20Rik	1.13737	3.94014	1.46077	2.6973	0.0069904	0.0202902
Serpinb12	79.7883	7.44304	1.90403	8.52619	51.4842	107.744	4.26452	0	0	0	18.8963	10.5087	16.874	1.02875	0	0	0	0	0	0	1.17261	8.26943	1.0243	0	0	0	0	0	0	0	1.8544	0	1.84993	0	3.84705	0.78033	0	0	0	0	3.99885	2.3385	Serpinb12	7.94281	3.91773	1.08297	3.61758	0.000297373	0.00136973
Aldh3a1	1205.63	478.544	1049.12	1212.38	1168.62	532.916	0	2.01982	0	16.1827	346.039	144.319	206.323	1.02875	1.3969	0	0.963149	0	1.23709	0	2.34523	14.1762	0	0	0	5.79674	11.2639	6.7631	0	0	48.2145	59.1639	321.888	19.6229	99.3822	58.5248	70.0356	85.9713	80.183	78.0292	89.3076	87.6938	Aldh3a1	178.693	3.91714	1.05966	3.69659	0.000218515	0.00105618
Lce1e	12.2751	0.262696	0.761611	3.53525	13.2973	36.9901	0	0	0	0	1.18102	1.40116	7.66999	0	0	0	0	0	0	0	0	0	0	0	0	0	0	0	0	0	0	0	0	0	0	0.78033	0	0	0	0	0	0	Lce1e	1.86082	3.91701	1.39683	2.8042	0.0050441	0.0153969
Gja4	1930.66	1558.14	2484.95	1430.94	1499.01	457.86	4.26452	4.03964	7.6447	0	70.2706	74.2613	71.3309	92.5879	135.499	147.304	183.961	106.18	97.1117	110.323	146.577	171.295	12.2917	124.812	49.0096	75.3576	101.375	77.7756	92.2947	94.8501	183.586	230.93	284.89	217.814	75.0176	48.3805	84.5713	83.2202	89.4076	90.0336	68.6469	108.74	Gja4	308.981	3.90298	0.457559	8.53001	1.4634e-17	2.5217e-15
Minar1	21.6149	15.4115	75.5899	60.3072	77.7378	32.4739	0	0	7.6447	8.09134	2.36204	0	9.20399	1.02875	0	0	0.963149	0	0	0	0	0	2.04861	0	0	0	0	0	3.18258	0	12.9808	7.63405	18.4993	19.6229	3.84705	1.56066	0	0	0.709584	5.25196	0	0.584625	Minar1	9.24646	3.90125	0.963816	4.04772	5.17199e-05	0.000308474
Bpifc	118.749	122.854	116.526	84.846	119.505	138.283	4.26452	4.03964	0	0	893.441	849.802	1217.23	0	0	0	0	0	0	0	0	0	0	0	171.534	0	0	0	0	0	0	0	1.84993	0	1.92353	3.90165	3.30357	4.12662	2.12875	4.50168	1.99942	1.75388	Bpifc	22.1855	3.89202	1.22398	3.1798	0.00147377	0.00539622
Fam167a	1667.55	1498.85	4018.45	1923.17	1733.42	993.142	134.332	137.348	61.1576	80.9134	735.184	622.814	669.59	28.8051	20.9535	14.4889	121.357	52.0757	56.9062	78.0337	43.3867	51.9793	166.962	209.301	40.8413	43.4756	45.0557	13.5262	19.0955	39.5209	33.3792	53.4383	92.4966	31.3966	79.5058	56.9641	72.6785	105.917	144.755	99.7873	113.301	147.91	Fam167a	389.362	3.89159	0.58019	6.70744	1.98071e-11	7.89504e-10
Rbx1-ps	152.639	91.4181	106.625	77.7755	94.1036	53.7647	2.13226	0	0	0	1.18102	0.700578	0	2.05751	5.58759	1.20741	0.963149	2.02892	4.94837	1.79388	4.69046	3.54404	7.17013	1.92019	4.08413	17.3902	6.75835	37.197	15.9129	13.1736	11.1264	9.54256	49.9482	13.736	0.641176	1.56066	1.32143	0	0	0	1.99942	1.75388	Rbx1-ps	19.1047	3.89081	0.736468	5.28307	1.27039e-07	1.69201e-06
Gm10851	852.054	770.224	1643.94	621.372	601.956	319.792	0	2.01982	0	0	3.54306	4.20347	4.602	298.339	206.741	181.112	151.214	0	0	0	0	1.18135	4.09722	7.68077	8.16826	34.7804	40.5501	27.0524	35.0083	28.982	25.9616	24.8106	18.4993	25.5097	64.1176	86.6167	75.3214	81.1569	77.3447	69.0258	81.3099	45.6008	Gm10851	155.331	3.88663	0.883165	4.40079	1.07856e-05	7.98111e-05
Mfge8	29130.5	23177.2	30232.9	23959.2	23055.6	9052.26	255.871	284.795	275.209	267.014	809.589	717.392	618.201	2309.55	1902.58	2111.76	3175.5	240.089	212.78	391.065	250.94	433.554	3755.1	3360.34	7996.73	997.04	1139.91	1112.53	1339.87	988.022	2279.06	2177.61	1820.33	1858.29	601.423	504.874	552.357	512.389	1958.45	2698.01	1752.83	2711.49	Mfge8	4594.77	3.87395	0.526055	7.36416	1.78266e-13	1.21146e-11
Gm12669	969.735	946.667	235.338	454.799	554.564	420.225	25.5871	10.0991	7.6447	24.274	9.44815	11.2093	6.13599	28.8051	40.5101	32.6001	17.3367	9.46831	12.9895	39.4653	35.1784	62.6114	20.4861	5.76058	12.2524	72.4593	72.0891	108.21	124.121	110.658	113.119	116.419	138.745	94.1898	8.33528	8.58363	8.58928	3.43885	4.25751	6.75252	2.6659	7.60013	Gm12669	118.891	3.85896	0.614392	6.28094	3.36542e-10	9.42189e-09
Myh15	71.7828	259.981	33.7013	149.312	137.575	142.154	6.39677	10.0991	15.2894	32.3654	27.1634	39.2324	26.078	1.02875	0	0	0	0	0	0	1.17261	0	0	0	0	2.89837	0	0	3.18258	2.63472	0	0	1.84993	1.96229	5.77058	4.68198	7.26785	18.5698	12.7725	23.2587	24.6596	19.2926	Myh15	25.7651	3.85664	0.937086	4.11557	3.86223e-05	0.000239881
Tacr1	90.7292	57.793	74.257	252.666	194.856	227.747	0	6.05946	0	0	29.5255	40.6335	42.185	1.02875	2.7938	0	0.963149	0	0	0	1.17261	0	30.7291	0	0	2.89837	0	13.5262	3.18258	0	5.56321	3.81702	29.5989	1.96229	5.12941	5.46231	5.94642	3.43885	15.6109	24.7593	15.3289	29.8159	Tacr1	29.0281	3.84996	0.875696	4.39646	1.10031e-05	8.12318e-05
Gm3002	6.67126	4.2907	12.9474	19.3399	8.52388	1.72047	0	0	0	0	0.590509	1.40116	0.766999	0	0	0	0	0	0.618546	0	0	0	5.12152	2.88029	0	0	0	0	0	0	1.8544	0	0	0	0	0	0	0	0	0	0	0	Gm3002	1.58874	3.84632	0.922091	4.17131	3.02859e-05	0.000195535
Ubd	182.526	1045.35	157.844	71.5368	81.3178	755.502	0	2.01982	7.6447	0	2.36204	0	1.534	26.7476	50.2884	36.2223	32.7471	12.1735	9.89674	18.8357	46.9046	40.1658	0	0	0	2.89837	0	3.38155	6.36515	2.63472	0	0	7.39973	7.84915	62.8352	41.3575	78.6249	81.8447	33.3505	75.7783	55.3174	86.5245	Ubd	74.471	3.84506	0.886713	4.33631	1.44896e-05	0.0001034
Lcn10	0.800552	31.4359	0.761611	0.415912	3.0686	0.215059	0	0	0	0	0	0	0.766999	0	0	0	0	0	0	0	0	0	0	0	0	0	0	0	0	0	0	0	0	0	0	0	1.32143	0	0	0	0	0	Lcn10	0.923478	3.8438	1.46837	2.61772	0.00885191	0.0246084
Lce1b	25.084	0.875652	1.52322	7.27845	41.5965	88.3892	0	0	0	0	10.6292	9.10752	16.107	0	0	0	0	0	0	0	0	1.18135	0	0	0	0	0	0	0	0	0	0	0	0	0	0	0	0	0	0	0	0	Lce1b	4.8041	3.8417	1.59739	2.40499	0.0161729	0.0405445
Gm4755	42.4292	62.5216	47.2199	68.2095	67.5091	25.8071	0	0	7.6447	0	15.3532	10.5087	13.806	0	0	0	0	9.46831	9.27819	9.86632	8.2083	8.26943	0	1.92019	0	0	0	0	0	0	0	0	1.84993	5.88686	0	0	0.660714	0	0	0	0	4.09238	Gm4755	10.0121	3.83815	1.02104	3.75906	0.000170554	0.000852004
Skint7	33.3563	54.0277	59.2152	23.707	53.189	9.24753	0	0	0	0	25.9824	9.8081	20.709	0	0	0	0	0	0	0	0	0	0	0	0	0	0	0	0	0	0	0	0	0	1.28235	0	0.660714	0	2.12875	0	0	0	Skint7	6.98367	3.83221	1.48127	2.5871	0.00967866	0.0265025
Spint2	8668.91	7121.15	8841.35	5759.54	6495.88	6160.79	573.577	618.065	504.55	614.942	907.613	877.124	898.923	27.7764	33.5256	32.6001	257.161	1563.62	1913.16	1521.21	1645.18	1935.05	132.135	90.249	220.543	26.0853	29.2862	23.6708	25.4606	65.8681	166.896	190.851	349.637	229.588	210.306	172.453	190.946	218.023	165.333	212.329	153.956	159.018	Spint2	1428.67	3.83012	0.667152	5.741	9.4119e-09	1.74931e-07
Dbx2	32.0221	10.8581	15.2322	16.0126	15.1725	12.2584	4.26452	0	7.6447	8.09134	0	0	0.766999	0	0	2.41482	0.963149	0	0	0	0	0	11.2674	0	0	0	0	0	6.36515	0	0	0	0	0	0	3.12132	0	0	0	0	1.99942	0.584625	Dbx2	3.54855	3.82066	0.966545	3.95291	7.72081e-05	0.000435598
Bloc1s2-ps	83.5242	47.723	41.8886	52.4049	67.1682	42.1515	8.52903	10.0991	0	8.09134	2.36204	4.90405	6.13599	2.05751	2.7938	3.62223	1.9263	6.76308	4.32982	6.27857	2.34523	0	4.09722	0.960096	4.08413	11.5935	13.5167	10.1446	3.18258	7.90417	7.41761	1.90851	0	9.81144	0.641176	0.78033	1.98214	1.37554	0	1.50056	0	3.50775	Bloc1s2-ps	11.6549	3.82021	0.443476	8.61424	7.04093e-18	1.32638e-15
Sectm1b	31.7552	175.656	18.4691	46.5821	60.1786	974.432	0	0	0	0	69.6801	39.933	90.5059	0	0	0	89.5728	20.9656	16.7007	0	2.34523	1.18135	0	0	0	0	0	0	0	0	0	0	0	0	0	0	0	0	0	0	0	0	Sectm1b	38.999	3.81367	1.64918	2.31247	0.0207516	0.0499067
Gm15421	547.844	618.911	254.568	231.663	344.535	280.652	12.7935	24.2378	22.9341	32.3654	20.0773	19.6162	24.544	26.7476	25.1442	12.0741	14.4472	13.5262	9.89674	6.27857	11.7261	23.6269	63.5069	71.0471	20.4207	11.5935	24.7806	10.1446	25.4606	2.63472	35.2336	32.4447	57.3479	45.1326	25.647	42.1378	31.7143	35.0763	24.8354	29.2609	41.9879	21.0465	Gm15421	76.8967	3.80958	0.334956	11.3734	5.67321e-30	3.70911e-27
Ntf5	336.765	282.223	247.904	186.952	194.344	87.9591	0	0	0	0	66.1371	63.0521	58.2919	0	1.3969	0	6.74204	4.05785	0	5.38163	1.17261	2.36269	43.0208	5.76058	8.16826	40.5772	49.5613	16.9077	41.3735	42.1556	9.27201	9.54256	12.9495	3.92458	0	0	0.660714	5.50216	4.25751	5.25196	1.99942	4.09238	Ntf5	44.041	3.791	0.86903	4.36233	1.28684e-05	9.33591e-05
Tmem132a	2778.72	2218.38	2695.15	2321.83	3655.55	1096.59	81.0258	70.6937	91.7364	113.279	540.907	514.925	453.297	160.486	173.215	163.001	128.099	83.1859	58.7619	104.942	68.0116	125.223	94.2361	316.832	85.7668	52.1707	67.5835	67.631	63.6515	97.4848	261.471	312.996	159.094	174.644	133.365	169.332	173.768	198.766	307.25	222.833	159.287	242.035	Tmem132a	501.362	3.77571	0.384232	9.82664	8.6453e-23	3.00276e-20
Gm12947	5.87071	10.2451	5.14087	4.99094	4.26194	1.29035	0	0	0	8.09134	0	1.40116	0	0	0	0	0	0	0	0	0	0	0	0	0	0	0	0	0	0	0	0	0	0	0	1.56066	0	0	0	0	0	0	Gm12947	1.02031	3.77173	1.04143	3.62166	0.000292714	0.00135107
Adamdec1	192.933	162.521	207.92	86.3016	45.688	1300.68	12.7935	14.1387	15.2894	8.09134	0	2.80231	2.301	0	0	0	0	135.262	94.6376	107.633	68.0116	99.2332	0	0	0	0	0	0	3.18258	0	3.7088	0	44.3984	3.92458	11.5412	16.3869	7.92856	11.6921	14.1917	21.0079	11.3301	28.6466	Adamdec1	65.0993	3.75795	1.04824	3.585	0.000337077	0.00152823
C1qtnf6	3947.25	3058.04	4069.1	3954.69	4109.87	2274.89	12.7935	14.1387	22.9341	8.09134	467.684	701.98	311.402	119.336	122.927	106.252	164.698	56.1336	47.6281	64.5796	43.3867	74.4249	768.229	1038.82	1192.57	173.902	198.245	219.801	260.971	152.814	126.099	171.766	122.096	117.737	266.088	181.037	245.125	319.813	324.99	222.833	298.581	309.267	C1qtnf6	725.31	3.75668	0.568826	6.60428	3.99452e-11	1.46767e-09
Megf6	2219.4	1115.58	4647.73	2912.21	3900.36	2412.75	0	0	7.6447	0	422.214	325.769	221.663	112.134	153.659	56.7483	329.397	32.4628	38.9684	45.7439	28.1427	31.8964	452.743	250.585	204.207	37.6788	40.5501	20.2893	9.54773	21.0778	908.657	942.805	1243.15	671.102	35.2647	50.7215	44.2678	28.1986	31.9313	57.7716	40.6549	51.447	Megf6	575.169	3.74553	0.817984	4.57897	4.6726e-06	3.87564e-05
Fyb2	863.795	707.264	1009.51	678.768	683.786	411.193	0	0	0	0	15.9438	53.244	49.8549	45.2652	23.7473	12.0741	92.4623	198.158	441.642	103.148	174.72	155.938	0	1.92019	0	40.5772	49.5613	47.3417	38.1909	39.5209	22.2528	30.5362	27.749	29.4343	3.20588	12.4853	5.28571	4.12662	6.38626	6.75252	6.66475	5.84625	Fyb2	145.199	3.74533	0.826922	4.52924	5.91965e-06	4.76768e-05
Fzd10	191.599	149.474	49.6951	199.845	239.01	184.52	0	2.01982	0	0	1167.44	1032.65	1114.45	3.08626	5.58759	2.41482	10.5946	0	0	3.58775	1.17261	0	51.2152	41.2841	0	14.4919	18.0223	27.0524	41.3735	18.4431	14.8352	13.3596	11.0996	17.6606	3.84705	9.36396	9.24999	11.0043	13.4821	12.7548	5.99827	15.2003	Fzd10	34.2978	3.7418	0.61735	6.06108	1.35215e-09	3.18157e-08
Ms4a7	1694.77	2097.19	695.351	627.818	722.825	1093.79	8.52903	6.05946	76.447	16.1827	53.7364	84.77	35.282	85.3866	54.479	50.7113	67.4204	13.5262	7.42255	18.8357	17.5892	41.3471	2.04861	38.4038	0	20.2886	58.5724	47.3417	60.469	31.6167	98.2833	97.3341	75.8472	37.2835	200.688	159.968	169.803	147.871	212.875	261.848	279.919	289.389	Ms4a7	234.746	3.74097	0.602529	6.20878	5.33986e-10	1.42881e-08
Oas1d	0	28.0209	0.952013	4.99094	1.70478	1.72047	0	0	0	0	0	0	0	0	0	0	0	0	0	0	0	0	0	0	0	0	0	0	0	0	0	0	0	0	1.92353	0.78033	0	0.68777	0.709584	0	0	0	Oas1d	0.987864	3.74088	1.34854	2.77402	0.00553683	0.0166592
Rpl36-ps12	690.342	724.164	119.002	283.86	341.296	237.425	29.8516	40.3964	45.8682	40.4567	4.13357	7.00578	6.90299	9.25879	12.5721	4.82964	4.81574	29.7576	25.3604	25.1143	36.3511	34.2591	29.7048	90.249	69.4302	0	4.50557	0	6.36515	15.8083	81.5937	82.066	147.995	72.6047	11.5412	6.24264	7.26785	9.62878	9.93418	11.2542	8.66417	11.6925	Rpl36-ps12	81.6564	3.73801	0.607264	6.1555	7.4842e-10	1.91226e-08
Trim13	2245.81	2559.18	1394.89	1072.43	1555.78	817.869	49.0419	40.3964	53.5129	16.1827	138.77	124.703	135.759	95.6742	85.2108	86.9336	77.0519	113.62	56.9062	64.5796	44.5594	61.43	212.031	77.7678	28.5889	182.597	211.762	138.643	216.415	250.299	165.042	143.138	135.045	133.436	112.847	151.384	146.018	165.065	149.013	132.049	137.96	128.033	Trim13	331.129	3.73563	0.310666	12.0246	2.63849e-33	2.66595e-30
Il20rb	864.329	898.244	1199.16	789.4	877.96	422.591	27.7194	40.3964	68.8023	24.274	330.685	182.851	297.596	57.6103	33.5256	36.2223	121.357	13.5262	10.5153	19.7326	8.2083	16.5389	33.8021	62.4062	32.6731	95.6462	49.5613	104.828	41.3735	55.3292	29.6704	43.8958	51.7981	27.472	22.4411	38.2362	29.7321	35.7641	42.5751	30.0112	40.6549	29.2313	Il20rb	172.341	3.73278	0.500133	7.46357	8.42069e-14	6.15735e-12
Tmprss15	9.07292	20.2276	9.13933	9.98188	14.4906	7.52706	0	0	0	0	0.590509	0	3.068	0	0	0	0	0	0	0	0	0	0	0	0	2.89837	15.7695	0	3.18258	2.63472	0	0	0	1.96229	0.641176	1.56066	0	0	0	0	0.666475	0.584625	Tmprss15	2.47615	3.72608	0.873928	4.2636	2.01158e-05	0.000137417
Gm15455	28.553	30.21	67.2121	30.3615	30.1745	21.5059	4.26452	2.01982	7.6447	0	1.18102	0	1.534	0	0	1.20741	3.8526	3.38154	1.23709	0.896939	3.51784	3.54404	1.0243	2.88029	0	5.79674	2.25278	3.38155	9.54773	7.90417	9.27201	9.54256	3.69986	11.7737	0.641176	0.78033	0.660714	0	1.41917	1.50056	1.33295	1.16925	Gm15455	7.54473	3.72123	0.485408	7.66619	1.77185e-14	1.53853e-12
Mir196b	16.5447	23.2048	15.9938	11.2296	14.3201	9.03247	0	0	0	0	1.18102	0.700578	0	3.08626	4.1907	0	0.963149	0	0	0	0	0	0	1.92019	8.16826	0	2.25278	0	3.18258	0	0	0	0	0	1.28235	1.56066	1.32143	5.50216	1.41917	1.50056	0	1.16925	Mir196b	3.08873	3.71598	0.500125	7.43011	1.08511e-13	7.7559e-12
Il1f8	10.674	0.612956	0.380805	2.49547	7.16006	63.4424	0	0	0	0	5.90509	1.40116	7.66999	0	0	0	0	0	0	0	0	1.18135	0	0	8.16826	0	0	0	0	0	0	0	0	0	0	2.34099	0	0	0	0	0	0	Il1f8	2.65316	3.71594	1.33546	2.78252	0.00539379	0.0162972
Mcpt4	304.21	288.177	29.1316	1436.97	1056.45	1330.57	0	0	0	0	162.39	84.77	99.7099	67.8978	41.907	33.8075	53.9363	0	0	3.58775	3.51784	2.36269	0	0	0	57.9674	191.487	172.459	133.668	36.8861	68.6129	146.955	258.99	80.4538	7.05293	9.36396	5.94642	2.75108	6.38626	5.25196	9.99712	10.5233	Mcpt4	147.718	3.71075	0.979279	3.78927	0.00015109	0.000766447
Il17a	5.33701	3.41504	6.28329	8.31823	0.340955	13.1186	0	0	0	0	1.18102	0	3.068	0	0	0	0	0	0	0	0	0	0	0	0	0	0	0	0	0	0	0	0	0	0	0	0	0	0.709584	0	0	0	Il17a	0.994565	3.71048	1.2321	3.0115	0.00259959	0.0087317
Gm9800	3289.47	3625.9	1228.48	2095.57	2214.5	1968.86	281.458	282.775	244.63	258.923	235.613	235.394	174.109	27.7764	37.7163	22.9408	27.9313	177.869	234.429	113.911	116.089	140.58	578.732	783.438	751.48	14.4919	31.539	27.0524	12.7303	18.4431	244.781	242.381	273.79	158.945	73.094	60.8658	68.0535	89.4101	68.8297	46.5174	80.6434	78.3398	Gm9800	493.774	3.70934	0.573351	6.46957	9.82838e-11	3.18942e-09
Arpin	2897.2	3023.54	2506.08	2365.29	2592.96	1448.21	6.39677	2.01982	0	8.09134	190.735	207.371	213.226	246.901	217.916	242.69	280.276	242.795	181.853	180.285	188.791	192.56	215.104	238.104	130.692	153.614	202.751	121.736	140.033	131.736	369.026	358.8	477.282	323.778	126.953	108.466	128.839	143.056	135.531	153.807	135.294	190.588	Arpin	510.009	3.70869	0.445603	8.32286	8.58631e-17	1.34412e-14
Hnf4g	2.93536	45.7966	3.61765	4.15912	10.3991	145.165	2.13226	0	0	0	0.590509	0	4.602	0	0	1.20741	0	18.9366	6.18546	18.8357	0	7.08808	0	0	0	0	0	0	0	0	0	0	5.5498	0	0	3.12132	0.660714	0	2.83834	0	1.33295	0	Hnf4g	6.78937	3.70731	1.13034	3.27983	0.00103871	0.00399612
Stfa1	263.115	7.53061	6.8545	13.1012	128.881	624.316	38.3806	20.1982	99.3811	8.09134	0	0	1.534	0	0	0	0	0	0	0	0	0	2.04861	0	0	0	0	0	0	0	0	0	0	0	37.1882	25.7509	15.1964	17.882	14.1917	30.0112	26.659	28.062	Stfa1	33.5327	3.7018	1.33808	2.76651	0.00566601	0.0169996
Gm5471	11.2077	5.60417	0.380805	2.07956	2.04573	7.95718	2.13226	2.01982	7.6447	0	0	0	0	0	0	0	0	0	0	0	1.17261	0	0	0.960096	0	0	0	0	0	0	0	0	0	0	0	0	0	0	0	0	0	0	Gm5471	1.02868	3.69375	0.961001	3.84365	0.000121219	0.000636485
Gm10913	10.1403	12.8721	6.66409	5.61481	7.67149	6.23671	2.13226	0	0	8.09134	0	1.40116	0	0	0	0	0	1.35262	0.618546	0.896939	0	0	1.0243	2.88029	4.08413	0	0	0	0	0	0	0	1.84993	0	0.641176	0	0	0.68777	0	0	0.666475	0.584625	Gm10913	1.81217	3.69216	0.450967	8.18721	2.67357e-16	3.83424e-14
Rbm3-ps	930.508	1390.62	432.404	540.893	499.158	711.63	130.068	137.348	160.539	121.37	51.9648	53.244	47.554	43.2077	32.1287	30.1853	74.1625	12.1735	8.65965	17.9388	17.5892	20.0829	117.795	40.324	28.5889	26.0853	51.814	74.394	85.9296	26.3472	27.816	59.1639	61.0478	56.9064	64.1176	55.4035	56.1607	48.1439	48.2517	57.7716	74.6451	78.9244	Rbm3-ps	157.216	3.69006	0.370344	9.96388	2.19325e-23	7.86349e-21
Asb17	32.8226	49.5619	28.7508	22.2513	59.3262	4.73129	0	0	0	0	2.36204	0.700578	5.36899	0	0	0	0	0	0	0	0	0	0	0	0	0	0	0	0	0	0	0	0	0	1.92353	13.2656	8.58928	10.3166	4.96709	4.50168	7.99769	8.18475	Asb17	6.32433	3.68573	1.07296	3.4351	0.000592334	0.00248992
Gm13213	36.5585	27.9333	14.661	17.8842	21.9916	16.3445	2.13226	2.01982	7.6447	8.09134	0	0	0	1.02875	4.1907	1.20741	2.88945	0	0	0	1.17261	1.18135	4.09722	3.84038	4.08413	0	0	0	0	0	1.8544	1.90851	3.69986	3.92458	1.28235	1.56066	6.60714	0.68777	0.709584	1.50056	1.33295	2.92313	Gm13213	4.92726	3.68032	0.463602	7.93853	2.04598e-15	2.32041e-13
Gm12191	868.599	1035.02	3.42725	370.993	457.05	493.775	38.3806	24.2378	22.9341	0	139.951	88.2729	143.429	53.4952	46.0977	47.089	36.5997	133.233	109.483	4.48469	5.86307	10.6321	55.3125	47.0447	40.8413	0	2.25278	0	6.36515	2.63472	1.8544	5.72553	1.84993	0	39.1117	39.7968	41.625	42.6418	38.3175	33.0123	33.3237	52.0316	Gm12191	109.924	3.67322	0.725047	5.06618	4.05869e-07	4.63393e-06
C230062I16Rik	462.986	337.476	222.581	252.042	235.43	156.778	6.39677	14.1387	7.6447	32.3654	12.9912	10.5087	6.90299	18.5176	26.5411	13.2815	22.1524	10.8209	15.4637	11.6602	14.0714	18.9016	41.9965	97.9298	16.3365	20.2886	24.7806	20.2893	12.7303	13.1736	22.2528	17.1766	25.899	29.4343	13.4647	26.5312	20.4821	24.7597	30.5121	19.5073	17.3283	28.062	C230062I16Rik	57.9187	3.67287	0.323234	11.3629	6.39779e-30	4.06333e-27
Dleu7	56.3055	112.784	50.8375	34.1047	46.3699	15.0541	12.7935	2.01982	7.6447	0	3.54306	2.80231	4.602	0	4.1907	0	0	0	0	1.79388	0	3.54404	51.2152	9.60096	0	0	2.25278	6.7631	3.18258	0	1.8544	0	0	3.92458	1.28235	0	1.32143	1.37554	0.709584	3.00112	3.33237	0	Dleu7	10.6716	3.66877	0.85012	4.3156	1.59173e-05	0.000112005
Gm2423	38.4265	46.7598	0.952013	21.8354	22.844	29.8932	0	4.03964	0	0	0.590509	0.700578	1.534	1.02875	1.3969	2.41482	0	13.5262	18.5564	1.79388	1.17261	0	1.0243	0	4.08413	0	0	3.38155	0	0	0	0	0	0	0	1.56066	1.98214	0	0	0.75028	0	1.75388	Gm2423	5.28576	3.6666	0.871413	4.20764	2.58047e-05	0.00017026
Trgc1	61.3756	91.5932	52.9319	65.922	67.8501	40.0009	31.9839	36.3568	7.6447	8.09134	6.4956	1.40116	6.90299	2.05751	1.3969	0	0.963149	4.05785	0	2.69082	1.17261	8.26943	0	0	0	0	0	0	0	0	0	0	1.84993	7.84915	5.12941	3.12132	3.96428	1.37554	8.51501	4.50168	4.66532	9.93863	Trgc1	13.0969	3.66408	0.710324	5.15832	2.49169e-07	3.03495e-06
Tnfrsf4	347.973	448.334	222.2	340.424	336.864	201.725	76.7613	88.8721	84.0917	48.548	32.478	25.2208	13.039	12.3451	15.3659	15.6963	6.74204	10.8209	5.56691	9.86632	5.86307	9.45078	24.5833	21.1221	40.8413	11.5935	15.7695	30.4339	9.54773	26.3472	9.27201	15.2681	14.7995	13.736	28.2117	16.3869	26.4285	29.5741	36.8984	34.5129	22.6601	31.5698	Tnfrsf4	67.0906	3.6629	0.38563	9.49848	2.12971e-21	6.82322e-19
Prss16	235.095	310.244	214.203	159.502	199.8	89.2494	17.0581	4.03964	7.6447	0	2.95255	9.8081	10.738	0	0	0	0	0	1.23709	0	2.34523	0	0	7.68077	16.3365	0	0	0	0	0	1.8544	0	3.69986	1.96229	100.665	42.1378	47.5714	33.7007	29.093	54.0202	53.318	29.2313	Prss16	40.1235	3.66001	1.04194	3.51268	0.000443615	0.00194538
Amph	312.482	437.563	375.664	305.071	316.918	120.218	51.1742	32.3171	84.0917	64.7307	5.90509	13.311	4.602	9.25879	6.98449	8.45188	42.3786	0	1.23709	1.79388	0	0	35.8507	5.76058	0	14.4919	24.7806	33.8155	41.3735	26.3472	16.6896	22.9021	46.2483	200.153	1.28235	6.24264	1.98214	3.43885	3.54792	12.7548	11.3301	14.6156	Amph	64.7086	3.64637	0.743708	4.90296	9.44041e-07	9.63061e-06
Tmprss11d	2.66851	0.700522	2.28483	1.8716	2.89812	19.5704	0	0	0	0	0.590509	0	0	0	1.3969	0	0	0	0	0	0	0	0	0	0	0	0	0	0	0	0	0	0	1.96229	0	0	0	0	0	0	1.33295	0.584625	Tmprss11d	0.853838	3.64498	1.00165	3.63895	0.000273747	0.00127597
Acrv1	5.07016	7.26791	4.18886	3.53525	1.87525	3.01082	0	0	0	0	0	0	0	0	0	0	0	0	0	0	0	0	0	0	0	0	0	0	0	0	1.8544	0	0	0	0	0	0	0	0.709584	0	0.666475	0	Acrv1	0.670922	3.63975	0.960183	3.79069	0.000150231	0.000763485
Psca	9.60662	30.7354	4.18886	9.77392	11.763	15.6993	0	0	0	0	3.54306	1.40116	6.13599	0	0	0	0.963149	0	0	0	0	0	0	0	0	2.89837	2.25278	0	0	0	0	0	11.0996	1.96229	0	0	0	0	0	0	0	0.584625	Psca	2.68114	3.63738	1.04536	3.47957	0.000502225	0.00216382
Kremen2	229.225	217.424	172.314	218.146	295.097	141.509	23.4548	16.1586	7.6447	32.3654	99.7961	107.889	91.2729	3.08626	1.3969	4.82964	0.963149	0	0.618546	0	1.17261	1.18135	2.04861	106.571	0	0	0	0	0	2.63472	0	1.90851	0	1.96229	1.92353	1.56066	0.660714	1.37554	0.709584	2.25084	0	1.16925	Kremen2	42.6267	3.62713	1.06359	3.41028	0.00064897	0.00269041
Morc1	13.0757	24.2556	4.95047	6.03072	14.3201	3.44094	0	2.01982	0	0	1.77153	0	1.534	0	0	0	0.963149	0	0	0	0	0	0	1.92019	0	0	4.50557	0	3.18258	2.63472	1.8544	0	3.69986	1.96229	0	0	0.660714	1.37554	0	0.75028	1.99942	1.16925	Morc1	2.33516	3.623	0.566661	6.39358	1.62041e-10	4.93427e-09
Mrgprx1	0.533701	0.788087	0	12.0614	8.3534	10.968	0	0	0	0	0	0	1.534	0	0	0	0	0	0	0	0	0	0	0	0	0	0	0	0	0	1.8544	0	0	0	0	0	0	0	0	0	0	0	Mrgprx1	0.859358	3.62233	1.55233	2.33349	0.0196226	0.0476711
Igsf9	850.453	603.762	1342.72	1124.21	1601.13	670.984	70.3645	86.8523	15.2894	56.6394	767.662	524.033	526.928	8.23004	15.3659	16.9038	45.268	2.70523	4.94837	10.7633	8.2083	12.9948	13.316	14.4014	20.4207	14.4919	18.0223	10.1446	0	0	35.2336	20.9936	64.7476	35.3212	32.7	48.3805	31.7143	35.0763	49.6709	46.5174	32.6573	39.7545	Igsf9	212.618	3.622	0.79469	4.55775	5.17045e-06	4.23018e-05
Carmil3	154.773	207.267	362.146	407.593	567.861	85.5934	44.7774	26.2577	53.5129	24.274	12.4007	14.0116	16.107	19.5463	22.3504	16.9038	18.2998	2.70523	4.32982	3.58775	2.34523	4.72539	8.19444	63.3663	28.5889	23.187	15.7695	23.6708	3.18258	10.5389	48.2145	36.2617	22.1992	76.5292	20.5176	31.9935	35.0178	36.4518	31.9313	21.7581	22.6601	16.3695	Carmil3	63.0422	3.61818	0.448719	8.06335	7.42336e-16	9.16892e-14
Marcksl1	9158.05	8684.89	7027	7366.62	6293.01	3195.34	330.5	422.143	580.997	388.384	1179.84	1296.77	1118.28	46.294	44.7008	47.089	121.357	633.701	321.025	319.31	215.761	349.679	3028.87	3559.08	1208.9	40.5772	49.5613	40.5786	38.1909	34.2514	120.536	135.504	157.244	145.209	452.67	273.116	320.446	279.235	451.296	514.692	401.884	527.917	Marcksl1	1450.49	3.61505	0.654942	5.51964	3.39689e-08	5.31009e-07
Marveld3	251.64	233.186	347.294	192.567	195.538	437.215	0	0	0	0	183.058	135.912	135.759	6.17253	2.7938	0	15.4104	25.6997	40.824	14.351	36.3511	17.7202	0	1.92019	0	0	2.25278	6.7631	0	2.63472	11.1264	13.3596	18.4993	5.88686	4.48823	5.46231	0.660714	1.37554	1.41917	0.75028	3.99885	1.16925	Marveld3	56.03	3.61482	0.956546	3.77904	0.000157437	0.000792854
Gm15821	13.3425	3.06478	19.8019	9.77392	11.2515	7.52706	4.26452	2.01982	7.6447	0	0.590509	3.50289	0	0	0	0	0.963149	2.70523	1.23709	0	0	2.36269	0	0	0	0	0	0	0	0	0	0	5.5498	0	0	0.78033	0	0.68777	0	0	0.666475	0	Gm15821	2.32706	3.60694	0.676825	5.32921	9.86416e-08	1.35519e-06
Tnfrsf11a	1291.29	1079.85	2408.59	1697.75	1465.25	1271.64	21.3226	20.1982	45.8682	16.1827	105.701	99.4821	59.8259	131.681	78.2263	125.571	170.477	43.96	31.5459	57.4041	24.6249	16.5389	99.3576	226.583	0	86.9511	58.5724	54.1048	70.0167	44.7903	94.5745	110.694	166.494	117.737	264.164	168.551	176.411	191.2	316.475	384.894	310.577	377.083	Tnfrsf11a	323.386	3.59783	0.511271	7.03703	1.96385e-12	1.03202e-10
Ccl8	316.485	1928.97	104.912	1212.8	748.567	3437.93	0	0	0	8.09134	352.534	487.603	254.644	124.479	198.36	185.941	370.812	1.35262	1.23709	6.27857	2.34523	7.08808	0	0	0	46.3739	58.5724	162.314	117.755	50.0598	85.3025	59.1639	85.0969	45.1326	22.4411	12.4853	8.58928	10.3166	105.728	266.35	117.3	128.033	Ccl8	265.034	3.59569	0.923056	3.89542	9.80278e-05	0.000533691
D630023F18Rik	8.53922	37.2152	5.33127	22.0433	39.2098	53.3346	6.39677	2.01982	0	8.09134	5.90509	11.2093	6.13599	0	1.3969	0	0.963149	2.02892	3.09273	0.896939	1.17261	1.18135	0	0	0	0	0	0	0	0	3.7088	0	0	0	4.48823	3.90165	1.98214	2.75108	1.41917	0	3.99885	0	D630023F18Rik	5.67653	3.59284	0.653152	5.50078	3.78124e-08	5.85737e-07
Gm11545	9.60662	20.8405	12.9474	9.98188	9.8877	175.273	0	0	0	16.1827	4.13357	4.20347	3.835	0	0	1.20741	0.963149	6.08677	6.18546	15.248	5.86307	15.3575	2.04861	0	0	0	4.50557	0	0	0	0	0	1.84993	0	2.5647	0	1.32143	3.43885	2.83834	3.00112	2.6659	5.26163	Gm11545	8.26903	3.59063	0.72476	4.95423	7.26175e-07	7.65757e-06
E130008D07Rik	29.0867	15.9369	38.6517	20.3797	61.031	20.4306	4.26452	0	7.6447	0	4.72408	11.2093	3.835	0	1.3969	0	0	0	0	0	0	0	0	0	0	0	9.01114	16.9077	0	5.26945	0	1.90851	5.5498	5.88686	0.641176	1.56066	0	1.37554	4.25751	1.50056	2.6659	2.3385	E130008D07Rik	6.60629	3.58592	0.754512	4.75264	2.00778e-06	1.85807e-05
Cd3d	183.326	386.951	68.7354	160.542	97.0017	148.391	2302.84	1991.54	1972.33	1844.83	3.54306	1.40116	6.90299	0	1.3969	3.62223	1.9263	16.9077	2.47418	17.0418	4.69046	17.7202	0	0	12.2524	0	2.25278	3.38155	3.18258	5.26945	0	7.63405	14.7995	23.5475	39.1117	27.3116	31.7143	32.3252	29.093	45.7671	24.6596	30.9851	Cd3d	36.4013	3.58527	0.663166	5.4063	6.43411e-08	9.32967e-07
Nupr1l	171.852	171.54	81.8731	121.446	142.008	46.0226	17.0581	20.1982	45.8682	16.1827	7.08611	4.90405	3.835	14.4026	25.1442	35.0149	19.263	7.43939	4.32982	4.48469	4.69046	11.8135	10.243	3.84038	0	2.89837	0	13.5262	6.36515	2.63472	12.9808	9.54256	7.39973	1.96229	7.05293	7.8033	9.9107	8.25324	3.54792	15.0056	7.33122	9.93863	Nupr1l	26.5879	3.58018	0.393089	9.10782	8.40546e-20	2.03092e-17
Gm4997	10.9409	9.71974	9.71054	7.27845	5.62576	6.66682	0	4.03964	0	0	0.590509	0	0	0	0	1.20741	0	0.676308	0	0.896939	0	0	2.04861	2.88029	4.08413	0	0	0	3.18258	0	0	1.90851	1.84993	1.96229	0.641176	0	0.660714	0	0.709584	0	0.666475	0	Gm4997	1.85589	3.5749	0.425971	8.39236	4.76492e-17	7.78818e-15
Nkx3-1	8.53922	10.4203	9.32973	9.77392	6.8191	3.44094	0	0	0	8.09134	4.72408	0	3.068	0	0	0	0	0	0	0	0	0	0	1.92019	0	0	0	0	0	0	0	0	0	0	0	0	0	1.37554	0	0	0.666475	0	Nkx3-1	1.62307	3.56892	1.01865	3.50359	0.00045903	0.00200625
Lingo1	469.39	254.815	718.77	532.159	475.632	169.681	85.2903	34.337	137.605	105.187	55.5079	39.2324	39.884	2.05751	0	2.41482	3.8526	0	1.23709	5.38163	1.17261	5.90674	106.528	78.7279	73.5144	5.79674	6.75835	0	6.36515	0	46.3601	116.419	85.0969	113.813	6.41176	4.68198	10.5714	8.94101	16.3204	7.5028	11.9965	9.93863	Lingo1	91.7919	3.56326	0.795515	4.47918	7.49298e-06	5.82586e-05
Msln	1826.06	3969.59	6143.53	1658.86	789.652	446.677	14.9258	10.0991	15.2894	24.274	0	1.40116	1.534	380.639	149.468	107.46	866.834	43.2837	63.0917	68.1673	46.9046	61.43	0	15.3615	0	17.3902	2.25278	0	3.18258	0	1025.48	1097.39	1668.64	600.46	12.8235	3.12132	2.64285	1.37554	16.3204	12.7548	11.9965	9.354	Msln	504.517	3.54363	1.10317	3.21224	0.00131706	0.00490236
Lpcat4	1382.55	1294.83	2154.22	1348.18	1754.04	695.5	413.658	412.043	550.419	477.389	193.097	156.93	152.633	21.6038	39.1132	32.6001	61.6415	17.584	10.5153	25.1143	18.7618	25.9896	58.3854	35.5235	49.0096	8.69511	36.0446	6.7631	9.54773	31.6167	59.3409	41.9872	85.0969	56.9064	180.812	120.171	153.286	105.917	151.141	181.568	157.288	120.433	Lpcat4	306.856	3.54221	0.60572	5.84794	4.97709e-09	9.98517e-08
Gm13215	20.2806	27.6706	30.8452	8.11027	11.081	10.7529	6.39677	8.07928	7.6447	24.274	1.18102	0	0	1.02875	1.3969	0	0	0.676308	1.85564	2.69082	1.17261	3.54404	3.07291	3.84038	0	2.89837	0	0	0	0	0	0	0	0	2.5647	0.78033	0	0.68777	0	1.50056	0	0.584625	Gm13215	4.39551	3.53968	0.636103	5.56463	2.62709e-08	4.23171e-07
Clec4n	1036.18	1331.08	594.437	662.963	553.711	1055.94	174.845	76.7532	160.539	121.37	19.4868	27.3226	3.835	13.3738	15.3659	14.4889	72.2362	145.406	58.7619	86.1061	77.3926	113.409	5.12152	0	0	8.69511	6.75835	23.6708	25.4606	21.0778	44.5057	47.7128	35.1487	27.472	80.7881	53.8428	63.4285	77.0303	148.303	252.844	193.944	259.574	Clec4n	185.485	3.53811	0.630749	5.60938	2.03052e-08	3.39372e-07
Itgae	622.562	807.264	532.937	969.906	454.152	622.81	230.284	159.566	137.605	145.644	85.0334	29.4243	49.8549	139.911	152.262	85.7262	89.5728	9.46831	17.9378	9.86632	9.38092	21.2642	2.04861	14.4014	0	2.89837	13.5167	10.1446	9.54773	2.63472	29.6704	11.4511	7.39973	9.81144	22.4411	34.3345	34.3571	33.7007	64.5722	95.2856	95.9723	104.063	Itgae	142.397	3.53546	0.63753	5.54556	2.93007e-08	4.67905e-07
Hmgn3	3356.98	3056.55	1615.95	1463.59	2401.86	894.43	46.9097	50.4955	53.5129	56.6394	181.286	152.726	152.633	185.176	127.118	169.038	246.566	31.1102	48.2466	21.5265	15.244	22.4456	1209.7	890.009	473.759	78.256	78.8475	81.1571	98.6599	89.5806	126.099	146.955	223.842	143.247	151.317	107.686	128.178	133.427	128.435	137.301	152.623	198.773	Hmgn3	455.426	3.5353	0.54258	6.51572	7.23417e-11	2.41092e-09
Rasef	125.953	298.072	239.717	169.484	94.2741	554.207	0	0	0	0	22.4394	20.3168	34.515	1.02875	0	0	2.88945	1.35262	1.23709	3.58775	1.17261	0	3.07291	0	0	0	2.25278	3.38155	6.36515	0	105.701	85.883	234.941	82.4161	0	3.12132	2.64285	2.75108	2.12875	0	1.33295	0	Rasef	50.1485	3.53479	1.16196	3.04211	0.00234929	0.00802681
A730036I17Rik	159.577	215.498	301.979	199.014	154.282	51.184	2.13226	2.01982	0	16.1827	2.36204	1.40116	1.534	0	0	0	0	1.35262	3.09273	4.48469	2.34523	4.72539	0	5.76058	0	5.79674	6.75835	3.38155	19.0955	0	1.8544	1.90851	5.5498	0	58.9882	84.2757	51.5357	55.0216	32.6409	24.7593	45.3203	45.0161	A730036I17Rik	37.4007	3.53269	0.897072	3.93802	8.2156e-05	0.000460708
Gal3st2c	0.533701	0.788087	13.1378	2.70342	0.340955	34.6245	0	0	0	0	0	0.700578	0	2.05751	2.7938	1.20741	0.963149	0	0.618546	0	1.17261	0	0	0	0	2.89837	0	0	0	0	1.8544	1.90851	1.84993	0	1.28235	0.78033	0.660714	0.68777	0	0	0.666475	0	Gal3st2c	1.7674	3.53246	0.795602	4.43998	8.99675e-06	6.79835e-05
Adam5	128.088	88.3533	105.673	70.9129	116.095	36.9901	0	0	0	0	7.08611	4.20347	4.602	4.11502	9.77829	2.41482	8.66834	0	0	0	0	2.36269	12.2917	0	0	14.4919	18.0223	16.9077	12.7303	2.63472	7.41761	11.4511	18.4993	5.88686	10.2588	4.68198	8.58928	6.8777	7.80543	21.7581	22.6601	18.708	Adam5	19.3099	3.52406	0.611782	5.76032	8.39548e-09	1.58289e-07
Ildr1	192.399	211.82	350.912	146.817	91.5465	606.036	34.1161	52.5153	30.5788	64.7307	80.8998	86.8717	101.244	0	0	1.20741	17.3367	2.70523	3.09273	8.07245	7.03569	8.26943	0	1.92019	0	2.89837	0	3.38155	0	2.63472	9.27201	0	125.795	9.81144	5.77058	10.9246	4.625	22.6964	9.93418	15.0056	26.659	8.18475	Ildr1	56.1362	3.52313	0.83732	4.20763	2.58068e-05	0.00017026
Il17f	8.53922	6.042	2.28483	20.3797	0.511433	20.4306	0	2.01982	0	0	0	0	1.534	0	0	0	0	0	0	0	0	0	0	0	0	0	0	0	0	2.63472	0	3.81702	0	0	0	7.02297	1.32143	0	0	0.75028	2.6659	0	Il17f	1.90366	3.50048	1.06533	3.28582	0.00101685	0.0039302
Trgc3	8.00552	13.5726	4.56966	4.57503	2.72764	3.01082	0	0	0	0	1.18102	0	0	0	0	0	0	2.70523	0	0	0	0	0	0	0	0	0	0	0	0	0	0	1.84993	0	0	0	0	0	0	0.75028	2.6659	0	Trgc3	1.08604	3.49851	1.05507	3.3159	0.000913494	0.00358891
Tmc4	731.971	809.365	1687.54	784.617	246.34	1041.31	138.597	165.625	275.209	121.37	41.3357	42.0347	36.816	33.9489	32.1287	36.2223	71.273	92.6542	84.7408	85.2092	69.1843	85.057	65.5555	54.7255	245.048	11.5935	11.2639	3.38155	19.0955	10.5389	40.7968	34.3532	96.1965	54.9441	71.8117	87.397	90.5178	127.238	113.533	91.5342	76.6446	59.6318	Tmc4	192.342	3.49713	0.44267	7.90007	2.78738e-15	3.06736e-13
Epcam	3814.9	4292.53	5013.87	2315.17	2289.34	9117.63	51.1742	34.337	7.6447	48.548	2043.75	1658.97	1994.96	0	0	1.20741	198.409	40.5785	17.3193	62.7857	39.8689	63.7927	73.75	16.3216	0	0	0	3.38155	0	0	16.6896	0	147.995	3.92458	755.305	1066.71	1013.53	983.512	449.167	398.399	199.942	415.084	Epcam	920.251	3.49604	1.12591	3.10508	0.00190228	0.00673127
Gm8451	545.443	580.557	172.505	263.896	286.743	230.758	66.1	52.5153	53.5129	145.644	13.5817	15.4127	16.107	6.17253	1.3969	6.03706	6.74204	35.8443	35.8757	90.5908	60.976	127.585	32.7778	56.6457	40.8413	8.69511	2.25278	6.7631	0	0	25.9616	30.5362	42.5484	17.6606	9.61764	6.24264	15.8571	11.0043	5.67667	6.75252	10.6636	15.2003	Gm8451	75.2308	3.48977	0.609631	5.7244	1.03797e-08	1.89923e-07
2810032G03Rik	159.577	140.63	120.715	122.278	119.846	58.0659	2.13226	2.01982	0	0	20.6678	18.215	16.107	27.7764	46.0977	14.4889	16.3735	0	1.23709	0	2.34523	1.18135	76.8229	19.2019	8.16826	5.79674	6.75835	10.1446	0	18.4431	1.8544	5.72553	3.69986	7.84915	1.28235	0	1.32143	2.06331	1.41917	3.7514	3.33237	3.50775	2810032G03Rik	25.4975	3.4881	0.734616	4.74819	2.05246e-06	1.89076e-05
Gm10591	1.6011	2.2767	8.75852	2.70342	5.11433	3.01082	0	0	0	0	0	0	0	0	0	0	0	0	0.618546	0	0	0	0	0	0	0	0	0	0	0	0	0	0	0	0	0	0	0	0	0	0	0	Gm10591	0.573415	3.47853	1.37913	2.52226	0.0116603	0.030853
Fgfbp1	919.834	998.594	499.045	588.099	1027.81	1177.23	2.13226	2.01982	7.6447	0	532.64	357.996	488.578	1.02875	0	0	3.8526	4.05785	1.23709	0	1.17261	1.18135	100.382	2.88029	0	43.4756	92.3642	30.4339	50.9212	152.814	98.2833	17.1766	271.94	76.5292	0.641176	1.56066	0.660714	4.12662	0.709584	1.50056	1.99942	0.584625	Fgfbp1	180.075	3.47582	1.0915	3.18445	0.00145029	0.0053225
Gm10193	5.87071	4.99122	32.178	2.28751	3.0686	4.30118	0	4.03964	0	0	1.77153	0	0	1.02875	0	1.20741	0	0.676308	3.09273	0.896939	3.51784	1.18135	0	0	0	0	0	0	0	0	0	0	1.84993	0	0	0	0.660714	1.37554	0	0	0	0	Gm10193	1.76181	3.46995	0.777057	4.4655	7.98813e-06	6.14848e-05
Fam83a	615.357	322.415	697.635	428.389	343.171	243.016	21.3226	12.1189	15.2894	24.274	47.2408	50.4416	62.8939	232.499	300.333	211.297	110.762	11.4972	6.18546	10.7633	23.4523	23.6269	0	0	0	0	2.25278	0	0	2.63472	25.9616	17.1766	9.24966	17.6606	3.84705	3.12132	3.96428	0	0	3.00112	3.33237	4.677	Fam83a	93.1157	3.46077	0.95716	3.61567	0.000299577	0.00137816
Ccnb1-ps	13.3425	34.1504	12.757	18.924	17.3887	26.6673	2.13226	10.0991	0	0	8.26713	6.30521	6.90299	1.02875	0	0	0	0	0	0	0	0	2.04861	1.92019	0	0	0	0	3.18258	0	0	0	0	3.92458	0.641176	0.78033	1.32143	0.68777	0	0.75028	4.66532	1.75388	Ccnb1-ps	4.27718	3.46035	0.744105	4.65035	3.31377e-06	2.87292e-05
Cxcl3	0.800552	8.58139	3.04644	31.1934	2.72764	23.4414	6.39677	12.1189	0	8.09134	0	1.40116	0	0	0	0	0.963149	0	1.23709	0	0	0	0	0	0	0	0	0	0	0	0	0	0	0	0	0	0	0	1.41917	0.75028	3.99885	0.584625	Cxcl3	2.54172	3.45893	1.0477	3.30145	0.000961881	0.00374985
Pigz	294.336	341.855	268.277	375.568	394.144	158.068	2.13226	2.01982	7.6447	24.274	20.6678	21.0174	7.66999	27.7764	41.907	19.3186	37.5628	8.79201	4.32982	17.0418	7.03569	8.26943	0	0	0	8.69511	54.0668	3.38155	41.3735	13.1736	83.4481	85.883	68.4475	72.6047	28.8529	31.2132	31.0535	37.1396	29.8025	38.2643	31.9908	34.4929	Pigz	66.276	3.45863	0.577634	5.98758	2.12989e-09	4.73452e-08
Gm8203	1034.85	1423.99	530.462	562.312	562.235	742.598	168.448	173.705	290.499	194.192	110.425	128.906	85.9039	23.6614	25.1442	9.65929	16.3735	42.6074	31.5459	117.499	83.2556	124.041	180.278	105.611	106.187	40.5772	13.5167	27.0524	19.0955	23.7125	14.8352	26.7192	16.6494	19.6229	64.1176	48.3805	63.4285	43.3295	36.8984	42.0157	47.9862	53.2009	Gm8203	177.989	3.45185	0.484557	7.12374	1.05039e-12	5.83728e-11
Aif1	1706.78	2158.57	824.063	727.637	829.373	827.761	147.126	185.824	183.473	226.557	26.5729	33.6278	19.175	22.6326	32.1287	74.8595	73.1993	219.8	94.6376	160.552	98.4996	252.808	30.7291	46.0846	98.0192	20.2886	24.7806	20.2893	19.0955	13.1736	61.1953	53.4383	72.1473	33.3589	162.217	124.073	124.875	134.115	161.076	239.339	211.272	280.035	Aif1	258.459	3.4434	0.488086	7.05491	1.72713e-12	9.22892e-11
Icam1	4620.25	3610.31	6444.18	5231.13	4361.16	2177.9	673.794	807.928	940.298	784.86	268.682	315.26	255.411	167.687	212.329	217.334	303.392	1234.26	505.971	379.405	256.803	401.658	14.3403	90.249	73.5144	81.1544	96.8697	142.025	114.573	118.563	508.106	408.421	704.824	482.723	301.353	202.886	231.91	250.348	616.629	763.035	568.503	695.704	Icam1	967.517	3.44297	0.46116	7.4659	8.27344e-14	6.06965e-12
Socs1	509.418	448.421	561.307	561.065	481.599	264.307	134.332	113.11	122.315	153.735	40.1546	55.3457	38.35	8.23004	12.5721	10.8667	28.8945	30.4339	29.6902	13.4541	4.69046	23.6269	89.1145	104.65	0	11.5935	6.75835	3.38155	6.36515	5.26945	24.1072	32.4447	25.899	33.3589	37.8294	33.5542	33.6964	26.823	48.9613	90.0336	41.3214	58.4625	Socs1	103.799	3.43742	0.521207	6.59511	4.2494e-11	1.53843e-09
Henmt1	85.659	11.3835	4.95047	28.282	34.9479	4.94635	0	2.01982	15.2894	0	2.95255	8.40694	8.43699	1.02875	2.7938	6.03706	3.8526	0	0	0	0	0	9.21874	0	0	5.79674	0	3.38155	0	5.26945	0	3.81702	0	0	1.28235	2.34099	0.660714	3.43885	1.41917	1.50056	2.6659	1.75388	Henmt1	6.2746	3.43455	0.676333	5.07819	3.81039e-07	4.37732e-06
Nptxr	27.2188	11.7337	64.9273	59.0594	50.2909	17.2047	12.7935	4.03964	22.9341	0	1.18102	0.700578	0	3.08626	6.98449	4.82964	3.8526	0	0	1.79388	1.17261	2.36269	0	0	0	0	2.25278	10.1446	0	0	0	0	1.84993	0	5.77058	3.90165	12.5536	4.12662	1.41917	4.50168	11.3301	4.677	Nptxr	8.54032	3.42841	0.659038	5.20215	1.97e-07	2.47968e-06
Rnf32	136.094	414.183	57.692	86.0937	138.087	76.5609	8.52903	18.1784	7.6447	8.09134	34.2496	39.933	47.554	14.4026	8.38139	7.24447	21.1893	6.08677	8.0411	2.69082	10.5535	4.72539	10.243	0.960096	0	14.4919	27.0334	16.9077	22.278	28.982	22.2528	17.1766	27.749	19.6229	4.48823	5.46231	6.60714	7.56547	3.54792	4.50168	3.99885	0.584625	Rnf32	33.349	3.42078	0.513487	6.66186	2.70384e-11	1.0471e-09
BC051142	56.5723	297.371	23.4195	157.63	101.605	29.6781	36.2484	64.6343	22.9341	32.3654	4.13357	2.80231	2.301	9.25879	5.58759	1.20741	18.2998	2.02892	1.23709	0	1.17261	0	17.4132	5.76058	0	0	6.75835	3.38155	3.18258	0	3.7088	5.72553	9.24966	1.96229	9.61764	11.705	13.2143	15.8187	14.9013	9.75365	15.3289	12.8618	BC051142	24.5436	3.41749	0.652846	5.23476	1.652e-07	2.12513e-06
Cd80	178.523	404.289	242.763	260.569	229.974	167.531	34.1161	34.337	22.9341	32.3654	4.72408	8.40694	12.272	16.4601	9.77829	8.45188	24.0787	9.46831	3.09273	19.7326	9.38092	21.2642	4.09722	17.2817	0	2.89837	9.01114	10.1446	3.18258	5.26945	7.41761	17.1766	46.2483	31.3966	45.5235	41.3575	35.6785	46.0806	32.6409	57.7716	72.6457	40.3391	Cd80	54.3018	3.41739	0.474978	7.19484	6.25338e-13	3.82938e-11
Ighg1	4.80331	318.562	2.66564	227.92	54.8938	4567.42	51.1742	220.16	15.2894	64.7307	3.54306	0	0	0	0	0	0	8.79201	6.18546	8.96939	5.86307	14.1762	0	0	0	0	0	0	47.7387	0	0	0	7.39973	661.291	383.423	150.604	35.6785	209.082	144.755	64.5241	121.965	20.4619	Ighg1	176.716	3.41303	1.30905	2.60725	0.00912719	0.0252349
Msc	356.246	611.555	284.081	326.491	332.431	83.0127	8.52903	0	0	0	2.36204	5.60463	4.602	27.7764	26.5411	7.24447	14.4472	10.1446	11.7524	10.7633	2.34523	4.72539	14.3403	115.212	0	63.7642	87.8586	158.933	120.938	68.5028	11.1264	38.1702	27.749	17.6606	19.2353	12.4853	13.875	12.3799	29.093	45.0168	26.659	49.1085	Msc	72.9229	3.40829	0.654408	5.2082	1.9068e-07	2.40831e-06
Plscr1	2473.97	2489.65	1834.34	1860.79	1411.55	1453.58	155.655	115.13	313.433	113.279	18.8963	33.6278	32.214	49.3802	48.8915	53.1261	93.4254	439.6	346.386	348.909	235.696	337.865	82.9687	94.0894	16.3365	5.79674	20.2751	3.38155	19.0955	21.0778	148.352	148.864	238.641	164.832	401.376	268.434	291.375	233.154	334.924	360.135	304.579	344.344	Plscr1	422.891	3.40352	0.572542	5.94458	2.77168e-09	5.94134e-08
Ajuba	2759.24	2122.67	4029.87	2996.85	3491.55	1140.03	12.7935	6.05946	7.6447	0	1521.74	1400.46	1123.65	170.773	157.85	182.319	313.023	177.869	160.203	298.681	182.928	178.383	245.833	178.578	183.786	104.341	128.409	121.736	127.303	76.407	233.655	257.649	251.591	188.38	92.3293	83.4953	124.214	117.609	125.596	109.541	102.637	142.064	Ajuba	605.47	3.40255	0.615995	5.52366	3.32003e-08	5.20457e-07
4930429B21Rik	48.3	37.5655	56.5496	56.7719	53.189	28.3878	0	0	0	8.09134	5.90509	4.20347	6.13599	11.3163	13.969	7.24447	18.2998	2.70523	3.71128	0	2.34523	4.72539	4.09722	0	0	2.89837	11.2639	0	3.18258	2.63472	1.8544	5.72553	11.0996	5.88686	3.20588	3.12132	1.98214	0.68777	1.41917	2.25084	3.33237	0	4930429B21Rik	10.3347	3.39936	0.494845	6.86954	6.44113e-12	2.97054e-10
5930438M14Rik	6.40441	8.84409	2.28483	7.0705	15.1725	5.37647	0	0	0	0	0	1.40116	0	4.11502	1.3969	0	0	1.35262	0	0.896939	0	0	0	0	0	5.79674	0	0	0	0	1.8544	0	1.84993	0	0	0	0	1.37554	0	0	1.33295	1.16925	5930438M14Rik	1.61177	3.38078	0.65195	5.18564	2.15279e-07	2.67031e-06
Pglyrp4	65.9121	118.125	47.0295	29.1138	67.8501	94.1958	8.52903	6.05946	7.6447	8.09134	76.7662	23.1191	45.253	0	0	0	0	0	0	0	0	0	0	0	0	0	0	0	0	0	0	0	0	0	2.5647	3.12132	2.64285	1.37554	2.83834	2.25084	0.666475	2.3385	Pglyrp4	14.6545	3.3797	1.20288	2.80968	0.00495906	0.0151964
Cdcp1	614.29	421.714	1973.33	1452.57	902.679	862.386	6.39677	2.01982	7.6447	0	519.058	533.841	651.949	2.05751	2.7938	2.41482	31.7839	195.453	159.585	90.5908	118.434	47.2539	6.14583	7.68077	20.4207	0	2.25278	0	0	0	203.984	177.492	146.145	109.888	19.2353	17.1673	13.875	15.1309	19.1588	10.5039	13.3295	4.09238	Cdcp1	223.446	3.37598	0.953564	3.54038	0.000399556	0.00177599
Cma2	1.33425	16.9001	0	2.49547	2.55716	1.29035	0	0	0	0	0	0	0.766999	0	0	0	0.963149	0.676308	0	0	0	0	0	0	0	0	0	0	0	0	1.8544	0	0	0	0	0	0	0	0	0	0	0	Cma2	0.686623	3.37452	1.29243	2.61099	0.00902805	0.0250012
Nxph2	0.533701	4.72852	0.380805	0.831823	15.6839	2.15059	0	0	0	0	0	0	1.534	0	0	0	0	0	0	0	0	0	0	0	0	2.89837	0	0	0	0	0	0	0	0	0	0	0	0	0	0	0	0	Nxph2	0.684327	3.37374	1.38772	2.43114	0.0150514	0.0381591
Pdlim4	2638.35	2099.55	1808.06	1839.37	1420.25	791.632	189.771	123.209	221.696	137.553	145.856	141.517	128.089	112.134	101.974	114.704	96.3149	48.6942	34.02	39.4653	19.9344	42.5285	137.257	192.979	57.1779	118.833	193.739	138.643	130.486	115.928	539.631	561.102	493.932	506.27	89.7646	67.8887	83.9106	93.5368	213.585	193.572	165.952	240.281	Pdlim4	395.932	3.36386	0.438033	7.67946	1.59759e-14	1.39814e-12
Lama1	433.099	341.242	733.621	648.406	784.367	257.856	0	0	0	0	30.116	21.7179	29.913	3.08626	8.38139	2.41482	160.846	177.193	179.378	218.853	116.089	184.29	17.4132	0.960096	102.103	14.4919	0	0	0	0	3.7088	3.81702	3.69986	3.92458	58.347	38.2362	58.8035	50.895	26.9642	45.0168	53.9844	49.6931	Lama1	115.784	3.36087	0.886671	3.79044	0.000150379	0.00076389
Espnl	18.6795	46.0593	35.7957	79.855	48.9271	8.60235	4.26452	0	0	0	5.90509	2.80231	2.301	0	0	0	2.88945	1.35262	1.23709	2.69082	5.86307	4.72539	2.04861	0	32.6731	8.69511	2.25278	3.38155	22.278	10.5389	0	3.81702	1.84993	1.96229	3.20588	5.46231	3.30357	3.43885	0	3.7514	4.66532	2.3385	Espnl	9.22889	3.36087	0.565078	5.94762	2.72075e-09	5.86043e-08
Lrp8os2	58.974	73.2045	54.4552	63.2186	59.6672	16.9896	4.26452	0	0	0	7.67662	4.20347	3.068	0	4.1907	0	0	0	0	0	0	0	2.04861	3.84038	0	5.79674	2.25278	10.1446	0	0	3.7088	3.81702	0	0	14.747	24.9706	14.5357	10.3166	12.7725	9.00336	13.996	9.354	Lrp8os2	11.6956	3.36012	0.802469	4.18723	2.8238e-05	0.000184402
Pdcd1	49.9011	81.8735	66.8313	117.495	37.1641	89.4645	25.5871	26.2577	0	8.09134	0	0	0	0	0	2.41482	2.88945	0	1.23709	0	0	3.54404	0	0	0	0	0	0	0	0	9.27201	5.72553	20.3493	11.7737	7.05293	3.90165	0.660714	6.18993	13.4821	42.766	19.3278	13.4464	Pdcd1	15.8738	3.35926	0.977916	3.43512	0.000592291	0.00248992
Gm10145	38.1596	43.7826	1.14242	21.0035	18.2411	35.9148	0	2.01982	0	0	0	2.10174	0.766999	1.02875	0	0	1.9263	5.41046	7.42255	13.4541	14.0714	20.0829	1.0243	0	0	0	0	0	0	0	0	0	1.84993	0	0	0	0.660714	0	1.41917	0	0	0.584625	Gm10145	5.52542	3.35645	1.01637	3.3024	0.000958609	0.00374037
Ucn2	13.3425	8.23113	11.2338	14.7649	57.4509	14.8391	2.13226	0	0	0	10.6292	7.70636	7.66999	0	0	0	0	0	0	0	0	0	0	0	8.16826	5.79674	4.50557	3.38155	6.36515	0	1.8544	0	1.84993	0	1.28235	0	0.660714	0.68777	0.709584	0	0.666475	0	Ucn2	4.37925	3.35586	0.905286	3.70696	0.000209763	0.00102098
Wfdc12	22.6823	4.99122	1.90403	6.65458	20.9687	92.0452	6.39677	0	0	0	2.36204	1.40116	1.534	8.23004	11.1752	4.82964	14.4472	0	1.23709	0	1.17261	2.36269	2.04861	1.92019	8.16826	0	0	3.38155	0	5.26945	0	0	0	0	0	0.78033	0	0	0	0	1.33295	0	Wfdc12	5.41181	3.35308	0.884046	3.79288	0.000148912	0.000757823
Gzmk	39.4939	24.3431	5.90248	19.7558	6.47815	20.2155	2.13226	10.0991	0	8.09134	1.18102	0	0	0	0	0	0	0	0	0	0	0	0	0	0	0	0	0	3.18258	0	0	0	0	1.96229	1.92353	0.78033	3.96428	2.75108	4.25751	8.25308	8.66417	4.09238	Gzmk	4.22676	3.35191	0.88706	3.77868	0.000157665	0.000793719
Rps12-ps10	69.648	79.0714	96.3437	33.4809	36.4822	34.6245	10.6613	20.1982	45.8682	40.4567	0	1.40116	4.602	1.02875	2.7938	1.20741	0	4.73416	1.85564	4.48469	3.51784	4.72539	29.7048	21.1221	0	2.89837	2.25278	3.38155	3.18258	0	0	0	0	0	1.28235	0.78033	0.660714	0.68777	1.41917	2.25084	2.6659	1.16925	Rps12-ps10	13.5868	3.34578	0.766723	4.36374	1.2786e-05	9.29125e-05
Serpinb6b	2543.09	5210.66	1895.08	1203.86	1260.85	512.485	228.152	236.319	145.249	178.009	24.2109	15.4127	16.874	97.7317	58.6697	80.8966	287.018	44.6363	62.4732	67.2704	93.8092	80.3316	111.649	119.052	200.122	37.6788	36.0446	30.4339	28.6432	36.8861	765.868	708.058	1328.25	808.463	171.835	143.581	159.893	151.309	129.854	138.802	143.959	153.172	Serpinb6b	470.158	3.33879	0.618222	5.40063	6.64077e-08	9.57313e-07
Gm3045	2.1348	2.18913	1.33282	3.95116	10.2287	3.656	0	0	0	0	1.18102	0	0	0	0	0	0	0	0	0	0	0	0	0	0	0	0	0	0	0	0	0	0	0	0	1.56066	0.660714	0	0	0	0	0	Gm3045	0.640356	3.33584	1.12307	2.97028	0.00297531	0.00977942
2310008N11Rik	26.6851	31.6986	10.6625	12.4773	18.4116	9.03247	2.13226	0	0	0	2.36204	1.40116	7.66999	1.02875	1.3969	1.20741	0.963149	0	0	10.7633	0	2.36269	0	0.960096	0	0	0	0	15.9129	2.63472	0	1.90851	0	0	1.28235	1.56066	0.660714	0	0.709584	3.00112	0.666475	0	2310008N11Rik	4.03696	3.32268	0.685694	4.84573	1.26149e-06	1.24298e-05
Relb	2907.07	2592.54	2883.08	2665.37	2713.83	1145.62	961.648	1030.11	779.76	979.052	105.701	95.2787	79.7679	172.831	216.519	199.223	287.018	150.817	51.9579	74.4459	41.0415	92.1451	67.6041	133.453	69.4302	133.325	139.673	114.973	114.573	89.5806	176.168	120.236	181.293	174.644	178.247	103.004	164.518	193.951	315.765	366.137	271.922	306.928	Relb	562.863	3.32045	0.489488	6.78351	1.17294e-11	4.9473e-10
Rab42	56.3055	104.29	70.8298	72.1606	61.031	35.9148	0	0	0	0	8.85764	3.50289	11.505	11.3163	11.1752	10.8667	16.3735	0	4.32982	2.69082	0	1.18135	4.09722	41.2841	0	0	4.50557	0	3.18258	0	11.1264	1.90851	7.39973	5.88686	4.48823	10.9246	1.32143	7.56547	6.38626	3.00112	9.33064	9.93863	Rab42	14.6352	3.31955	0.583311	5.69087	1.26395e-08	2.25492e-07
Olfr108	2.1348	0.700522	4.76007	7.27845	5.45528	1.72047	0	0	0	0	0	0	0	0	0	0	0	0	0	0	0	0	0	0	0	0	0	0	0	0	0	0	0	0	0	0	0	0.68777	0	1.50056	0.666475	0	Olfr108	0.592962	3.31899	1.11794	2.96885	0.00298915	0.00981798
Rab25	1238.19	1163.13	821.397	723.894	890.575	1402.61	4.26452	8.07928	7.6447	0	1038.71	966.098	892.02	3.08626	1.3969	0	9.63149	2.70523	2.47418	7.17551	2.34523	7.08808	2.04861	3.84038	57.1779	0	2.25278	3.38155	3.18258	2.63472	0	1.90851	27.749	3.92458	5.12941	3.12132	1.32143	1.37554	3.54792	1.50056	4.66532	2.3385	Rab25	221.991	3.31759	1.16493	2.84788	0.00440118	0.0137022
Gabra2	32.8226	19.8773	57.1208	60.5151	38.3575	28.1727	2.13226	4.03964	30.5788	8.09134	2.36204	1.40116	6.13599	2.05751	0	1.20741	0	0	0	0	0	0	8.19444	5.76058	57.1779	0	4.50557	3.38155	3.18258	0	1.8544	0	0	1.96229	0	0.78033	3.30357	2.75108	2.12875	0	0	0	Gabra2	9.28227	3.31679	0.923249	3.59252	0.0003275	0.00148936
Nme5	214.548	166.987	160.89	76.3198	109.106	22.1511	2.13226	0	0	0	26.5729	15.4127	9.97099	5.14377	2.7938	1.20741	32.7471	1.35262	1.23709	3.58775	2.34523	3.54404	11.2674	3.84038	0	20.2886	9.01114	13.5262	12.7303	31.6167	22.2528	15.2681	112.846	23.5475	3.84705	11.705	1.32143	6.18993	8.51501	3.00112	3.33237	4.677	Nme5	28.0198	3.31401	0.659249	5.02695	4.98347e-07	5.54029e-06
Ccdc3	3154.71	4166.88	3306.91	2794.72	3122.64	1488.21	6.39677	2.01982	7.6447	0	173.019	197.563	164.138	581.246	708.228	825.869	396.817	67.6308	47.0095	52.0224	46.9046	61.43	563.368	209.301	24.5048	156.512	308.632	148.788	101.842	84.3112	224.383	232.838	323.738	239.399	523.841	453.372	561.607	431.232	497.419	697.01	505.188	752.997	Ccdc3	676.483	3.30297	0.632073	5.22562	1.73574e-07	2.21874e-06
Il7	382.664	554.55	406.129	256.825	364.311	177.639	10.6613	8.07928	0	8.09134	27.1634	18.215	38.35	67.8978	62.8604	70.0299	102.094	39.2259	6.18546	11.6602	12.8988	12.9948	0	0	0	2.89837	11.2639	10.1446	6.36515	15.8083	22.2528	34.3532	42.5484	33.3589	73.094	66.3281	65.4106	57.7727	49.6709	65.2744	67.9804	97.6324	Il7	80.0162	3.30192	0.604847	5.4591	4.78557e-08	7.20721e-07
Lama3	2460.9	1682.04	4889.35	3189.21	2739.92	1591.65	2.13226	2.01982	0	0	1568.98	1409.56	1863.04	86.4154	82.417	77.2743	110.762	39.9022	287.005	46.6408	252.112	35.4404	37.8993	18.2418	8.16826	231.87	207.256	243.471	197.32	216.047	207.693	272.917	246.041	235.475	204.535	188.06	206.143	170.567	116.372	145.554	131.295	174.218	Lama3	616.093	3.30192	0.751755	4.39228	1.12167e-05	8.25893e-05
Ccl22	57.3729	175.831	24.5619	147.233	54.5528	149.896	44.7774	12.1189	53.5129	16.1827	12.4007	4.20347	4.602	0	0	8.45188	4.81574	8.79201	4.32982	13.4541	9.38092	9.45078	0	0	0	2.89837	0	0	0	10.5389	5.56321	0	16.6494	7.84915	1.28235	8.58363	3.30357	0.68777	12.0629	24.009	27.9919	32.1544	Ccl22	23.0832	3.29616	0.710432	4.63966	3.48989e-06	3.00802e-05
Gm6222	22.1486	34.1504	1.52322	14.5569	13.6382	12.2584	0	0	0	0	2.36204	1.40116	4.602	3.08626	0	1.20741	1.9263	5.41046	3.09273	0.896939	0	0	0	0.960096	0	0	2.25278	0	0	0	3.7088	0	1.84993	3.92458	1.28235	0.78033	0.660714	2.75108	0.709584	0	3.33237	2.3385	Gm6222	3.49553	3.29574	0.543708	6.06159	1.34779e-09	3.18047e-08
Otx1	20.2806	13.7477	27.418	16.8444	28.1288	3.01082	2.13226	0	7.6447	0	0	0	0	0	0	0	0	0	0	0	2.34523	0	0	17.2817	0	0	0	0	0	0	3.7088	0	18.4993	0	0	0.78033	0	0	0	0	0	0	Otx1	3.85292	3.28928	1.38353	2.37745	0.0174329	0.0430941
Gm6644	53.637	74.518	53.1223	45.9582	47.3928	54.1948	4.26452	0	0	0	3.54306	6.30521	9.97099	9.25879	11.1752	7.24447	5.77889	6.08677	5.56691	0	1.17261	2.36269	8.19444	9.60096	8.16826	8.69511	9.01114	3.38155	12.7303	7.90417	5.56321	15.2681	1.84993	1.96229	8.33528	0.78033	5.94642	5.50216	0.709584	3.00112	5.99827	4.09238	Gm6644	12.5773	3.28674	0.30807	10.6688	1.42428e-26	6.59591e-24
4933427I22Rik	1.0674	9.28191	10.853	9.15005	6.13719	1.29035	0	0	0	0	1.18102	2.10174	0	0	0	1.20741	3.8526	0	0	0	0	0	0	0	0	0	0	0	0	5.26945	0	0	0	0	0	0.78033	0	0	0	0	0	1.75388	4933427I22Rik	1.28396	3.28639	0.962505	3.41442	0.00063919	0.0026563
Cftr	76.853	151.4	79.2075	71.1209	66.3158	478.076	0	0	0	0	8.26713	14.7121	19.175	21.6038	5.58759	6.03706	156.993	10.8209	2.47418	6.27857	4.69046	3.54404	26.6319	12.4812	16.3365	0	0	0	0	0	27.816	49.6213	61.0478	19.6229	0.641176	7.02297	2.64285	5.50216	0	3.7514	4.66532	12.8618	Cftr	34.1382	3.28236	0.837315	3.92011	8.85096e-05	0.000489826
4732490B19Rik	12.8088	28.4587	27.0372	11.2296	9.8877	8.17224	8.52903	8.07928	0	8.09134	6.4956	4.20347	6.90299	0	0	0	0	0	0	1.79388	1.17261	0	0	0	0	0	0	0	3.18258	2.63472	1.8544	0	0	0	0.641176	0	0	0	0	1.50056	2.6659	0	4732490B19Rik	3.69861	3.27717	0.885689	3.70013	0.000215486	0.00104449
Tmem132c	246.57	514.708	155.559	668.37	731.69	516.571	0	0	0	0	356.077	207.371	223.964	18.5176	12.5721	3.62223	25.0419	0	1.23709	1.79388	2.34523	1.18135	173.108	70.087	32.6731	31.8821	65.3308	50.7232	60.469	18.4431	46.3601	19.0851	46.2483	37.2835	1.92353	0.78033	0	0.68777	7.09584	0.75028	3.99885	23.385	Tmem132c	104.226	3.27496	0.95533	3.4281	0.000607831	0.00254166
Wfdc18	58.7071	23.3799	6.47369	9.35801	43.9832	79.7868	6.39677	10.0991	15.2894	0	17.7153	8.40694	15.34	1.02875	1.3969	1.20741	1.9263	2.02892	3.09273	2.69082	3.51784	2.36269	0	3.84038	0	0	0	0	0	0	1.8544	0	5.5498	1.96229	3.20588	5.46231	1.32143	0.68777	4.25751	2.25084	1.99942	2.92313	Wfdc18	8.32152	3.27392	0.576012	5.68377	1.31761e-08	2.33009e-07
Wnt4	3360.72	2436.33	3552.72	3415.88	3650.44	1369.49	6.39677	0	0	24.274	732.232	622.114	689.532	31.8914	12.5721	16.9038	50.0837	37.1969	27.8346	58.301	37.5237	101.596	1939.01	1348.93	1825.61	292.735	315.39	226.564	206.868	308.263	59.3409	43.8958	125.795	47.0949	123.106	98.3216	103.071	116.921	147.594	130.549	121.965	132.71	Wnt4	665.423	3.27115	0.794937	4.11498	3.87208e-05	0.000240359
Gdnf	51.769	67.9506	39.6038	83.1823	82.5112	53.5497	0	0	0	0	14.1722	5.60463	32.214	0	2.7938	0	0	0	0	0	0	1.18135	27.6562	11.5212	16.3365	11.5935	4.50557	13.5262	9.54773	18.4431	0	1.90851	0	1.96229	3.20588	1.56066	2.64285	2.06331	2.83834	13.505	7.33122	8.76938	Gdnf	14.1298	3.27006	0.800497	4.08503	4.40708e-05	0.000269134
Kif27	154.773	156.041	216.107	120.614	101.093	32.4739	2.13226	0	0	0	33.659	23.8197	16.107	20.5751	12.5721	15.6963	71.273	6.76308	3.71128	5.38163	0	5.90674	10.243	2.88029	0	0	6.75835	0	6.36515	5.26945	9.27201	13.3596	83.2469	23.5475	9.61764	15.6066	8.58928	8.25324	9.22459	9.75365	5.3318	3.50775	Kif27	29.2745	3.26903	0.62647	5.21817	1.80697e-07	2.2992e-06
Cpb1	32.2889	10.1576	29.8932	10.6057	14.6611	20.6456	0	0	0	0	1.18102	1.40116	2.301	1.02875	4.1907	1.20741	2.88945	1.35262	0	1.79388	0	2.36269	20.4861	0	0	11.5935	0	0	0	7.90417	0	1.90851	0	0	0	0.78033	0	2.06331	0	0.75028	1.33295	0	Cpb1	4.39952	3.26832	0.783923	4.16918	3.05692e-05	0.00019702
Ang2	3.46906	5.42904	4.37926	2.07956	0.68191	8.17224	0	0	0	0	0	1.40116	1.534	0	0	0	0	0	0	0	0	0	0	0	0	0	0	0	0	0	1.8544	0	0	0	0	0	0	0.68777	0.709584	0	0.666475	0	Ang2	0.73963	3.25445	0.828788	3.92675	8.61e-05	0.000479078
A630072L19Rik	176.922	239.754	211.918	261.192	217.359	72.2598	6.39677	0	7.6447	8.09134	8.26713	6.30521	13.806	9.25879	6.98449	6.03706	10.5946	1.35262	0	0	1.17261	1.18135	0	0	0	8.69511	6.75835	6.7631	15.9129	36.8861	5.56321	9.54256	20.3493	19.6229	48.7294	61.6461	67.3928	51.5828	68.8297	54.0202	59.3162	46.77	A630072L19Rik	44.1638	3.25307	0.766301	4.24516	2.18433e-05	0.000147675
Sphk1	1557.07	1028.45	1300.64	1122.34	1333.13	648.833	14.9258	6.05946	61.1576	0	132.274	84.0694	135.759	20.5751	15.3659	12.0741	114.615	7.43939	2.47418	6.27857	10.5535	11.8135	11.2674	43.2043	40.8413	5.79674	22.5278	16.9077	35.0083	10.5389	74.1761	51.5298	68.4475	47.0949	382.782	437.765	505.446	352.138	330.666	261.848	323.907	404.561	Sphk1	263.151	3.25294	0.756174	4.30184	1.69389e-05	0.000118258
Gm5075	84.5916	84.3253	49.8855	32.2331	35.9708	34.4094	23.4548	24.2378	15.2894	24.274	5.31459	3.50289	3.068	4.11502	6.98449	2.41482	3.8526	3.38154	0	0	1.17261	0	4.09722	0.960096	8.16826	0	2.25278	3.38155	12.7303	2.63472	5.56321	13.3596	1.84993	1.96229	7.05293	5.46231	1.98214	8.25324	5.67667	4.50168	6.66475	4.677	Gm5075	12.9455	3.25262	0.491516	6.61752	3.65268e-11	1.34876e-09
Aif1l	1180.01	2473.54	1155.17	1099.25	837.386	287.534	2.13226	2.01982	0	0	142.313	77.0636	148.031	121.393	74.0356	68.8224	48.1574	2.02892	1.23709	7.17551	1.17261	8.26943	524.444	263.066	383.908	153.614	180.223	158.933	114.573	123.832	302.268	295.819	344.087	359.099	17.9529	28.8722	19.8214	17.882	11.3533	19.5073	12.663	35.6621	Aif1l	264.389	3.2526	0.798596	4.0729	4.64314e-05	0.000281463
1700007K13Rik	69.3812	43.695	67.9737	49.7014	45.347	24.9468	4.26452	0	7.6447	0	9.44815	6.30521	5.36899	3.08626	1.3969	1.20741	19.263	0	2.47418	1.79388	4.69046	3.54404	2.04861	0	16.3365	0	0	0	0	0	3.7088	0	73.9973	0	0	0	0	0.68777	1.41917	0	0	0.584625	1700007K13Rik	11.198	3.25119	0.975045	3.3344	0.000854843	0.00339206
Nutm1	6.93812	31.4359	19.9923	11.4376	19.6049	7.312	0	0	0	0	5.90509	0.700578	4.602	1.02875	0	0	1.9263	0	0	0	0	0	0	0	0	0	0	0	0	0	0	0	3.69986	3.92458	1.28235	8.58363	1.32143	0.68777	4.25751	5.25196	2.6659	1.75388	Nutm1	3.43601	3.24919	0.754083	4.3088	1.64144e-05	0.000115066
Apol7b	8.53922	11.2083	14.661	13.1012	8.01245	7.09694	2.13226	8.07928	7.6447	24.274	1.18102	0	0	0	0	0	0.963149	2.70523	0	0	1.17261	2.36269	0	0	0	0	2.25278	0	0	0	0	0	0	0	1.28235	0.78033	0.660714	0.68777	0.709584	0.75028	2.6659	0.584625	Apol7b	2.94068	3.24152	0.605404	5.3543	8.58894e-08	1.20078e-06
Allc	7.73867	3.94043	3.42725	2.91138	4.94385	3.656	0	0	0	0	0	0	0.766999	2.05751	1.3969	1.20741	2.88945	0	0	0	0	0	0	0	0	0	0	0	0	0	0	0	0	0	0	0	0	0	0	0	0	1.16925	Allc	0.859645	3.24145	0.752121	4.30975	1.63442e-05	0.000114719
Sh2d4a	1671.02	2318.99	1283.69	1291.2	1414.28	1116.37	6.39677	0	0	32.3654	524.963	506.518	689.532	97.7317	129.912	60.3706	48.1574	294.87	95.8746	410.798	204.035	530.425	75.7986	0	0	55.069	105.881	108.21	98.6599	71.1376	53.7777	85.883	109.146	54.9441	100.023	148.263	149.982	121.048	119.21	90.0336	117.966	142.649	Sh2d4a	346.076	3.23404	0.682753	4.73676	2.17166e-06	1.98548e-05
Igkv4-90	0	5.51661	0.190403	12.2694	7.33054	140.433	23.4548	12.1189	7.6447	16.1827	0	0	0	0	0	0	0	0	0	2.69082	0	4.72539	0	0	0	0	0	0	0	0	0	0	0	0	0.641176	10.1443	0	6.18993	1.41917	3.00112	4.66532	1.16925	Igkv4-90	6.18543	3.2323	1.25922	2.5669	0.0102611	0.0278062
Slurp2	6.93812	2.71452	0.761611	2.49547	7.50101	8.38729	0	0	0	0	2.36204	0	1.534	0	0	0	0	0	0	0	0	0	0	0	0	0	0	3.38155	0	5.26945	1.8544	1.90851	0	0	0	0	0	0	0	0	0	0	Slurp2	1.074	3.23178	0.941346	3.43315	0.000596618	0.00250325
Gm2026	4.26961	1.57617	21.8963	1.24773	2.72764	0.645177	0	0	0	0	0.590509	0	1.534	2.05751	0	0	0	0	0	1.79388	0	0	0	0.960096	0	0	0	0	0	0	1.8544	0	0	0	0	0	1.32143	0	0.709584	0.75028	0	0.584625	Gm2026	1.05998	3.23174	0.83499	3.87039	0.00010866	0.000581322
Rgs20	26.4182	58.0557	36.1765	26.6183	16.3658	11.8282	10.6613	0	7.6447	16.1827	5.90509	4.20347	4.602	4.11502	6.98449	1.20741	0.963149	0	0.618546	0	1.17261	0	4.09722	8.64086	0	2.89837	2.25278	10.1446	3.18258	5.26945	1.8544	0	0	3.92458	0.641176	3.90165	1.32143	0.68777	4.25751	2.25084	3.99885	1.75388	Rgs20	7.16194	3.2299	0.488953	6.60575	3.9552e-11	1.45563e-09
Pak6	421.09	316.548	766.371	565.432	448.015	247.533	23.4548	14.1387	7.6447	48.548	251.557	282.333	296.829	3.08626	0	0	5.77889	7.43939	32.1644	12.5571	17.5892	10.6321	2.04861	1.92019	0	0	0	0	0	0	107.555	190.851	64.7476	121.662	12.1823	14.8263	8.58928	6.8777	7.80543	5.25196	6.66475	7.0155	Pak6	103.256	3.21488	0.965041	3.33134	0.000864297	0.00342102
Gm10224	36.8254	51.4008	61.1193	20.5876	20.1164	23.0113	4.26452	12.1189	0	0	4.72408	2.80231	0.766999	1.02875	1.3969	0	0.963149	5.41046	3.09273	1.79388	2.34523	5.90674	19.4618	16.3216	12.2524	2.89837	4.50557	0	0	2.63472	0	1.90851	0	1.96229	3.20588	0	1.98214	4.12662	2.12875	3.00112	3.99885	2.3385	Gm10224	8.15244	3.21221	0.519042	6.18873	6.06492e-10	1.59547e-08
Trgj1	2.66851	6.21713	3.61765	3.53525	2.55716	1.29035	0	0	0	0	0	0	0	0	0	0	0	0	0	0	0	0	0	0	0	0	0	0	0	0	0	0	0	0	0	0	0	1.37554	0	0	0	0.584625	Trgj1	0.520148	3.21012	1.22505	2.6204	0.00878262	0.0244525
Gm5779	23.7497	26.2696	25.7044	16.6365	13.6382	2.79576	0	0	0	8.09134	0	0.700578	1.534	4.11502	1.3969	1.20741	2.88945	0	0	0	0	0	0	0	0	2.89837	0	3.38155	0	0	7.41761	5.72553	5.5498	0	0	3.12132	1.98214	4.12662	7.09584	3.00112	2.6659	2.3385	Gm5779	4.23888	3.20853	0.649076	4.94323	7.68377e-07	8.06433e-06
Psrc1	721.03	248.948	895.844	606.399	566.497	319.147	17.0581	44.4361	137.605	8.09134	325.961	236.795	230.1	2.05751	8.38139	7.24447	0	1.35262	3.71128	12.5571	2.34523	9.45078	45.0694	119.052	106.187	2.89837	9.01114	0	3.18258	5.26945	11.1264	19.0851	18.4993	15.6983	104.512	80.374	84.5713	63.9626	79.4734	53.2699	60.6492	84.186	Psrc1	127.883	3.20485	0.777503	4.12198	3.75637e-05	0.000234333
BC022960	94.4651	148.16	108.72	94.8278	144.395	21.7209	8.52903	2.01982	0	8.09134	5.31459	8.40694	8.43699	4.11502	4.1907	4.82964	5.77889	0	1.23709	1.79388	1.17261	0	2.04861	24.9625	24.5048	14.4919	22.5278	16.9077	9.54773	15.8083	9.27201	15.2681	1.84993	11.7737	11.5412	26.5312	21.1428	19.2576	17.03	16.5062	24.6596	17.5388	BC022960	23.7947	3.18977	0.522607	6.10357	1.03726e-09	2.53377e-08
Rpl31-ps11	67.5132	102.977	65.4985	22.8751	34.0955	35.4847	36.2484	18.1784	45.8682	16.1827	1.77153	1.40116	2.301	0	1.3969	0	0	2.70523	4.94837	5.38163	2.34523	7.08808	15.3646	15.3615	24.5048	0	2.25278	3.38155	3.18258	0	0	0	0	0	0	2.34099	0	0	1.41917	0	0	1.16925	Rpl31-ps11	12.9342	3.18559	0.926212	3.43937	0.000583066	0.00245798
Mir24-2	12.2751	8.056	4.76007	6.03072	12.1039	12.0433	0	0	7.6447	32.3654	2.95255	2.10174	3.068	0	0	0	0	2.02892	1.23709	0.896939	0	0	2.04861	0.960096	0	0	2.25278	0	3.18258	0	0	0	0	0	0	0	0	0	0	0	0	0	Mir24-2	2.76211	3.18168	0.897996	3.54309	0.000395465	0.00176133
Slco1a5	276.457	259.456	124.523	116.247	314.361	123.014	0	0	0	0	24.8014	33.6278	45.253	0	0	0	0	2.02892	2.47418	1.79388	0	0	0	1.92019	0	0	0	0	0	0	0	0	27.749	0	36.547	20.2886	51.5357	19.2576	70.2488	66.0247	111.301	126.279	Slco1a5	44.1712	3.17481	1.24786	2.54421	0.0109526	0.0293084
Hs3st3a1	221.219	147.46	329.206	315.885	265.093	119.143	0	0	0	0	14.1722	9.8081	17.641	5.14377	5.58759	2.41482	0.963149	35.8443	27.216	14.351	24.6249	20.0829	373.871	72.9673	16.3365	20.2886	15.7695	23.6708	12.7303	2.63472	5.56321	15.2681	9.24966	7.84915	7.69411	8.58363	9.24999	9.62878	19.1588	12.7548	13.3295	21.6311	Hs3st3a1	53.6687	3.17463	0.720722	4.40479	1.05884e-05	7.86666e-05
Cadm2	311.948	340.979	313.974	423.398	359.196	127.745	38.3806	6.05946	22.9341	40.4567	85.0334	59.5492	81.3019	22.6326	25.1442	16.9038	5.77889	0	0	0.896939	0	1.18135	22.5347	34.5635	0	55.069	18.0223	40.5786	25.4606	10.5389	74.1761	74.4319	135.045	204.078	3.84705	17.9476	7.92856	11.6921	4.96709	2.25084	7.33122	7.60013	Cadm2	72.418	3.17264	0.760108	4.17394	2.99378e-05	0.000193794
Evpl	198.27	127.057	361.575	245.596	476.144	598.079	0	4.03964	0	0	4499.09	4806.67	5053.76	80.2429	50.2884	28.9779	108.836	20.2892	14.8451	8.96939	10.5535	16.5389	7.17013	11.5212	0	11.5935	6.75835	6.7631	9.54773	7.90417	79.7393	74.4319	186.843	70.6424	42.3176	55.4035	42.9464	31.6374	27.6738	31.5118	31.9908	39.7545	Evpl	77.7816	3.17212	0.592043	5.35793	8.41812e-08	1.1821e-06
Kdf1	354.911	249.736	368.429	300.288	350.672	214.629	0	0	0	0	164.162	156.93	153.4	4.11502	1.3969	1.20741	20.2261	62.2203	89.6892	81.6214	86.7735	109.865	6.14583	6.72067	73.5144	5.79674	2.25278	0	6.36515	0	7.41761	1.90851	11.0996	0	5.12941	8.58363	3.30357	3.43885	2.83834	2.25084	3.33237	1.75388	Kdf1	69.5744	3.17067	0.930108	3.40893	0.000652187	0.00270072
Src	2926.02	2026.78	4241.41	4066.57	4484.92	2160.91	170.581	147.447	129.96	178.009	581.652	603.198	628.939	205.751	217.916	170.245	403.559	200.187	107.008	107.633	84.4282	105.14	271.441	627.903	645.293	104.341	130.662	114.973	124.121	76.407	248.49	251.923	262.69	178.568	719.399	572.762	738.678	704.965	778.414	754.032	721.792	849.46	Src	781.538	3.1693	0.445246	7.11809	1.09434e-12	6.05126e-11
5430440P10Rik	11.4746	8.75652	2.66564	4.57503	8.18292	7.74212	0	0	0	0	1.18102	2.10174	0	0	0	0	0	0	0	0.896939	0	0	0	6.72067	0	0	0	0	0	5.26945	0	0	0	0	1.28235	0	0	0.68777	2.83834	0	0	0	5430440P10Rik	1.53274	3.16715	0.945283	3.35047	0.000806735	0.00323529
Vstm5	109.409	128.633	121.286	141.202	192.469	128.39	10.6613	2.01982	7.6447	0	79.7188	48.3399	98.1759	8.23004	1.3969	1.20741	7.70519	12.1735	11.7524	4.48469	5.86307	2.36269	20.4861	5.76058	0	2.89837	13.5167	3.38155	0	0	20.3984	19.0851	27.749	15.6983	5.77058	8.58363	6.60714	5.50216	8.51501	8.25308	19.3278	11.1079	Vstm5	31.5659	3.16674	0.621742	5.09334	3.51817e-07	4.08384e-06
Trgv2	19.2132	40.28	20.1827	30.5695	15.8544	14.1939	8.52903	10.0991	22.9341	16.1827	0	1.40116	0	0	0	0	0	4.05785	3.71128	0	0	1.18135	0	0	0	0	0	0	0	0	0	0	3.69986	0	2.5647	0	5.28571	6.18993	1.41917	6.00224	8.66417	2.3385	Trgv2	5.82273	3.15563	0.841693	3.74914	0.000177439	0.000882195
Serpina3g	4202.36	4634.21	2539.02	2782.66	2330.6	1829.51	938.194	914.979	695.668	930.504	23.6204	9.8081	13.039	12.3451	23.7473	22.9408	53.9363	1044.22	123.091	405.416	204.035	450.093	6.14583	58.5658	0	0	2.25278	3.38155	15.9129	10.5389	22.2528	13.3596	127.645	96.1521	661.693	399.529	461.839	493.819	710.294	769.037	687.135	801.521	Serpina3g	702.978	3.15531	0.862998	3.65622	0.000255957	0.00120749
Gm8618	15.7442	14.2731	10.4721	5.82276	12.6153	5.37647	2.13226	2.01982	0	0	1.18102	1.40116	0	0	0	1.20741	0.963149	0	0.618546	0	2.34523	2.36269	4.09722	4.80048	0	0	0	0	0	0	0	0	0	3.92458	0.641176	2.34099	1.32143	2.06331	0.709584	0.75028	1.33295	0.584625	Gm8618	2.40719	3.15475	0.433028	7.28533	3.20878e-13	2.0615e-11
Foxs1	458.716	329.771	338.346	364.962	294.585	147.1	0	0	0	0	22.4394	32.2266	18.408	14.4026	23.7473	20.526	30.8208	5.41046	6.18546	8.07245	3.51784	10.6321	2.04861	55.6856	0	40.5772	42.8029	13.5262	25.4606	36.8861	57.4865	57.2553	59.1978	58.8686	55.1411	40.5772	64.0892	46.0806	100.761	84.0314	55.3174	135.633	Foxs1	75.2689	3.15243	0.604726	5.21299	1.85822e-07	2.35498e-06
Tnk1	166.515	97.5476	240.288	200.261	217.7	140.003	23.4548	22.218	15.2894	0	103.93	42.0347	72.8649	31.8914	43.3039	26.563	44.3048	5.41046	0	2.69082	0	2.36269	2.04861	3.84038	20.4207	5.79674	9.01114	6.7631	12.7303	2.63472	7.41761	5.72553	29.5989	9.81144	24.3647	21.8492	16.5178	12.3799	5.67667	10.5039	21.3272	15.2003	Tnk1	41.4822	3.13347	0.609256	5.1431	2.70241e-07	3.26123e-06
Tma7	278.592	345.445	119.763	127.477	137.746	180.004	83.1581	58.5748	160.539	105.187	56.0984	35.0289	36.049	18.5176	12.5721	9.65929	3.8526	8.79201	11.7524	16.1449	26.9701	20.0829	8.19444	3.84038	44.9255	17.3902	0	3.38155	6.36515	10.5389	3.7088	3.81702	3.69986	0	7.69411	5.46231	8.58928	7.56547	7.80543	6.75252	4.66532	4.677	Tma7	47.8828	3.13309	0.641539	4.88371	1.04106e-06	1.05047e-05
Arhgap44	1107.96	573.64	1422.88	1216.96	1279.43	420.87	38.3806	12.1189	45.8682	64.7307	117.511	107.188	99.7099	72.0128	69.8449	42.2594	114.615	54.1046	94.019	37.6714	24.6249	44.8912	93.2117	48.0048	49.0096	243.463	130.662	148.788	114.573	187.065	415.386	475.219	382.936	406.194	32.7	21.8492	39.6428	52.9583	36.8984	22.5084	37.3226	33.3236	Arhgap44	238.881	3.12376	0.530875	5.88416	4.00075e-09	8.21928e-08
9130008F23Rik	473.126	367.599	363.669	329.402	263.217	151.186	12.7935	14.1387	22.9341	40.4567	168.295	116.296	151.099	47.3227	58.6697	45.8816	39.4891	2.70523	3.09273	7.17551	12.8988	3.54404	44.0451	22.0822	32.6731	11.5935	18.0223	23.6708	22.278	21.0778	22.2528	32.4447	55.498	47.0949	20.5176	20.2886	21.8035	29.5741	21.2875	29.2609	27.9919	20.4619	9130008F23Rik	77.1169	3.12099	0.502903	6.20595	5.43676e-10	1.44909e-08
Chst2	1200.29	1254.28	3656.68	1497.28	848.978	480.441	34.1161	10.0991	15.2894	32.3654	91.529	136.613	81.3019	40.1214	61.4635	60.3706	58.7521	106.857	81.6481	126.468	91.4639	147.668	607.413	571.257	53.0937	118.833	47.3085	60.8679	54.1038	63.2334	53.7777	61.0724	70.2974	84.3784	353.288	314.473	375.285	321.189	309.379	417.156	357.897	441.977	Chst2	353.58	3.11813	0.5567	5.60109	2.13006e-08	3.53879e-07
Tmprss11g	0.533701	3.50261	6.66409	10.3978	1.70478	46.4527	0	0	0	0	4.72408	4.20347	15.34	0	0	0	0	0	0	0	0	0	2.04861	0	0	0	0	0	0	0	0	0	1.84993	0	0	1.56066	0	0	0	0	1.33295	0.584625	Tmprss11g	2.40238	3.11685	1.2588	2.47605	0.0132844	0.0344208
Mcpt-ps1	3.46906	5.34148	0.571208	19.1319	9.54674	10.3228	0	2.01982	0	0	2.95255	0	4.602	0	1.3969	0	0	0	0	0	0	0	1.0243	0	0	0	0	0	3.18258	0	1.8544	1.90851	3.69986	1.96229	0	0	0	0	0	1.50056	1.99942	0.584625	Mcpt-ps1	1.83503	3.11538	0.798126	3.90337	9.48627e-05	0.000519257
Cd3e	117.414	118.563	88.5372	160.334	90.5236	126.455	1294.28	1292.69	963.233	881.956	11.8102	2.80231	8.43699	3.08626	1.3969	2.41482	7.70519	51.3994	11.7524	17.0418	1.17261	23.6269	0	1.92019	0	0	0	0	3.18258	5.26945	0	0	5.5498	15.6983	30.7764	14.0459	9.9107	28.1986	35.4792	36.7637	34.6567	14.031	Cd3e	27.4511	3.11376	0.653098	4.76768	1.8636e-06	1.73839e-05
Pnpla1	70.4486	47.723	59.2152	74.0323	76.033	62.152	4.26452	0	7.6447	0	560.984	643.832	872.845	0	0	0	3.8526	0	0	0	0	0	0	0	0	0	0	0	3.18258	0	1.8544	0	1.84993	0	34.6235	24.9706	18.5	14.4432	23.4163	26.2598	18.6613	16.3695	Pnpla1	14.6966	3.1074	1.03539	3.00117	0.00268942	0.00898235
Olfr109	0.533701	0.525391	6.28329	7.27845	3.40955	1.29035	0	0	0	0	0	0	0	0	0	0	0	0	0	0	0	0	0	0	0	0	0	0	0	0	0	0	0	0	0.641176	0	0	0	0.709584	0	0	1.16925	Olfr109	0.520018	3.10658	1.20997	2.56748	0.010244	0.0277632
Csf2rb	4606.64	4349.8	7414.09	7184.87	6446.27	2971.47	965.913	1163.42	2423.37	1391.71	161.8	208.772	174.876	505.119	740.356	702.713	740.662	518.052	300.613	258.318	177.065	238.632	5.12152	62.4062	0	69.5609	58.5724	84.5387	117.755	97.4848	137.226	108.785	190.543	208.003	1406.74	1131.48	940.856	1109.37	1212.68	1502.06	1480.24	1200.82	Csf2rb	1304.02	3.10511	0.659085	4.71124	2.46211e-06	2.2158e-05
Gm10257	21.348	35.3763	6.28329	16.4285	15.6839	15.9144	14.9258	18.1784	15.2894	8.09134	1.18102	2.10174	0.766999	0	1.3969	0	0.963149	2.70523	3.09273	0.896939	1.17261	2.36269	0	0	0	0	0	0	0	0	0	1.90851	0	1.96229	3.20588	0.78033	1.32143	0	2.83834	0	3.33237	0	Gm10257	4.7502	3.10383	0.695624	4.46194	8.12203e-06	6.23643e-05
Lrrc8e	82.9905	86.1642	102.056	115.831	129.733	200.005	0	0	0	0	503.705	449.771	501.617	5.14377	6.98449	12.0741	11.5578	6.08677	4.94837	15.248	8.2083	3.54404	0	12.4812	0	5.79674	9.01114	3.38155	0	10.5389	12.9808	3.81702	27.749	0	21.8	24.9706	31.7143	35.0763	41.1559	40.5151	15.9954	30.4005	Lrrc8e	27.9259	3.10248	0.572623	5.41802	6.02631e-08	8.78883e-07
Cstdc6	9.60662	2.36426	1.14242	6.03072	17.0478	14.4089	0	2.01982	0	0	7.67662	1.40116	4.602	0	0	0	0	0	0	0	0	0	0	0	0	0	0	0	0	0	0	0	0	0	1.92353	0	0.660714	2.06331	0	0.75028	0	1.75388	Cstdc6	1.74886	3.10199	1.03071	3.00958	0.00261609	0.00877919
Smim24	41.095	73.9926	20.3731	15.1808	19.9459	937.657	104.481	105.031	38.2235	40.4567	17.7153	13.311	13.806	11.3163	4.1907	8.45188	19.263	20.9656	11.1338	5.38163	3.51784	15.3575	5.12152	1.92019	0	28.9837	13.5167	6.7631	6.36515	13.1736	24.1072	15.2681	11.0996	13.736	23.0823	23.4099	23.7857	24.7597	22.7067	20.2576	19.3278	22.8004	Smim24	44.3103	3.09961	0.601823	5.15037	2.59977e-07	3.15794e-06
Fam83g	1505.04	957	2695.15	2151.93	2281.84	1097.66	19.1903	14.1387	7.6447	8.09134	1646.34	2103.84	1839.26	14.4026	15.3659	18.1112	17.3367	32.4628	56.9062	70.8581	42.2141	72.0622	22.5347	47.0447	118.44	40.5772	11.2639	67.631	22.278	21.0778	18.544	11.4511	25.899	13.736	36.547	58.5248	52.8571	44.7051	53.2188	39.0146	33.3237	34.4929	Fam83g	415.238	3.0987	0.889646	3.48307	0.000495696	0.00213999
Rpl5-ps2	83.7911	92.031	254.949	29.5297	43.3013	26.4522	12.7935	20.1982	30.5788	24.274	2.36204	7.70636	2.301	8.23004	5.58759	7.24447	10.5946	6.08677	5.56691	5.38163	4.69046	4.72539	27.6562	16.3216	32.6731	8.69511	9.01114	10.1446	19.0955	2.63472	5.56321	3.81702	22.1992	7.84915	8.33528	5.46231	7.92856	8.94101	9.22459	12.7548	5.99827	14.031	Rpl5-ps2	22.0646	3.09794	0.405729	7.6355	2.24942e-14	1.90123e-12
Wfdc2	887.545	1239.57	596.912	560.025	501.545	1206.7	113.01	42.4162	30.5788	121.37	1.18102	2.80231	1.534	2.05751	0	1.20741	8.66834	157.58	71.1328	78.0337	73.8747	134.674	21.5104	49.925	40.8413	0	2.25278	0	0	0	118.682	57.2553	1740.79	9.81144	0	0	1.98214	0	0.709584	0	0	1.16925	Wfdc2	187.556	3.09599	1.20052	2.57888	0.00991213	0.0270418
Fndc10	632.97	344.131	418.886	522.385	681.228	173.768	76.7613	70.6937	22.9341	80.9134	43.6977	37.8312	32.214	56.5815	32.1287	31.3927	130.025	9.46831	16.0822	8.07245	8.2083	11.8135	155.694	156.496	85.7668	37.6788	22.5278	20.2893	28.6432	26.3472	61.1953	49.6213	29.5989	29.4343	68.6058	69.4494	70.6964	75.6547	69.5393	70.5264	43.9873	68.9858	Fndc10	111.498	3.08752	0.420151	7.34859	2.00304e-13	1.34113e-11
Gm20556	6.13756	5.60417	1.71362	4.15912	4.43242	0.645177	0	0	0	0	0	0	1.534	0	1.3969	1.20741	0	0.676308	0	0	0	0	0	0	0	0	0	0	0	0	3.7088	0	0	0	0	0	0	0	0	0	0	1.16925	Gm20556	0.771065	3.08364	0.843336	3.65648	0.000255704	0.00120684
Ndufb4c	95.5325	132.924	10.0913	40.3434	51.3138	55.4852	0	2.01982	7.6447	8.09134	0	0	0	1.02875	0	0	0	4.05785	2.47418	2.69082	0	3.54404	2.04861	0.960096	0	2.89837	0	0	0	2.63472	38.9424	47.7128	79.5471	17.6606	0	0	0	0	0	0	0	0	Ndufb4c	14.5154	3.08147	1.25295	2.45938	0.0139179	0.0357211
Gabrg1	39.7607	1.48861	41.6982	58.4356	64.611	23.4414	8.52903	2.01982	22.9341	8.09134	1.18102	0	3.068	0	0	0	0	0	0	0	0	0	0	17.2817	49.0096	2.89837	4.50557	3.38155	9.54773	2.63472	1.8544	0	3.69986	13.736	0.641176	2.34099	0	0	0	0	0.666475	0	Gabrg1	9.22517	3.07794	1.06851	2.88058	0.0039695	0.0125125
Spib	5975.32	4339.64	9058.6	6889.16	7520.96	2841.14	4669.65	5124.29	2102.29	4749.62	3.54306	2.80231	1.534	7.20128	5.58759	9.65929	15.4104	14.2025	20.412	24.2173	11.7261	44.8912	0	0	0	0	6.75835	6.7631	9.54773	10.5389	1.8544	3.81702	238.641	368.91	407.788	269.214	322.428	399.595	704.617	931.848	649.813	667.642	Spib	1391.23	3.07677	1.15771	2.65763	0.00786915	0.0223573
Olig2	2.1348	12.084	2.28483	0.415912	13.2973	1.07529	4.26452	0	0	0	0	0	0	0	0	0	0	1.35262	0	0.896939	0	0	0	0	0	0	0	0	0	0	3.7088	0	1.84993	1.96229	0	0	0	0	0	0	0.666475	2.92313	Olig2	1.16469	3.07655	0.967494	3.17992	0.00147316	0.00539577
Oprd1	13.3425	29.2468	95.3917	34.5207	25.2307	17.8499	0	4.03964	7.6447	8.09134	17.1248	14.0116	19.942	1.02875	0	0	2.88945	1.35262	0	0	0	0	2.04861	0	0	0	2.25278	3.38155	9.54773	0	7.41761	5.72553	9.24966	21.5852	0	0.78033	0.660714	0	0.709584	0.75028	0.666475	2.92313	Oprd1	8.55729	3.07486	0.851486	3.61116	0.000304825	0.00139855
Zbtb7c	1109.56	696.494	1777.22	1232.55	1737	557.217	2.13226	0	0	0	89.1669	44.837	86.6709	123.451	100.577	70.0299	132.915	58.8388	139.791	14.351	24.6249	17.7202	80.9201	419.562	118.44	34.7804	36.0446	6.7631	12.7303	23.7125	70.4673	129.779	131.345	127.549	274.423	273.896	342.25	377.586	455.553	274.603	313.243	350.775	Zbtb7c	282.609	3.07331	0.686452	4.47709	7.5668e-06	5.87094e-05
Ltb4r2	177.189	75.0434	69.6874	146.401	193.322	83.2278	0	4.03964	30.5788	0	42.5167	47.6393	16.874	0	0	0	1.9263	18.9366	22.2677	13.4541	21.1071	21.2642	0	0	0	0	0	6.7631	3.18258	0	0	1.90851	0	0	37.1882	24.9706	29.7321	19.9453	23.4163	33.0123	23.9931	28.062	Ltb4r2	28.9916	3.07096	0.887386	3.46068	0.000538817	0.00229032
Cstb	6704.62	6335.43	3368.6	2884.55	2922.67	2215.54	449.906	440.321	535.129	679.672	638.931	629.82	685.697	593.591	343.637	673.735	463.275	615.44	610.505	821.596	738.747	1116.37	1042.74	698.95	686.134	127.528	141.925	243.471	203.685	176.527	252.199	229.021	423.634	208.003	385.988	234.879	252.393	237.969	330.666	522.945	312.577	482.316	Cstb	991.937	3.06895	0.33313	9.21246	3.1874e-20	8.33562e-18
Raet1e	196.402	255.428	159.177	134.339	99.218	85.3784	2.13226	0	0	32.3654	0	0	11.505	8.23004	4.1907	3.62223	3.8526	129.175	68.6586	48.4347	82.083	68.5181	21.5104	16.3216	0	5.79674	2.25278	6.7631	12.7303	2.63472	1.8544	11.4511	3.69986	1.96229	6.41176	5.46231	4.625	8.25324	6.38626	12.0045	9.33064	9.354	Raet1e	36.7027	3.06472	0.76604	4.00073	6.31468e-05	0.000366595
Nfkb2	5392.52	4015.92	6595.74	6171.71	6249.2	2520.27	2262.33	2555.07	1888.24	2047.11	311.789	354.493	274.586	318.914	318.493	293.401	440.159	407.137	171.337	234.101	178.237	311.876	74.7743	216.982	118.44	223.175	200.498	280.668	225.963	210.778	402.405	389.336	443.984	463.1	572.57	432.303	502.803	595.609	1102.69	1145.68	746.451	914.938	Nfkb2	1251.8	3.0618	0.495084	6.1844	6.23387e-10	1.63411e-08
Gm7102	20.0138	16.3747	8.94892	3.32729	3.0686	5.16141	0	2.01982	7.6447	0	0	0.700578	0	0	0	1.20741	0	1.35262	0.618546	0	0	0	0	0	0	2.89837	4.50557	0	0	0	3.7088	3.81702	1.84993	1.96229	0	1.56066	0.660714	4.12662	0	0	4.66532	0	Gm7102	2.38556	3.05996	0.72089	4.2447	2.18886e-05	0.000147846
Gmfg-ps	27.4856	52.6267	9.71054	22.6672	14.8315	39.5708	23.4548	24.2378	15.2894	0	0.590509	1.40116	2.301	3.08626	2.7938	0	2.88945	0.676308	0.618546	3.58775	1.17261	1.18135	1.0243	0.960096	0	2.89837	0	0	3.18258	0	3.7088	9.54256	3.69986	3.92458	1.92353	0.78033	1.98214	2.06331	2.12875	3.00112	3.99885	1.75388	Gmfg-ps	7.06539	3.05875	0.562193	5.44074	5.30582e-08	7.85764e-07
Awat1	22.6823	1.22591	2.66564	4.57503	2.72764	318.287	6.39677	2.01982	0	0	61.413	15.4127	26.078	0	0	0	0	0	0	0	0	0	0	0	0	0	0	0	0	0	0	0	1.84993	0	17.9529	20.2886	11.2321	11.6921	6.38626	1.50056	9.33064	5.84625	Awat1	13.0848	3.05625	1.27075	2.40509	0.0161686	0.0405383
Zfp819	6.93812	14.7985	8.37772	5.19889	7.50101	2.15059	0	0	15.2894	0	1.18102	0	0	0	0	0	0	2.70523	0	0	0	0	0	0	0	0	2.25278	0	0	0	1.8544	5.72553	0	0	1.28235	2.34099	0	1.37554	0.709584	0	2.6659	1.16925	Zfp819	1.9885	3.05106	0.692939	4.40308	1.06725e-05	7.91853e-05
Rpl37rt	3577.4	3757.51	1402.89	1664.48	2064.48	1782.41	763.348	567.57	1139.06	857.682	246.242	242.4	243.139	89.5017	115.943	89.3484	100.167	149.464	158.966	166.831	167.684	255.171	720.086	659.586	943.435	63.7642	74.3419	57.4863	101.842	63.2334	235.509	200.394	270.09	188.38	165.423	131.876	129.5	124.486	141.917	177.816	141.959	143.233	Rpl37rt	579.43	3.05073	0.488612	6.24366	4.2745e-10	1.16443e-08
Gm7931	8.27237	15.0612	1.33282	5.40685	4.94385	5.37647	0	0	0	0	0.590509	0	0	1.02875	1.3969	0	0	1.35262	1.23709	1.79388	4.69046	1.18135	0	0	0	0	0	0	0	0	0	0	0	0	1.28235	0.78033	0.660714	0.68777	0	0.75028	0.666475	2.3385	Gm7931	1.44837	3.04982	0.593608	5.13777	2.78022e-07	3.34062e-06
Ccl7	70.4486	226.531	27.6084	239.981	94.2741	397.644	0	0	0	0	46.6502	131.008	90.5059	10.2875	27.938	28.9779	29.8576	24.3471	8.65965	9.86632	0	8.26943	0	1.92019	0	2.89837	4.50557	6.7631	3.18258	2.63472	14.8352	53.4383	20.3493	33.3589	5.77058	3.12132	2.64285	4.81439	27.6738	34.5129	27.9919	32.1544	Ccl7	41.7958	3.04586	0.766937	3.97145	7.14356e-05	0.000407687
Traf1	1270.21	990.275	1408.79	1051.84	1315.23	617.219	727.1	632.204	527.485	582.576	93.891	66.5549	119.652	21.6038	18.1597	24.1482	38.526	17.584	2.47418	20.6296	9.38092	38.9845	43.0208	91.2091	114.356	11.5935	18.0223	13.5262	6.36515	26.3472	51.9233	32.4447	101.746	133.436	98.0999	84.2757	87.2142	99.7267	158.947	188.32	155.289	153.756	Traf1	268.194	3.04504	0.675863	4.50542	6.62416e-06	5.24763e-05
Schip1	27.4856	49.6495	30.0836	24.3308	26.765	13.7638	0	0	0	0	8.26713	7.70636	3.068	0	1.3969	1.20741	0.963149	2.02892	0	1.79388	0	1.18135	0	0	0	0	6.75835	6.7631	3.18258	10.5389	9.27201	7.63405	9.24966	11.7737	2.5647	3.12132	6.60714	4.81439	3.54792	0	3.33237	3.50775	Schip1	6.96094	3.04306	0.552609	5.50672	3.65575e-08	5.68277e-07
Tex13b	3.73591	15.8493	4.37926	1.8716	2.04573	0	0	0	0	0	2.36204	0	0	1.02875	1.3969	0	0	0	1.23709	0	0	0	0	0	0	0	0	0	0	0	0	0	0	0	0	2.34099	0	0	0.709584	0	0.666475	0	Tex13b	0.895801	3.03944	1.12362	2.70505	0.00682949	0.0198864
Tbx3os2	5.07016	0.437826	0.190403	2.70342	11.2515	0.860235	0	0	0	0	0	0	0	0	0	0	0	0	1.85564	0	0	0	0	0	0	0	0	0	0	0	0	1.90851	0	0	0.641176	0.78033	0	0	0	0	0	0	Tbx3os2	0.611886	3.03815	1.20905	2.51284	0.0119763	0.0315653
Aqp3	99.2684	104.203	47.4103	93.5801	61.3719	488.399	91.6871	70.6937	68.8023	64.7307	938.32	744.715	914.263	1.02875	0	1.20741	1.9263	1.35262	0	0.896939	1.17261	1.18135	0	0	0	0	0	0	0	0	14.8352	1.90851	183.143	0	0.641176	0.78033	1.98214	2.06331	4.25751	2.25084	5.99827	3.50775	Aqp3	35.026	3.03429	1.07786	2.81512	0.00487595	0.0149768
Nexmif	143.566	209.631	202.969	255.162	212.245	105.379	14.9258	2.01982	7.6447	8.09134	7.08611	21.0174	13.806	9.25879	11.1752	8.45188	21.1893	0	0	0.896939	0	1.18135	118.819	109.451	12.2524	5.79674	22.5278	23.6708	19.0955	7.90417	61.1953	59.1639	77.6971	52.9818	7.05293	4.68198	6.60714	11.0043	14.1917	12.0045	11.3301	14.031	Nexmif	45.4085	3.03131	0.697076	4.34862	1.36999e-05	9.85235e-05
Lin28b	35.4911	90.1046	107.958	13.7251	14.4906	1.93553	6.39677	0	0	0	2.36204	1.40116	6.13599	0	1.3969	1.20741	0	0	0	0	0	0	65.5555	2.88029	0	2.89837	13.5167	0	3.18258	2.63472	16.6896	5.72553	7.39973	19.6229	1.92353	0	3.30357	1.37554	2.83834	0	0.666475	1.16925	Lin28b	10.3331	3.03077	0.955939	3.17046	0.00152196	0.00555347
Cib1	5977.45	6403.03	3604.51	2899.94	3176.68	2440.27	1138.63	1062.43	1337.82	1343.16	240.928	243.801	249.275	387.841	440.023	399.653	358.291	765.581	807.203	1322.98	1213.66	1637.35	374.896	397.48	567.694	49.2723	67.5835	81.1571	82.747	73.7723	157.624	129.779	212.742	156.983	312.894	255.168	279.482	209.082	271.061	293.36	266.59	279.451	Cib1	999.27	3.03036	0.510564	5.93532	2.93266e-09	6.26225e-08
Supt4b	81.3894	118.125	26.8468	38.4718	48.0747	40.4311	8.52903	2.01982	7.6447	8.09134	2.36204	1.40116	3.835	3.08626	1.3969	1.20741	1.9263	3.38154	2.47418	4.48469	3.51784	4.72539	31.7535	21.1221	4.08413	11.5935	6.75835	20.2893	19.0955	7.90417	25.9616	13.3596	20.3493	11.7737	0.641176	0	0	0	1.41917	0	0.666475	0.584625	Supt4b	14.5424	3.0291	0.684128	4.42769	9.52499e-06	7.14342e-05
Ly6d	11949.8	12297.6	7596.88	6376.34	6410.98	4078.16	6044.95	6556.34	3187.84	6464.98	1523.51	1008.13	1304.67	1.02875	0	0	4.81574	17.584	14.2266	31.3928	5.86307	43.7098	0	0	0	0	0	0	15.9129	2.63472	3.7088	0	179.443	280.607	217.359	129.535	173.768	233.154	250.483	433.662	331.904	342.006	Ly6d	1845.55	3.02797	1.27413	2.37649	0.0174782	0.0431795
Lif	102.471	63.9226	275.322	270.55	180.877	142.799	2.13226	8.07928	7.6447	8.09134	44.2882	45.5376	32.981	17.4888	16.7628	3.62223	25.0419	5.41046	4.32982	0.896939	1.17261	3.54404	0	25.9226	0	11.5935	13.5167	13.5262	9.54773	10.5389	16.6896	20.9936	53.648	31.3966	33.9823	14.8263	18.5	20.6331	41.1559	61.523	43.9873	52.6163	Lif	41.8467	3.01668	0.562024	5.36752	7.98265e-08	1.12808e-06
1700020N01Rik	3.20221	11.0332	1.90403	2.70342	5.79624	2.15059	4.26452	2.01982	0	0	0	0	1.534	0	0	0	0	0	0	0	0	0	0	0	0	0	0	0	0	5.26945	1.8544	0	0	0	0	0.78033	0	0	0	0	0	2.3385	1700020N01Rik	1.06787	3.01631	0.874513	3.44913	0.000562389	0.0023803
Ngfr	585.203	328.194	1085.68	971.153	957.914	374.633	91.6871	54.5352	7.6447	16.1827	85.0334	81.9677	108.147	1.02875	8.38139	4.82964	4.81574	237.384	115.668	192.842	87.9461	138.218	13.316	28.8029	77.5985	101.443	105.881	169.077	82.747	108.024	61.1953	43.8958	94.3465	759.405	13.4647	7.8033	5.28571	9.62878	19.1588	16.5062	23.3266	44.4315	Ngfr	174.391	3.01463	0.677281	4.45108	8.54391e-06	6.51089e-05
Il12b	6.67126	53.3272	4.95047	31.1934	7.84197	15.0541	0	4.03964	0	0	0.590509	0	1.534	0	0	1.20741	1.9263	4.05785	1.23709	1.79388	0	2.36269	13.316	15.3615	4.08413	0	0	0	0	5.26945	0	0	5.5498	0	1.28235	0	0	0	3.54792	4.50168	1.99942	3.50775	Il12b	4.67161	3.01394	0.766943	3.92981	8.50136e-05	0.000473626
Zbtb8b	42.1624	16.112	59.9768	41.3832	36.3117	10.5379	8.52903	2.01982	0	0	4.72408	7.00578	10.738	2.05751	1.3969	1.20741	11.5578	2.70523	0	8.07245	3.51784	4.72539	22.5347	0	0	0	0	0	0	0	7.41761	9.54256	11.0996	9.81144	0.641176	3.12132	0.660714	0	2.83834	0	2.6659	0.584625	Zbtb8b	8.22998	3.00719	0.678081	4.43486	9.21335e-06	6.94249e-05
Ttll10	57.9066	49.2116	79.0171	102.938	138.939	39.5708	0	0	0	0	71.4516	44.837	73.6319	0	0	0	8.66834	12.8499	9.27819	1.79388	5.86307	5.90674	0	0	0	0	0	0	0	0	12.9808	0	27.749	3.92458	0.641176	0	0.660714	0	0	0	0.666475	0.584625	Ttll10	17.835	3.00507	1.21281	2.47778	0.0132202	0.0342752
Slc16a9	1209.1	1268.82	1872.61	1556.76	1698.13	802.385	6.39677	2.01982	0	0	118.102	114.194	115.817	254.102	118.736	80.8966	190.703	101.446	68.0401	104.045	75.0473	119.316	104.479	45.1245	8.16826	626.048	723.144	534.285	445.561	466.346	194.712	148.864	220.142	166.794	114.77	102.223	113.643	103.166	73.0872	96.7862	123.964	143.818	Slc16a9	343.614	3.00506	0.598983	5.01694	5.25021e-07	5.78376e-06
Gjc2	55.7718	45.2712	39.6038	71.9527	75.692	48.8184	0	2.01982	7.6447	0	8.26713	5.60463	6.13599	1.02875	5.58759	4.82964	10.5946	8.1157	16.7007	24.2173	17.5892	17.7202	0	1.92019	0	5.79674	11.2639	3.38155	12.7303	7.90417	11.1264	17.1766	12.9495	1.96229	3.20588	1.56066	5.94642	2.75108	1.41917	1.50056	3.33237	0.584625	Gjc2	13.8019	3.00005	0.501705	5.97971	2.2353e-09	4.94905e-08
Gm21378	70.1817	83.8875	63.4041	85.6778	60.3491	62.3671	0	4.03964	7.6447	0	7.67662	14.0116	7.66999	0	0	0	0	3.38154	3.09273	5.38163	1.17261	3.54404	1.0243	0.960096	12.2524	0	6.75835	6.7631	9.54773	5.26945	51.9233	45.8043	51.7981	39.2458	0.641176	0	0	0.68777	0.709584	0.75028	0	0	Gm21378	17.0861	2.99668	0.929307	3.22464	0.00126132	0.00473213
Gm4199	34.1569	31.5235	16.1842	15.5967	15.8544	20.4306	2.13226	2.01982	7.6447	0	0	0	0	0	1.3969	0	1.9263	2.02892	1.23709	2.69082	4.69046	2.36269	0	0	0	0	0	0	0	0	18.544	13.3596	18.4993	13.736	0.641176	0.78033	1.32143	0	0	0.75028	0	0	Gm4199	5.46449	2.99478	0.917309	3.26475	0.0010956	0.00418744
Upk3a	1.6011	19.0017	0.380805	4.15912	2.38669	0.860235	0	0	0	0	0	2.80231	0	0	0	0	3.8526	0	0	0	0	0	2.04861	0	0	0	0	0	0	0	0	0	1.84993	0	0	0	0	0	0	0	0	0	Upk3a	0.927215	2.99396	1.29028	2.3204	0.0203191	0.0490682
A430093F15Rik	62.443	143.782	40.7462	68.6254	88.4779	32.0438	51.1742	68.6739	45.8682	56.6394	1.18102	0	1.534	0	0	0	0.963149	0	2.47418	0.896939	0	0	0	9.60096	0	2.89837	0	3.38155	0	0	0	5.72553	7.39973	5.88686	1.28235	5.46231	4.625	2.06331	14.9013	5.25196	10.6636	7.0155	A430093F15Rik	17.8972	2.98607	0.964648	3.0955	0.00196481	0.00691728
Calb2	3.20221	0.17513	0.571208	0	0.340955	23.0113	4.26452	0	7.6447	8.09134	1.77153	0	0.766999	0	0	0	0	0	0	0	0	1.18135	0	0	0	0	0	0	0	0	0	0	0	0	0	1.56066	0	0	0	0	0	0	Calb2	1.25195	2.98122	1.28146	2.32643	0.0199956	0.0484185
Col17a1	2450.22	870.836	6069.28	3109.77	3480.81	1965.85	0	4.03964	0	0	4117.03	3117.57	3581.89	16.4601	22.3504	10.8667	34.6734	31.7865	21.0306	9.86632	2.34523	4.72539	0	17.2817	40.8413	28.9837	15.7695	30.4339	12.7303	31.6167	51.9233	41.9872	96.1965	25.5097	19.8764	21.8492	19.8214	19.9453	21.2875	29.2609	17.3283	15.7849	Col17a1	701.901	2.98116	1.13845	2.61861	0.00882876	0.0245533
Tox	643.11	592.291	781.413	647.158	571.611	324.524	187.639	139.368	84.0917	129.461	10.0387	8.40694	8.43699	4.11502	4.1907	7.24447	17.3367	259.702	48.2466	119.293	151.267	157.119	235.59	366.757	269.553	17.3902	11.2639	16.9077	25.4606	7.90417	7.41761	17.1766	38.8486	25.5097	35.2647	16.3869	18.5	28.1986	29.093	31.5118	24.6596	14.031	Tox	146.035	2.97859	0.676583	4.40239	1.07063e-05	7.93833e-05
Syt13	273.789	235.901	152.513	346.87	391.417	296.996	155.655	197.942	236.986	202.283	33.0685	19.6162	19.942	0	1.3969	0	4.81574	0	0	1.79388	0	2.36269	67.6041	54.7255	40.8413	0	4.50557	3.38155	0	2.63472	11.1264	1.90851	12.9495	21.5852	12.1823	4.68198	12.5536	4.81439	15.6109	6.75252	10.6636	22.8004	Syt13	68.6826	2.97757	0.944966	3.15098	0.00162724	0.00588258
Ppp1r13l	931.309	478.281	1347.86	952.021	1105.38	466.463	14.9258	4.03964	0	16.1827	630.074	706.183	601.327	76.1278	75.4325	45.8816	113.652	62.2203	81.6481	96.8694	124.297	80.3316	8.19444	53.7654	49.0096	31.8821	22.5278	47.3417	44.5561	42.1556	109.41	162.223	59.1978	147.172	44.2411	38.2362	54.8392	52.9583	36.1888	38.2643	29.3249	27.4774	Ppp1r13l	216.892	2.96951	0.645126	4.60299	4.16467e-06	3.51334e-05
Cfap20dc	230.025	198.335	340.63	139.746	108.424	53.5497	12.7935	2.01982	0	0	6.4956	5.60463	9.97099	0	0	1.20741	13.4841	41.2548	38.3499	40.3622	34.0058	36.6218	78.8715	76.8077	151.113	8.69511	2.25278	0	3.18258	7.90417	38.9424	43.8958	42.5484	39.2458	3.20588	4.68198	1.32143	4.12662	4.96709	4.50168	5.3318	3.50775	Cfap20dc	43.7615	2.96788	0.760682	3.90161	9.55567e-05	0.000522413
Plch1	37.8928	113.922	6.8545	14.5569	34.4365	225.382	0	0	0	0	4.72408	0	12.272	0	0	1.20741	52.9732	2.70523	18.5564	2.69082	0	0	0	3.84038	0	11.5935	6.75835	0	0	0	18.544	11.4511	114.696	3.92458	0	1.56066	0	0	4.96709	0	0	3.50775	Plch1	16.8814	2.96646	1.1787	2.51673	0.0118451	0.0312564
Apol7c	8.27237	49.2116	4.56966	71.5368	34.6069	121.293	4.26452	0	15.2894	0	8.26713	4.20347	3.068	0	0	2.41482	0.963149	16.2314	6.18546	14.351	4.69046	23.6269	0	0	0	0	2.25278	0	3.18258	2.63472	0	0	0	7.84915	1.28235	2.34099	0.660714	3.43885	15.6109	18.757	14.6624	23.9696	Apol7c	11.6592	2.96313	0.784063	3.7792	0.000157334	0.000792519
Tpsg1	2.1348	8.23113	1.14242	16.2205	12.4449	77.2061	2.13226	0	0	0	4.72408	4.20347	1.534	0	0	0	0	0	0	0	0	0	0	0	0	0	4.50557	10.1446	0	0	14.8352	15.2681	14.7995	1.96229	0.641176	0.78033	0	0	0	2.25084	0	0.584625	Tpsg1	4.66062	2.96137	1.10115	2.68935	0.00715915	0.0206811
Il13ra2	221.219	216.811	47.6007	176.762	202.698	128.39	0	0	0	0	18.8963	8.40694	12.272	0	0	2.41482	3.8526	12.8499	19.7935	13.4541	7.03569	22.4456	2.04861	23.0423	0	0	4.50557	0	0	0	1.8544	0	0	0	51.9352	55.4035	83.2499	54.3339	42.5751	71.2766	82.6428	74.832	Il13ra2	39.5858	2.96034	0.964926	3.06795	0.00215533	0.00747672
Mpzl2	3149.1	2735.27	4670.01	3375.12	2936.31	1957.25	4.26452	0	7.6447	16.1827	1094.21	1209.2	1285.49	153.284	201.153	243.897	128.099	1483.82	1323.07	1324.78	1887.91	1326.65	222.274	90.249	261.384	14.4919	15.7695	27.0524	6.36515	0	122.391	89.7	203.493	135.398	12.1823	10.9246	9.24999	8.25324	2.83834	3.7514	11.9965	4.09238	Mpzl2	756.299	2.95695	0.968679	3.05256	0.00226896	0.0077979
Cyb561	1375.35	1241.5	2082.43	1539.91	1459.12	1357.24	21.3226	10.0991	30.5788	40.4567	285.807	342.583	261.547	224.269	174.612	149.719	398.744	161.638	241.233	140.819	132.505	125.223	49.1666	38.4038	142.945	130.427	162.2	172.459	140.033	139.64	361.608	316.813	614.177	514.119	120.541	99.8823	144.036	92.849	241.968	243.841	158.621	206.373	Cyb561	378.257	2.95571	0.431029	6.85732	7.01635e-12	3.19603e-10
H2-Q2	28.2862	45.5339	50.0759	42.6309	33.2431	258.071	6.39677	12.1189	7.6447	0	1.18102	1.40116	1.534	1.02875	2.7938	3.62223	6.74204	84.5385	67.4215	9.86632	25.7975	14.1762	0	0	0	0	0	3.38155	0	2.63472	12.9808	11.4511	24.0491	3.92458	0.641176	3.12132	0	0.68777	0	3.7514	1.33295	1.16925	H2-Q2	18.4102	2.95016	0.889302	3.31739	0.000908628	0.00357295
Trgc2	42.6961	82.9243	28.5604	67.5856	44.4946	38.0654	42.6452	32.3171	38.2235	40.4567	0	0	0	0	0	0	1.9263	13.5262	1.85564	8.07245	2.34523	12.9948	0	0	0	0	0	0	0	0	0	0	1.84993	5.88686	5.77058	2.34099	3.96428	5.50216	4.96709	0	1.99942	1.75388	Trgc2	12.6839	2.94602	0.996695	2.95579	0.00311868	0.0101859
Pard6g	3600.88	2703.75	4821.95	3165.5	2879.03	1544.34	46.9097	44.4361	7.6447	24.274	1100.71	1072.59	1141.29	371.38	632.795	604.913	520.1	31.1102	27.8346	31.3928	23.4523	30.715	892.17	1423.82	106.187	55.069	96.8697	54.1048	89.1122	68.5028	142.789	103.06	94.3465	92.2275	579.623	497.07	584.071	638.251	798.282	521.445	511.186	723.766	Pard6g	773.784	2.94481	0.679582	4.33327	1.46909e-05	0.000104567
Il23r	34.1569	29.8597	28.7508	28.6979	27.1059	14.8391	4.26452	4.03964	0	8.09134	10.0387	7.00578	16.874	0	0	0	2.88945	0	0	0	0	0	0	6.72067	0	0	2.25278	0	0	0	1.8544	0	0	11.7737	5.77058	0.78033	3.30357	1.37554	5.67667	4.50168	8.66417	8.18475	Il23r	6.60649	2.93477	0.763134	3.84569	0.000120216	0.000632044
Extl1	2882.25	1137.3	3602.23	3135.14	3378.87	1158.74	102.348	121.189	15.2894	89.0047	325.371	182.851	281.489	5.14377	4.1907	3.62223	29.8576	310.425	599.99	75.3428	193.481	223.275	359.531	308.191	1270.17	898.495	768.2	628.968	646.063	629.699	675.002	769.13	418.085	645.593	17.3117	18.7279	9.9107	33.7007	207.908	189.071	153.956	188.249	Extl1	635.556	2.92915	0.690894	4.23965	2.23864e-05	0.000150659
Klhdc8b	1695.57	1267.42	1097.48	1337.36	2226.27	636.359	29.8516	44.4361	38.2235	40.4567	91.529	89.674	111.982	194.435	257.029	199.223	418.97	330.038	277.109	250.246	223.969	230.363	226.371	377.318	784.153	55.069	103.628	74.394	114.573	108.024	191.003	242.381	231.241	296.305	76.9411	115.489	122.232	106.604	68.8297	86.2822	75.3116	85.9399	Klhdc8b	348.335	2.92768	0.43001	6.8084	9.86895e-12	4.31844e-10
Nudt14	1260.07	1473.46	682.784	710.585	849.66	450.118	221.755	266.616	290.499	161.827	98.6151	121.2	61.3599	53.4952	51.6852	48.2964	61.6415	224.534	204.739	193.739	208.725	365.036	160.816	226.583	118.44	81.1544	47.3085	60.8679	89.1122	113.293	44.5057	55.3468	75.8472	51.0195	59.6293	54.6231	55.4999	47.4561	61.0242	83.2811	57.9833	60.2164	Nudt14	230.106	2.92454	0.391584	7.46849	8.11191e-14	5.97085e-12
Capg	8704.13	11047.7	6530.05	6128.25	6016.32	3572.56	3347.65	3637.7	3868.22	3786.75	858.01	748.218	826.825	282.908	198.36	187.149	335.176	83.1859	40.2055	77.1367	41.0415	126.404	158.767	710.471	539.105	281.142	369.457	399.023	289.615	316.167	487.708	444.683	754.772	604.385	1190.02	783.452	865.535	681.58	1037.41	1448.79	961.723	1217.19	Capg	1761.55	2.91879	0.603195	4.83888	1.30571e-06	1.28031e-05
Gm6158	78.4541	69.5268	29.1316	67.3777	76.2035	67.5285	2.13226	2.01982	0	0	1.77153	0.700578	3.068	3.08626	2.7938	2.41482	4.81574	8.1157	8.0411	6.27857	7.03569	4.72539	4.09722	12.4812	4.08413	37.6788	15.7695	30.4339	22.278	28.982	37.088	30.5362	1.84993	7.84915	1.92353	5.46231	1.32143	0.68777	4.25751	2.25084	3.33237	1.16925	Gm6158	16.637	2.91855	0.586924	4.97261	6.60565e-07	7.05073e-06
Rps15a-ps8	7.20497	11.6462	8.37772	3.95116	4.26194	3.01082	0	4.03964	0	8.09134	0	0	3.068	0	1.3969	0	0	0	0.618546	0.896939	0	0	0	1.92019	0	0	0	0	0	0	1.8544	5.72553	1.84993	0	0	1.56066	0	0.68777	1.41917	0.75028	0	0.584625	Rps15a-ps8	1.73611	2.91731	0.594626	4.90612	9.28957e-07	9.48979e-06
Tpsb2	173.186	130.735	16.9458	797.094	638.95	559.153	2.13226	0	0	0	62.594	42.7353	39.884	82.3004	62.8604	44.6742	55.8626	0	0	4.48469	2.34523	3.54404	0	0	0	86.9511	157.695	240.09	168.677	50.0598	76.0305	129.779	194.243	76.5292	8.33528	13.2656	2.64285	0.68777	8.51501	11.2542	11.9965	16.9541	Tpsb2	94.5997	2.91368	0.949089	3.06998	0.00214075	0.00743311
Gm9320	317.819	409.718	37.1285	139.33	168.773	200.865	100.216	80.7928	122.315	226.557	18.3058	9.10752	10.738	3.08626	4.1907	8.45188	11.5578	20.2892	27.216	13.4541	16.4166	20.0829	12.2917	37.4437	49.0096	28.9837	33.7918	37.197	12.7303	13.1736	20.3984	9.54256	5.5498	11.7737	8.33528	14.8263	5.94642	13.7554	11.3533	12.7548	14.6624	10.5233	Gm9320	55.487	2.90832	0.562073	5.17427	2.28805e-07	2.81622e-06
Exoc3l4	1474.88	1079.68	2219.52	1287.45	1212.27	446.462	4.26452	4.03964	22.9341	8.09134	26.5729	44.1364	43.719	17.4888	22.3504	14.4889	77.0519	57.4862	36.4942	26.0112	10.5535	31.8964	211.007	423.402	653.461	40.5772	40.5501	16.9077	28.6432	42.1556	94.5745	80.1575	70.2974	68.6801	396.247	400.309	447.964	407.16	487.484	469.676	401.884	564.748	Exoc3l4	321.756	2.90754	0.72213	4.02634	5.6651e-05	0.000332971
Stra6	546.243	280.909	1795.31	748.433	637.075	401.945	2.13226	0	0	16.1827	530.278	861.711	896.622	4.11502	9.77829	6.03706	9.63149	0	0	0	0	1.18135	117.795	49.925	65.3461	8.69511	11.2639	0	6.36515	5.26945	42.6513	34.3532	59.1978	54.9441	8.97646	5.46231	1.98214	4.81439	68.8297	80.28	47.3197	78.9244	Stra6	178.571	2.88891	1.0736	2.69087	0.00712656	0.020611
Chrm4	25.3508	54.1153	17.1362	23.707	22.6735	8.60235	8.52903	2.01982	0	0	3.54306	2.80231	0	1.02875	0	0	0	0	0	0.896939	0	0	2.04861	1.92019	8.16826	0	2.25278	0	0	0	9.27201	5.72553	5.5498	52.9818	0	3.12132	1.32143	0.68777	1.41917	0.75028	0.666475	0.584625	Chrm4	6.35417	2.88859	0.889788	3.24638	0.00116883	0.00442922
Gm11793	27.2188	20.2276	47.0295	16.8444	11.5925	13.1186	4.26452	6.05946	15.2894	0	3.54306	0.700578	3.835	0	2.7938	1.20741	0.963149	2.70523	3.09273	0.896939	1.17261	3.54404	4.09722	3.84038	0	0	0	0	0	0	9.27201	9.54256	11.0996	7.84915	0	1.56066	5.94642	4.12662	1.41917	0	2.6659	3.50775	Gm11793	5.97682	2.88781	0.463422	6.23151	4.61971e-10	1.24626e-08
Tnfrsf10b	389.602	239.929	470.675	459.998	427.217	244.737	27.7194	38.3766	22.9341	32.3654	82.6713	95.9792	78.2339	61.7253	65.6542	66.4076	84.7571	14.8788	11.7524	19.7326	7.03569	11.8135	125.99	138.254	196.038	26.0853	38.2973	16.9077	25.4606	28.982	38.9424	32.4447	40.6985	41.208	27.5706	28.8722	36.3392	38.5151	49.6709	39.7649	37.3226	46.1854	Tnfrsf10b	95.4225	2.88463	0.406657	7.09351	1.30757e-12	7.14153e-11
Sfrp1	3684.41	1284.49	6191.13	4792.34	4596.59	2890.18	6.39677	0	0	0	1909.12	1829.91	2112.32	127.566	125.721	57.9557	981.449	19.6129	22.2677	120.19	21.1071	28.3523	1139.03	593.339	694.302	197.089	216.267	284.05	299.162	100.12	1503.92	1597.42	1269.05	1104.77	159.012	110.807	148.661	141.681	119.92	206.327	147.957	185.326	Sfrp1	976.65	2.88418	0.822275	3.50756	0.000452228	0.00197963
Ccdc96	82.19	119.351	111.005	74.8641	79.1016	23.8715	6.39677	2.01982	0	0	11.8102	12.6104	14.573	9.25879	18.1597	12.0741	20.2261	6.76308	8.0411	7.17551	5.86307	0	0	0	0	0	4.50557	13.5262	6.36515	10.5389	11.1264	24.8106	55.498	21.5852	10.9	6.24264	17.8393	15.1309	8.51501	14.2553	9.99712	10.5233	Ccdc96	20.6361	2.88381	0.494662	5.82985	5.54766e-09	1.09228e-07
Glrx5	28.0193	18.5638	14.8514	30.7775	22.844	15.4842	2.13226	0	7.6447	8.09134	0.590509	0	0	2.05751	0	0	0.963149	0.676308	1.23709	1.79388	0	4.72539	0	0	0	20.2886	13.5167	6.7631	0	7.90417	7.41761	5.72553	9.24966	0	2.5647	6.24264	2.64285	2.75108	0.709584	0.75028	1.99942	1.16925	Glrx5	5.95589	2.87764	0.647181	4.44643	8.73097e-06	6.62617e-05
Bspry	264.716	496.845	170.41	216.898	236.452	815.933	53.3065	32.3171	15.2894	8.09134	347.22	398.629	395.772	7.20128	9.77829	9.65929	52.01	9.46831	12.9895	3.58775	3.51784	3.54404	2.04861	4.80048	32.6731	0	9.01114	0	0	2.63472	16.6896	34.3532	44.3984	27.472	10.9	16.3869	10.5714	13.0676	12.0629	14.2553	17.9948	8.76938	Bspry	91.4696	2.87535	0.847818	3.39147	0.000695195	0.00285067
Atf1-ps	16.5447	20.8405	18.6595	19.5478	19.264	30.1082	0	0	7.6447	0	0	1.40116	1.534	0	1.3969	3.62223	0	2.70523	3.09273	2.69082	2.34523	0	0	0	0	2.89837	13.5167	10.1446	19.0955	5.26945	5.56321	3.81702	12.9495	5.88686	0	0	1.32143	0	0	0	0	0.584625	Atf1-ps	5.53441	2.87241	0.813629	3.53037	0.000414975	0.00183791
Ppp1r2-ps2	14.6768	17.4255	1.52322	13.933	12.2744	16.7746	2.13226	0	0	0	0	2.10174	2.301	1.02875	2.7938	3.62223	0.963149	3.38154	0.618546	6.27857	3.51784	9.45078	1.0243	0	0	0	0	3.38155	3.18258	0	0	1.90851	0	0	1.28235	1.56066	0.660714	0.68777	1.41917	0	1.99942	1.16925	Ppp1r2-ps2	3.16843	2.86484	0.530492	5.40035	6.65104e-08	9.58173e-07
Nfkbia	10888.6	7854.77	9022.61	9498.17	9925.38	4767.42	2705.84	2995.39	1834.73	2532.59	866.868	1118.12	1016.27	996.863	836.742	1114.44	1103.77	809.541	561.021	753.428	1140.95	1083.3	625.85	1179	85.7668	614.455	808.75	1389.82	1352.6	843.112	995.814	639.351	1124.76	894.803	1082.3	778.77	811.356	856.962	1852.72	1732.4	1360.94	1904.12	Nfkbia	2246.68	2.86306	0.318291	8.99512	2.35984e-19	5.29868e-17
Nrg2	368.788	196.146	686.021	485.577	194.685	179.144	2.13226	6.05946	7.6447	0	139.951	138.014	167.206	22.6326	16.7628	16.9038	12.5209	0	0	0.896939	2.34523	2.36269	0	0	0	17.3902	11.2639	16.9077	12.7303	7.90417	89.0113	120.236	59.1978	102.039	105.153	80.374	76.6428	71.5281	70.9584	64.5241	78.644	70.7397	Nrg2	88.1199	2.86249	0.840119	3.40724	0.000656224	0.0027139
Cldn23	8.00552	40.3676	103.96	6.03072	8.52388	150.326	0	0	0	0	31.8875	31.526	36.049	1.02875	1.3969	1.20741	3.8526	0	1.23709	0	2.34523	1.18135	2.04861	0	36.7572	0	2.25278	0	0	0	12.9808	9.54256	18.4993	25.5097	0	0	0	0	0	0	0	0	Cldn23	12.7742	2.86248	1.17841	2.4291	0.0151364	0.0383263
Scube3	201.472	98.9487	1258.18	177.178	152.577	62.3671	0	0	0	0	216.717	180.049	184.847	15.4313	8.38139	2.41482	25.0419	1.35262	0	6.27857	5.86307	2.36269	45.0694	77.7678	85.7668	17.3902	11.2639	6.7631	9.54773	15.8083	16.6896	45.8043	29.5989	45.1326	35.2647	31.9935	35.6785	24.072	93.6651	80.28	59.3162	69.5704	Scube3	81.8073	2.8602	0.790291	3.61917	0.000295545	0.00136225
Gm5073	2.66851	1.83887	2.09443	4.36707	1.87525	4.94635	0	0	0	0	0	0	0	1.02875	0	0	0.963149	0	0	0	0	0	0	0	0	0	0	0	0	0	0	0	0	0	0	0	0	0	1.41917	0.75028	0.666475	1.16925	Gm5073	0.56637	2.85951	0.733537	3.89825	9.68919e-05	0.000528662
Ccdc160	53.1033	78.8087	14.0898	31.1934	40.4032	14.8391	2.13226	0	0	0	4.72408	1.40116	0	4.11502	6.98449	6.03706	9.63149	6.76308	3.71128	8.07245	9.38092	11.8135	0	0	0	0	4.50557	6.7631	3.18258	5.26945	9.27201	13.3596	24.0491	7.84915	7.69411	3.90165	4.625	2.75108	3.54792	1.50056	8.66417	0.584625	Ccdc160	9.87438	2.85826	0.512855	5.57323	2.50054e-08	4.05726e-07
Robo2	1738	1447.98	3393.36	1744.96	2090.06	1098.74	29.8516	0	53.5129	32.3654	702.706	503.015	552.239	6.17253	0	6.03706	3.8526	62.2203	75.4626	63.6826	39.8689	55.5233	1333.64	882.328	318.562	17.3902	42.8029	16.9077	15.9129	13.1736	25.9616	41.9872	48.0982	47.0949	366.753	336.322	323.089	678.829	737.258	463.673	439.873	432.038	Robo2	482.888	2.85821	0.832927	3.43153	0.000600193	0.00251635
B230344G16Rik	1.33425	0.525391	30.274	21.0035	39.5508	6.23671	2.13226	0	0	0	8.85764	6.30521	14.573	0	1.3969	0	4.81574	0.676308	0	0	1.17261	0	0	0	8.16826	2.89837	0	0	0	0	0	3.81702	5.5498	3.92458	0.641176	1.56066	0.660714	0	0.709584	0	1.99942	1.75388	B230344G16Rik	4.06042	2.85787	0.867338	3.29499	0.000984241	0.00382294
Rspo4	47.7663	20.9281	2.85604	107.305	123.937	44.3021	0	0	0	0	29.5255	42.0347	43.719	1.02875	0	0	0.963149	0	0	0	0	0	15.3646	7.68077	73.5144	0	0	0	0	0	0	1.90851	0	0	2.5647	6.24264	5.94642	1.37554	4.25751	0	1.99942	2.92313	Rspo4	14.0034	2.85786	1.18328	2.41519	0.0157268	0.0395959
Gm11826	108.608	183.274	3.04644	36.1843	53.53	43.4419	42.6452	50.4955	45.8682	80.9134	2.95255	10.5087	3.835	2.05751	0	2.41482	0	6.08677	6.18546	19.7326	14.0714	24.8083	9.21874	8.64086	0	2.89837	0	0	3.18258	2.63472	0	0	0	0	1.28235	1.56066	0	1.37554	0.709584	2.25084	1.99942	1.16925	Gm11826	18.5139	2.85336	0.899052	3.17374	0.00150489	0.00549832
Csf2	6.40441	10.8581	4.18886	16.2205	7.67149	3.656	4.26452	0	0	0	2.36204	0.700578	0	0	0	0	0	1.35262	0	0.896939	0	1.18135	0	0	0	0	0	3.38155	0	0	0	0	0	0	0.641176	0	0.660714	1.37554	4.25751	6.75252	1.33295	2.92313	Csf2	1.93054	2.85192	0.702877	4.0575	4.96002e-05	0.000297347
Mal	1138.65	1064.36	634.231	425.27	630.767	188.176	36.2484	6.05946	15.2894	113.279	138.77	191.958	221.663	20.5751	36.3194	26.563	61.6415	12.1735	28.4531	19.7326	11.7261	17.7202	4.09722	0	4.08413	982.548	119.398	131.88	117.755	81.6764	155.77	124.053	140.595	208.003	20.5176	41.3575	21.8035	22.0086	9.22459	15.0056	13.3295	29.2313	Mal	173.38	2.85152	0.733396	3.88811	0.000101029	0.000546419
Niban2	6289.4	4590.52	7767.67	6478.45	7536.81	4162.89	264.4	335.29	902.075	364.11	2481.91	2472.34	2340.88	627.54	532.218	544.542	970.854	253.616	229.481	220.647	179.41	262.259	1782.29	1531.35	2846.64	350.703	313.137	321.247	401.005	247.664	700.964	769.13	1076.66	676.989	817.499	557.936	712.91	688.458	848.663	856.07	645.147	846.537	Niban2	1590.44	2.84962	0.444248	6.41448	1.41307e-10	4.39317e-09
Csrnp3	666.86	279.946	965.341	897.329	815.735	249.253	23.4548	4.03964	15.2894	16.1827	11.8102	7.00578	23.01	0	0	2.41482	1.9263	0	0	0	0	0	305.243	397.48	208.291	8.69511	4.50557	0	3.18258	2.63472	57.4865	80.1575	36.9986	129.511	152.6	242.683	176.411	222.15	202.941	176.316	158.621	165.449	Csrnp3	159.785	2.84863	1.02613	2.77609	0.0055017	0.0165759
AA467197	33.3563	141.068	24.3715	35.7684	25.7421	1415.52	17.0581	12.1189	99.3811	0	0	0.700578	1.534	1.02875	2.7938	7.24447	6.74204	0	0	0.896939	0	0	3.07291	7.68077	0	2.89837	2.25278	0	0	0	0	3.81702	0	1.96229	187.864	131.095	128.839	83.2202	114.243	128.298	137.294	90.0323	AA467197	67.807	2.84685	1.17859	2.41547	0.0157148	0.03957
5830411N06Rik	47.2326	69.089	60.1672	49.4935	69.2139	43.0118	27.7194	38.3766	76.447	16.1827	17.7153	22.4185	19.175	2.05751	1.3969	1.20741	3.8526	0	1.23709	0	0	0	0	0	0	0	0	0	0	0	0	1.90851	1.84993	5.88686	1.28235	2.34099	4.625	5.50216	2.83834	13.505	5.3318	4.09238	5830411N06Rik	14.6466	2.84439	0.892816	3.18586	0.00144323	0.00530002
Stap2	2510	2145.79	1953.53	1833.75	2033.46	968.84	19.1903	12.1189	7.6447	8.09134	89.1669	79.1654	81.3019	62.754	71.2418	73.6521	154.104	1640.05	1078.74	951.652	859.526	1327.83	23.559	80.6481	0	75.3576	76.5947	94.6833	73.1993	108.024	241.072	238.564	244.191	266.871	77.5823	81.9347	95.8035	101.79	174.558	165.062	113.301	159.603	Stap2	487	2.84163	0.719753	3.94806	7.87865e-05	0.000443378
Mrto4-ps1	16.5447	33.625	4.56966	14.7649	8.52388	11.1831	2.13226	0	0	0	0	0.700578	0.766999	1.02875	0	1.20741	0.963149	1.35262	3.09273	8.96939	11.7261	5.90674	2.04861	0	8.16826	0	2.25278	3.38155	0	2.63472	1.8544	3.81702	0	1.96229	2.5647	0.78033	0	0	1.41917	0.75028	1.99942	1.16925	Mrto4-ps1	3.85383	2.83649	0.583262	4.86314	1.15537e-06	1.15015e-05
Gm6402	400.81	443.08	12.1858	153.055	199.459	222.371	17.0581	30.2973	53.5129	24.274	52.5553	43.4359	41.418	15.4313	19.5566	28.9779	36.5997	3.38154	8.0411	8.07245	3.51784	2.36269	149.549	104.65	85.7668	14.4919	22.5278	13.5262	0	23.7125	31.5248	24.8106	24.0491	29.4343	28.2117	33.5542	32.375	26.823	34.06	37.514	45.3203	19.8773	Gm6402	61.9341	2.8314	0.520946	5.43511	5.47622e-08	8.09069e-07
Gm6177	3.20221	3.50261	7.0449	1.03978	2.72764	3.44094	0	2.01982	0	0	0	0	1.534	0	1.3969	0	0	0	0	0	0	0	3.07291	0.960096	0	0	0	0	0	2.63472	0	0	1.84993	0	0	0	0	0.68777	0	0	0	0	Gm6177	0.836053	2.82619	0.721062	3.91949	8.87378e-05	0.000490685
Plekhg6	854.456	628.806	1068.35	924.987	1008.2	435.064	19.1903	12.1189	38.2235	0	269.863	300.548	309.868	63.7828	121.53	152.134	62.6047	206.274	326.592	296.887	358.82	379.212	20.4861	27.8428	269.553	5.79674	15.7695	13.5262	19.0955	2.63472	38.9424	13.3596	27.749	23.5475	41.0352	117.05	73.9999	81.8447	56.7667	72.7772	53.9844	64.3088	Plekhg6	211.371	2.82381	0.647459	4.36137	1.29249e-05	9.36774e-05
Nudt17	165.181	436.688	178.026	108.137	92.2284	69.8941	12.7935	14.1387	15.2894	8.09134	66.1371	43.4359	52.1559	18.5176	2.7938	9.65929	7.70519	4.05785	2.47418	6.27857	2.34523	5.90674	13.316	24.9625	24.5048	2.89837	6.75835	10.1446	9.54773	7.90417	57.4865	61.0724	57.3479	74.5669	16.0294	25.7509	21.8035	35.0763	44.7038	33.0123	31.3243	23.9696	Nudt17	45.3361	2.82131	0.523093	5.39351	6.90935e-08	9.89613e-07
Lyzl4	18.4127	23.2048	10.2817	6.86254	7.67149	3.87106	0	0	0	0	0	0	1.534	0	0	0	0	0	0	0	0	0	10.243	0	0	5.79674	4.50557	0	0	0	1.8544	1.90851	7.39973	0	1.28235	3.12132	2.64285	2.06331	2.83834	0	1.99942	4.677	Lyzl4	2.90883	2.82055	0.827651	3.4079	0.000654653	0.00270859
Cxcl10	390.669	1257	286.366	337.096	244.976	311.835	34.1161	52.5153	53.5129	56.6394	50.1933	83.3688	72.0979	109.048	132.705	78.4817	96.3149	451.097	54.4321	162.346	69.1843	157.119	0	0	0	14.4919	15.7695	6.7631	15.9129	10.5389	5.56321	5.72553	14.7995	17.6606	18.5941	34.3345	18.5	26.1353	77.3447	110.291	83.9758	90.0323	Cxcl10	121.608	2.81154	0.681969	4.12268	3.74493e-05	0.000233837
Trp63	3952.59	3291.14	5200.28	5100.74	4664.27	2663.93	0	0	0	0	4952.01	4422.75	5259.31	208.837	240.267	166.623	179.146	0	1.23709	0.896939	2.34523	0	4.09722	31.6832	0	434.756	400.996	270.524	432.831	421.556	42.6513	19.0851	92.4966	31.3966	14.1059	14.8263	4.625	17.882	21.9971	22.5084	27.9919	29.2313	Trp63	1015.28	2.80912	1.20879	2.32391	0.0201303	0.0486864
Tmem176b	17334.9	16006.8	14827	11971.6	10258.7	5738.85	498.948	862.463	1345.47	736.312	403.318	373.408	355.121	684.122	757.119	695.469	1307.96	5645.82	5636.81	4930.47	3739.47	5642.11	1830.43	1853.95	1212.99	252.158	380.721	351.681	346.901	239.76	899.385	988.609	1781.48	1102.81	1999.83	1550.52	1777.32	1636.89	2615.53	3170.68	2277.34	3403.69	Tmem176b	3319.64	2.80876	0.51327	5.47228	4.44287e-08	6.75055e-07
Cbr3	800.018	617.072	170.41	187.576	362.947	449.688	40.5129	8.07928	61.1576	32.3654	80.8998	88.9735	65.9619	62.754	54.479	28.9779	114.615	15.5551	11.1338	22.4235	23.4523	29.5337	226.371	174.737	16.3365	34.7804	45.0557	37.197	35.0083	34.2514	98.2833	99.2426	109.146	45.1326	69.247	39.0165	38.3214	26.1353	58.1859	75.028	44.6538	111.079	Cbr3	112.995	2.80683	0.427346	6.56805	5.09782e-11	1.79587e-09
Tjp3	757.589	1003.76	828.061	871.751	830.908	1202.39	157.787	163.605	99.3811	97.0961	77.3567	58.148	65.1949	11.3163	5.58759	4.82964	78.0151	572.833	770.09	482.553	506.569	587.129	1.0243	0.960096	0	5.79674	4.50557	13.5262	3.18258	13.1736	20.3984	7.63405	94.3465	21.5852	71.8117	36.6755	57.4821	47.4561	51.0901	66.775	54.6509	52.0316	Tjp3	234.668	2.80466	0.816206	3.43622	0.000589895	0.00248153
Cdh3	1629.66	989.662	3273.21	1961.02	1425.7	660.446	0	0	0	8.09134	2072.69	1891.56	2003.4	43.2077	16.7628	25.3556	222.487	14.8788	14.8451	5.38163	11.7261	9.45078	142.378	29.763	8.16826	11.5935	0	3.38155	3.18258	2.63472	187.295	223.296	190.543	111.85	1.28235	7.02297	0.660714	2.75108	0.709584	5.25196	1.33295	1.16925	Cdh3	409.853	2.80182	1.14963	2.43714	0.0148038	0.0376169
Eva1c	331.162	214.272	275.132	274.502	267.991	149.251	0	0	0	8.09134	154.123	156.93	151.099	24.6901	29.3349	21.7334	40.4523	9.46831	1.23709	5.38163	12.8988	11.8135	2.04861	20.162	0	11.5935	11.2639	20.2893	9.54773	15.8083	51.9233	49.6213	85.0969	64.7555	22.4411	42.9182	35.6785	21.3209	32.6409	31.5118	29.9914	38.0006	Eva1c	65.147	2.80052	0.650128	4.30764	1.65006e-05	0.000115509
Insl6	115.813	217.074	40.175	54.6924	66.6567	87.0988	76.7613	62.6144	7.6447	48.548	3.54306	2.80231	0	25.7189	22.3504	25.3556	50.0837	0	3.71128	4.48469	5.86307	4.72539	15.3646	6.72067	0	0	0	0	0	0	3.7088	7.63405	14.7995	3.92458	5.12941	11.705	4.625	9.62878	16.3204	13.505	9.99712	13.4464	Insl6	25.2911	2.79738	0.717865	3.8968	9.7472e-05	0.000531185
Fut7	274.056	428.369	228.864	206.292	252.818	266.888	61.8355	68.6739	152.894	161.827	0	0	3.068	0	5.58759	1.20741	0	3.38154	4.32982	1.79388	2.34523	3.54404	0	1.92019	0	2.89837	0	0	3.18258	2.63472	0	3.81702	18.4993	7.84915	132.723	85.056	103.732	71.5281	95.7939	87.0325	98.6382	92.3708	Fut7	69.8917	2.79321	1.01997	2.73851	0.0061718	0.0182753
Gm8680	65.3784	93.2569	37.8901	32.6491	35.8003	27.5275	17.0581	8.07928	0	16.1827	0	0.700578	0	4.11502	5.58759	1.20741	2.88945	0	3.09273	2.69082	2.34523	2.36269	19.4618	21.1221	16.3365	5.79674	13.5167	16.9077	9.54773	7.90417	14.8352	11.4511	20.3493	3.92458	2.5647	1.56066	5.28571	5.50216	4.96709	1.50056	3.99885	8.76938	Gm8680	13.1933	2.78766	0.5566	5.00837	5.48936e-07	6.01395e-06
4933436H12Rik	2.40166	3.67774	2.09443	3.11934	1.19334	4.08612	0	0	0	0	1.18102	0	1.534	0	0	0	0	0	0	0	0	0	0	1.92019	0	0	0	0	0	0	0	0	0	0	0	0	0	0	0	0	0	0	4933436H12Rik	0.504948	2.78586	1.12557	2.47508	0.0133207	0.034487
1700013F07Rik	7.73867	22.5043	9.32973	3.11934	4.77337	1.07529	0	0	0	0	1.18102	0	2.301	0	0	1.20741	9.63149	0	0	0	0	0	0	0	0	0	6.75835	0	0	2.63472	1.8544	1.90851	5.5498	0	0	0	0	0	2.12875	0	0	0	1700013F07Rik	1.99276	2.77664	1.05892	2.62214	0.00873803	0.0243436
Aqp5	164.38	178.633	46.4582	90.4608	210.54	60.6466	19.1903	4.03964	15.2894	8.09134	1.18102	7.00578	0	11.3163	11.1752	1.20741	40.4523	0	0	3.58775	2.34523	24.8083	4.09722	28.8029	0	0	0	0	0	0	35.2336	9.54256	327.438	11.7737	1.28235	0.78033	0	1.37554	0	0	4.66532	1.16925	Aqp5	31.5945	2.77094	1.08231	2.56021	0.0104609	0.0282101
Fbxw9	1687.83	779.068	1333.96	1276.64	1557.48	622.38	85.2903	94.9316	91.7364	121.37	153.532	117.697	99.7099	77.1566	110.355	96.5929	168.551	540.37	443.498	514.843	528.849	550.508	363.628	453.165	441.086	31.8821	20.2751	37.197	35.0083	50.0598	61.1953	85.883	72.1473	64.7555	76.9411	74.9117	83.2499	83.2202	84.4405	99.7873	77.9775	93.54	Fbxw9	320.064	2.77024	0.513929	5.39032	7.03311e-08	1.0054e-06
Mdga2	45.3646	103.94	236.099	92.9562	47.9042	20.8607	19.1903	8.07928	15.2894	24.274	4.13357	1.40116	3.068	8.23004	8.38139	6.03706	0	0	0	0	0	0	71.7013	31.6832	49.0096	31.8821	4.50557	3.38155	9.54773	5.26945	9.27201	1.90851	18.4993	43.1703	5.12941	16.3869	16.5178	15.8187	15.6109	9.75365	4.66532	1.16925	Mdga2	24.0498	2.77012	0.741722	3.73472	0.000187927	0.000926668
Plxnb1	3506.95	1868.12	9475.2	7158.88	6961.11	2661.78	68.2323	22.218	61.1576	56.6394	2095.72	2046.39	2001.87	108.019	127.118	91.7633	400.67	883.935	1081.84	1974.16	1335.61	1355.01	768.229	1543.83	3589.95	136.223	72.0891	43.9601	50.9212	36.8861	602.681	706.149	627.127	606.347	413.558	565.739	501.482	561.221	715.261	497.436	380.557	502.193	Plxnb1	1387.24	2.76379	0.655402	4.21693	2.47648e-05	0.000164328
Dnaaf3	132.358	140.63	226.96	154.719	133.313	66.0231	10.6613	14.1387	22.9341	0	17.1248	13.311	5.36899	21.6038	23.7473	12.0741	51.0469	11.4972	1.85564	16.1449	4.69046	9.45078	2.04861	16.3216	0	2.89837	6.75835	3.38155	9.54773	21.0778	61.1953	45.8043	83.2469	66.7178	12.8235	18.7279	14.5357	18.5698	22.7067	35.2632	27.9919	23.9696	Dnaaf3	37.6962	2.76035	0.494473	5.5824	2.37222e-08	3.8888e-07
Upk3bl	7.73867	15.1488	7.80651	6.86254	5.79624	4.73129	12.7935	0	0	0	2.95255	2.80231	6.13599	0	0	0	0	0	0	0	0	0	0	0	0	0	0	0	0	0	1.8544	0	1.84993	0	0	0	0.660714	1.37554	1.41917	0.75028	0	2.3385	Upk3bl	1.97659	2.75919	0.898533	3.07078	0.00213502	0.00741667
Arhgap22	120.35	103.94	148.133	117.703	94.4446	35.6998	6.39677	0	0	0	20.0773	13.311	16.874	22.6326	16.7628	20.526	17.3367	2.70523	4.94837	1.79388	1.17261	2.36269	0	0	0	14.4919	11.2639	13.5262	9.54773	10.5389	29.6704	57.2553	40.6985	37.2835	10.9	13.2656	13.2143	19.2576	19.1588	28.5107	24.6596	21.6311	Arhgap22	27.1915	2.75612	0.563913	4.88748	1.02135e-06	1.03245e-05
Chst8	65.6452	111.208	31.0356	54.9003	62.9062	16.3445	0	2.01982	15.2894	0	12.9912	23.1191	6.13599	12.3451	9.77829	9.65929	20.2261	2.02892	1.23709	3.58775	0	3.54404	2.04861	4.80048	0	0	2.25278	3.38155	3.18258	5.26945	1.8544	1.90851	3.69986	5.88686	5.77058	7.02297	7.26785	2.75108	19.1588	21.7581	15.3289	43.2623	Chst8	14.7764	2.75397	0.579866	4.74932	2.04102e-06	1.88257e-05
Rpa3	1509.31	2456.99	693.256	960.34	726.405	544.099	240.945	222.18	328.722	339.836	187.782	196.863	160.303	113.163	93.5922	138.852	73.1993	146.083	184.945	132.747	102.017	174.839	614.583	250.585	355.32	46.3739	63.078	43.9601	54.1038	84.3112	114.973	106.877	166.494	64.7555	198.764	188.84	191.607	139.617	100.761	139.552	137.96	178.895	Rpa3	308.759	2.75233	0.359867	7.64819	2.03832e-14	1.72938e-12
Slc5a10	34.1569	35.9017	45.1254	34.7286	33.4136	21.5059	0	4.03964	0	0	7.08611	9.10752	27.612	6.17253	2.7938	1.20741	3.8526	0	0.618546	0.896939	1.17261	1.18135	0	0	0	5.79674	4.50557	6.7631	9.54773	0	1.8544	3.81702	1.84993	0	2.5647	9.36396	5.28571	7.56547	12.0629	9.75365	13.3295	4.09238	Slc5a10	8.77919	2.7504	0.596226	4.61301	3.96875e-06	3.36835e-05
Gzma	120.883	543.255	65.3081	174.267	78.0787	101.078	2420.11	2464.18	2255.19	3179.9	2.36204	4.20347	0	1.02875	2.7938	6.03706	3.8526	60.1914	17.9378	12.5571	5.86307	21.2642	0	0	0	0	0	3.38155	12.7303	2.63472	1.8544	7.63405	9.24966	7.84915	99.3822	53.0625	57.4821	77.0303	81.6022	84.0314	78.644	42.6776	Gzma	46.943	2.74931	0.818393	3.3594	0.000781106	0.00314829
Pawr	1185.08	1083.79	1458.29	925.195	816.417	613.563	4.26452	0	7.6447	0	517.877	519.129	651.182	90.5304	90.7984	109.874	180.109	232.65	237.522	287.02	268.529	202.01	49.1666	107.531	65.3461	72.4593	42.8029	54.1048	54.1038	47.425	103.847	114.511	186.843	72.6047	98.0999	71.7904	132.143	117.609	99.3418	105.039	103.304	112.248	Pawr	268.853	2.74777	0.577092	4.7614	1.92256e-06	1.78665e-05
Rab20	470.458	484.411	439.449	259.945	232.531	148.391	44.7774	74.7334	15.2894	89.0047	13.5817	16.1133	11.505	4.11502	11.1752	15.6963	19.263	165.019	124.946	128.262	100.845	168.933	0	0	0	34.7804	15.7695	16.9077	22.278	23.7125	87.1569	89.7	75.8472	70.6424	42.9588	21.8492	27.0893	26.1353	48.9613	51.0191	33.9902	61.3856	Rab20	90.2054	2.73807	0.608376	4.50062	6.77541e-06	5.35219e-05
Gm13003	4.80331	8.49383	6.09288	12.2694	30.8564	3.87106	0	0	0	0	8.85764	5.60463	0.766999	0	0	0	0	1.35262	0	0	2.34523	0	10.243	0	0	0	0	0	0	0	0	0	0	0	1.92353	5.46231	1.32143	2.06331	0.709584	1.50056	3.33237	0	Gm13003	2.66358	2.73707	0.897	3.05136	0.00227805	0.00782428
Marchf9	242.033	116.462	314.926	227.504	229.633	140.218	40.5129	68.6739	45.8682	24.274	123.416	114.194	92.0399	11.3163	18.1597	20.526	34.6734	7.43939	13.608	10.7633	18.7618	7.08808	6.14583	31.6832	0	14.4919	29.2862	16.9077	22.278	18.4431	38.9424	41.9872	33.2988	23.5475	32.0588	20.2886	19.8214	22.6964	24.1259	25.5095	18.6613	21.6311	Marchf9	56.7595	2.73425	0.442465	6.17958	6.42725e-10	1.67297e-08
Mapk13	936.646	526.179	830.346	671.905	877.789	1459.6	81.0258	58.5748	321.078	56.6394	467.684	520.53	625.871	7.20128	1.3969	1.20741	27.9313	6.76308	9.27819	6.27857	4.69046	10.6321	23.559	9.60096	16.3365	0	0	0	3.18258	0	3.7088	17.1766	29.5989	9.81144	318.023	266.873	249.089	222.838	226.357	258.847	271.255	209.296	Mapk13	229.638	2.73027	0.926718	2.94617	0.00321734	0.0104501
Tnfaip3	1584.03	1324.86	3408.97	3283	2867.09	1829.08	810.258	894.781	519.84	550.211	458.826	762.229	625.104	340.518	222.107	277.705	394.891	212.361	142.884	97.7663	111.398	120.497	173.108	163.216	163.365	98.5446	99.1225	104.828	85.9296	113.293	139.08	118.328	138.745	172.681	343.67	290.283	243.143	323.252	886.271	891.333	687.135	874.599	Tnfaip3	641.627	2.7289	0.453304	6.02003	1.74388e-09	4.00462e-08
Gm17494	54.9712	105.166	912.219	25.3706	38.6984	35.6998	17.0581	16.1586	38.2235	40.4567	31.297	30.8254	44.486	16.4601	16.7628	22.9408	15.4104	27.0523	41.4426	9.86632	8.2083	15.3575	17.4132	15.3615	12.2524	23.187	31.539	64.2494	28.6432	15.8083	3.7088	11.4511	16.6494	11.7737	30.7764	90.5183	48.2321	49.5195	37.608	22.5084	67.3139	41.5084	Gm17494	52.4798	2.72858	0.487309	5.59928	2.15248e-08	3.56965e-07
Zfp750	509.951	389.49	525.131	550.043	531.549	436.785	0	2.01982	0	0	2060.88	2060.4	2444.43	32.9201	22.3504	16.9038	44.3048	254.968	279.583	281.639	247.422	238.632	11.2674	23.0423	0	8.69511	31.539	27.0524	31.8258	28.982	48.2145	34.3532	53.648	33.3589	44.2411	65.5477	61.4464	81.8447	43.2846	57.7716	68.6469	47.9393	Zfp750	130.065	2.7279	0.653553	4.17395	2.99369e-05	0.000193794
Itgax	1304.63	962.517	1323.87	1199.9	841.818	988.625	452.039	618.065	542.774	695.855	19.4868	21.0174	25.311	15.4313	15.3659	36.2223	104.02	33.1391	17.9378	41.2592	22.2797	47.2539	0	3.84038	0	5.79674	9.01114	23.6708	3.18258	21.0778	44.5057	61.0724	110.996	88.303	216.076	170.892	161.214	196.015	379.628	527.447	392.554	479.977	Itgax	291.05	2.72716	0.801506	3.40254	0.000667619	0.00275436
Sptbn5	351.976	299.561	501.521	574.79	720.438	134.197	19.1903	22.218	7.6447	24.274	63.1845	50.4416	79.7679	120.364	202.55	169.038	56.8258	0	0	0.896939	1.17261	2.36269	5.12152	1.92019	16.3365	205.784	87.8586	67.631	60.469	73.7723	127.954	337.807	59.1978	127.549	20.5176	53.8428	35.0178	20.6331	24.8354	25.5095	27.3255	16.3695	Sptbn5	114.235	2.72031	0.737582	3.68815	0.000225886	0.0010876
4933416M06Rik	14.9436	17.6882	12.1858	20.5876	23.6964	8.17224	0	0	0	0	1.18102	3.50289	3.068	0	0	1.20741	0.963149	20.9656	8.65965	7.17551	7.03569	9.45078	2.04861	0	0	0	2.25278	0	0	0	0	0	1.84993	1.96229	0	0.78033	0	0	0	0	0	0	4933416M06Rik	4.0328	2.72025	0.95801	2.83948	0.0045187	0.0140327
Ccdc120	294.87	236.426	400.036	322.331	383.063	201.08	2.13226	4.03964	7.6447	8.09134	259.824	262.717	281.489	11.3163	16.7628	14.4889	32.7471	40.5785	48.2466	29.599	18.7618	20.0829	94.2361	64.3264	0	23.187	4.50557	3.38155	9.54773	7.90417	31.5248	36.2617	40.6985	25.5097	15.3882	27.3116	19.8214	27.5108	19.1588	21.0079	23.3266	21.6311	Ccdc120	81.2516	2.71865	0.656712	4.13979	3.47619e-05	0.000219898
Gapdh	2009.12	1952.79	1015.61	1422	1223.18	1534.87	388.071	405.984	634.51	453.115	137.589	173.043	139.594	151.227	69.8449	119.534	25.0419	263.76	319.788	809.936	997.895	1092.75	176.18	112.331	363.488	78.256	128.409	175.84	105.025	173.892	33.3792	26.7192	20.3493	33.3589	69.8882	39.0165	53.5178	59.836	48.2517	70.5264	57.9833	54.3701	Gapdh	409.997	2.71708	0.59416	4.57298	4.80843e-06	3.972e-05
Tdg-ps	5.87071	1.7513	3.80805	5.40685	3.92098	5.59153	0	0	0	0	1.18102	0	0	1.02875	0	2.41482	0	0.676308	0	0	0	0	0	0	8.16826	0	0	3.38155	3.18258	0	0	0	0	0	1.92353	1.56066	0.660714	0.68777	0	0	1.33295	0	Tdg-ps	1.25115	2.7138	0.538446	5.04005	4.65412e-07	5.23035e-06
Cma1	154.24	151.225	11.4242	865.928	659.066	925.183	123.671	125.229	122.315	226.557	126.96	84.77	88.9719	81.2716	43.3039	50.7113	112.688	1.35262	0	1.79388	1.17261	9.45078	0	0	0	31.8821	144.178	229.945	111.39	26.3472	90.8657	124.053	221.992	82.4161	10.2588	11.705	5.94642	11.6921	10.6438	11.2542	27.3255	19.2926	Cma1	122.345	2.7093	0.825156	3.28337	0.00102573	0.00395807
Cacnb3	1088.48	660.242	1211.72	966.37	927.398	646.037	83.1581	24.2378	107.026	80.9134	269.863	255.711	216.294	59.6678	72.6387	47.089	152.178	22.3182	20.412	25.1143	9.38092	22.4456	99.3576	268.827	53.0937	57.9674	74.3419	57.4863	47.7387	68.5028	120.536	148.864	146.145	100.077	252.623	141.24	244.464	308.121	395.948	238.589	251.927	352.529	Cacnb3	247.549	2.70799	0.48933	5.53407	3.12889e-08	4.93978e-07
Fjx1	378.127	248.247	463.25	353.733	217.018	146.67	21.3226	6.05946	7.6447	0	160.619	154.127	133.458	17.4888	29.3349	15.6963	23.1156	4.05785	4.94837	8.07245	2.34523	1.18135	366.701	140.174	114.356	34.7804	24.7806	30.4339	44.5561	28.982	18.544	13.3596	7.39973	7.84915	21.8	15.6066	12.5536	14.4432	24.1259	24.009	18.6613	12.8618	Fjx1	80.2975	2.70747	0.69003	3.92369	8.72026e-05	0.000484244
Snx20	2157.22	1569.43	2298.54	1647.63	1383.26	840.88	1304.94	1405.8	1811.79	1359.34	7.08611	16.8139	15.34	37.0352	23.7473	12.0741	30.8208	33.1391	11.1338	29.599	21.1071	53.1606	4.09722	39.3639	8.16826	8.69511	13.5167	23.6708	0	13.1736	31.5248	22.9021	59.1978	78.4915	298.147	176.355	185	180.196	220.681	329.373	241.264	260.158	Snx20	434.854	2.70682	0.884843	3.05909	0.00222007	0.00765708
Vamp8	13488.8	15398.7	6437.13	4989.27	6852.35	3756.86	1396.63	1458.31	2201.67	1933.83	787.74	781.845	773.902	559.643	504.28	604.913	550.921	2181.77	2188.42	2422.63	2498.84	3588.93	1918.52	1816.5	5333.88	449.247	633.033	503.851	556.951	519.041	543.34	530.566	715.924	441.515	1105.39	939.518	1036.66	894.101	855.049	896.585	825.762	1035.37	Vamp8	2307.34	2.70657	0.414317	6.53261	6.4633e-11	2.19683e-09
Gpr179	56.3055	16.1996	107.006	88.1732	97.3427	44.3021	0	0	0	0	39.5641	15.4127	31.447	12.3451	6.98449	7.24447	18.2998	0	3.71128	0.896939	1.17261	0	6.14583	1.92019	0	5.79674	22.5278	37.197	25.4606	18.4431	9.27201	11.4511	29.5989	13.736	3.84705	6.24264	3.30357	5.50216	7.80543	3.00112	5.3318	5.84625	Gpr179	18.3056	2.70503	0.630003	4.29367	1.75743e-05	0.000122119
Gm4374	42.1624	47.2852	28.7508	13.5171	18.2411	20.6456	4.26452	0	0	0	0.590509	0	0	3.08626	0	0	0.963149	14.2025	17.9378	0	0	1.18135	1.0243	0	4.08413	5.79674	2.25278	6.7631	0	15.8083	11.1264	20.9936	20.3493	9.81144	0.641176	0	0	0	0	0	0	0	Gm4374	7.41618	2.70277	1.02778	2.62971	0.00854566	0.0239126
Tnfsf4	19.7469	34.9385	6.47369	12.0614	8.3534	16.1294	0	0	0	0	8.26713	5.60463	3.835	0	0	1.20741	0	1.35262	0	0.896939	0	0	0	0.960096	0	2.89837	0	6.7631	9.54773	2.63472	11.1264	11.4511	0	5.88686	0.641176	4.68198	0.660714	0.68777	0	3.7514	2.6659	1.16925	Tnfsf4	4.39033	2.70191	0.7042	3.83685	0.000124623	0.00064999
Gm11787	18.1458	16.6374	68.7354	31.1934	16.1954	30.1082	4.26452	16.1586	7.6447	0	1.77153	0	0.766999	15.4313	0	0	0	1.35262	0.618546	1.79388	5.86307	1.18135	0	0	0	0	0	0	0	0	14.8352	15.2681	22.1992	33.3589	1.92353	0.78033	0.660714	2.06331	2.83834	0.75028	3.33237	3.50775	Gm11787	8.08049	2.69746	0.83222	3.24128	0.00118994	0.00450005
Ltb	784.274	1025.3	533.699	625.531	544.676	466.248	9057.83	9143.73	6780.85	9361.68	5.90509	5.60463	4.602	3.08626	4.1907	4.82964	8.66834	44.6363	9.27819	39.4653	10.5535	51.9793	5.12152	0	32.6731	5.79674	4.50557	10.1446	6.36515	0	5.56321	11.4511	96.1965	190.342	268.011	168.551	177.071	202.204	315.055	516.193	277.253	333.821	Ltb	175.718	2.69738	0.840351	3.20982	0.00132817	0.00493793
Timm8a2	6.67126	7.7933	3.04644	3.32729	6.98958	2.79576	2.13226	4.03964	0	0	1.18102	0	0	0	0	0	0.963149	0	0	0.896939	0	0	0	0	0	0	0	3.38155	0	0	1.8544	1.90851	0	0	0	4.68198	0	0.68777	0	0.75028	1.99942	1.16925	Timm8a2	1.33976	2.69634	0.623977	4.32122	1.55171e-05	0.000109641
Bcas1	49.1005	212.521	97.1054	31.8172	127.688	439.365	42.6452	26.2577	61.1576	64.7307	80.3093	124.002	83.6029	9.25879	11.1752	12.0741	6.74204	1.35262	1.23709	0.896939	0	0	7.17013	0	0	107.24	24.7806	16.9077	25.4606	13.1736	11.1264	22.9021	33.2988	7.84915	4.48823	14.8263	1.32143	8.25324	5.67667	4.50168	4.66532	5.26163	Bcas1	42.9034	2.69507	0.774571	3.47943	0.000502479	0.00216416
Dcaf12l1	367.72	425.217	565.877	396.364	447.674	202.37	17.0581	4.03964	22.9341	24.274	4.72408	11.2093	9.20399	13.3738	1.3969	8.45188	17.3367	194.777	128.039	121.087	138.369	114.591	469.132	211.221	179.702	11.5935	9.01114	13.5262	15.9129	10.5389	50.0689	74.4319	49.9482	70.6424	8.33528	1.56066	9.24999	5.50216	25.545	19.5073	17.3283	22.8004	Dcaf12l1	107.42	2.68988	0.723242	3.71919	0.000199862	0.000979224
1110036E04Rik	2.40166	4.2907	2.85604	3.11934	6.64863	2.36565	2.13226	0	0	0	0	0	0	0	0	0	0	1.35262	0.618546	0	0	2.36269	0	0	0	0	0	0	0	0	0	0	0	0	0.641176	0	0.660714	0.68777	0	2.25084	1.99942	0	1110036E04Rik	0.818763	2.6866	0.677837	3.96348	7.38636e-05	0.000419605
A3galt2	79.7883	67.6879	42.4598	70.705	89.1598	23.2264	10.6613	12.1189	15.2894	0	2.36204	2.80231	4.602	3.08626	4.1907	3.62223	7.70519	0	0	0.896939	0	0	15.3646	33.6034	32.6731	5.79674	0	13.5262	15.9129	5.26945	12.9808	5.72553	5.5498	5.88686	12.1823	18.7279	9.9107	23.3842	26.2546	12.0045	9.33064	8.18475	A3galt2	16.9675	2.6808	0.585961	4.57505	4.761e-06	3.93868e-05
C77080	2503.06	1035.81	4504.55	3326.25	3947.24	2859.21	19.1903	22.218	7.6447	0	389.736	345.385	375.83	87.4441	88.0046	55.5409	247.529	1488.55	2195.84	2869.31	2251.42	2760.81	33.8021	172.817	24.5048	95.6462	76.5947	81.1571	70.0167	76.407	168.751	200.394	197.943	180.53	165.423	159.968	156.589	140.305	171.01	192.822	148.624	170.126	C77080	811.047	2.68035	0.784993	3.41449	0.000639022	0.0026561
Strc	2.66851	66.7247	2.85604	5.19889	4.26194	10.968	2.13226	8.07928	7.6447	0	7.08611	4.90405	4.602	0	2.7938	0	0.963149	0	0	0.896939	0	0	0	0	0	0	0	6.7631	0	0	0	5.72553	0	5.88686	2.5647	3.12132	4.625	1.37554	1.41917	6.75252	1.99942	2.92313	Strc	4.16516	2.6796	0.740913	3.61662	0.000298476	0.00137339
Lurap1l	3003.4	2575.91	2646.41	1372.92	1464.57	1093.36	4.26452	2.01982	7.6447	0	475.951	571.672	603.628	233.527	201.153	137.645	110.762	1044.9	995.241	1205.49	1362.58	1547.56	592.048	330.273	24.5048	57.9674	72.0891	57.4863	79.5644	57.9639	61.1953	57.2553	173.894	54.9441	37.1882	45.2592	58.1428	80.4691	83.7309	91.5342	59.3162	83.0168	Lurap1l	543.296	2.6794	0.766646	3.49497	0.000474116	0.00206164
Gm16130	3.20221	0.875652	7.4257	3.53525	4.77337	3.01082	0	0	0	0	1.18102	0	3.068	0	0	0	0.963149	0	0	0	0	0	0	1.92019	0	0	0	0	0	0	0	0	5.5498	0	0	0	0	0	0	0	1.33295	0	Gm16130	0.877098	2.6794	0.995053	2.69272	0.00708719	0.0205265
H2-Q7	4703.78	5126.77	3385.36	3561.03	3559.74	2070.59	3449.99	3288.27	1987.62	3107.07	47.8313	21.7179	30.68	93.6167	234.679	159.378	103.057	245.5	291.954	1167.81	813.794	2031.92	52.2395	40.324	216.459	2.89837	11.2639	16.9077	15.9129	15.8083	18.544	13.3596	59.1978	80.4538	209.664	174.794	151.303	204.268	284.543	335.375	249.261	226.25	H2-Q7	996.69	2.67594	0.850207	3.1474	0.00164729	0.00594294
Irx2	41.3618	37.0401	38.8421	32.6491	80.9769	89.0344	0	0	0	0	1806.37	1577.7	1614.53	10.2875	8.38139	9.65929	36.5997	2.70523	0	0	0	4.72539	8.19444	0	0	0	4.50557	0	9.54773	0	3.7088	1.90851	53.648	3.92458	14.1059	7.02297	15.1964	9.62878	4.96709	14.2553	9.99712	11.6925	Irx2	14.1379	2.67428	0.69961	3.82253	0.000132089	0.000684429
Mthfsl	916.365	947.105	351.674	392.828	515.354	277.426	196.168	173.705	137.605	194.192	49.6028	25.2208	26.845	44.2365	74.0356	60.3706	52.01	274.581	191.749	259.215	248.594	353.223	129.062	31.6832	0	26.0853	20.2751	30.4339	15.9129	13.1736	38.9424	38.1702	35.1487	35.3212	50.0117	40.5772	36.3392	42.6418	35.4792	39.7649	45.3203	33.9083	Mthfsl	154.77	2.67399	0.553184	4.83381	1.33942e-06	1.30874e-05
Dthd1	4.53646	4.2907	7.80651	3.7432	2.04573	3.87106	0	0	0	0	1.18102	2.10174	1.534	0	0	0	0	0	0	0	0	0	0	3.84038	0	0	0	0	0	0	1.8544	0	5.5498	0	0.641176	0.78033	0	0	0.709584	0	0.666475	0	Dthd1	1.07506	2.67385	0.701148	3.81353	0.000136998	0.000706246
1700066B19Rik	27.7525	25.6566	36.9381	27.6581	32.3907	127.315	14.9258	6.05946	0	56.6394	3.54306	5.60463	1.534	8.23004	6.98449	9.65929	2.88945	1.35262	0.618546	0.896939	1.17261	1.18135	3.07291	1.92019	16.3365	17.3902	27.0334	3.38155	12.7303	10.5389	16.6896	15.2681	0	3.92458	7.05293	1.56066	10.5714	3.43885	3.54792	1.50056	5.3318	7.0155	1700066B19Rik	13.5073	2.67252	0.551387	4.84691	1.25399e-06	1.23724e-05
Eno1b	85.9259	529.945	95.7725	68.6254	56.9395	59.7864	2.13226	6.05946	15.2894	0	118.102	159.031	108.147	12.3451	15.3659	25.3556	9.63149	626.261	621.639	4.48469	2.34523	4.72539	49.1666	28.8029	8.16826	5.79674	9.01114	13.5262	12.7303	7.90417	48.2145	41.9872	5.5498	11.7737	1.92353	3.12132	3.30357	3.43885	1.41917	3.00112	1.33295	1.16925	Eno1b	40.0488	2.67142	0.734717	3.63599	0.000276913	0.00128857
Kcne3	121.15	60.8578	66.4505	49.0776	39.0394	832.923	38.3806	44.4361	84.0917	24.274	4.72408	4.90405	6.90299	12.3451	9.77829	15.6963	14.4472	7.43939	5.56691	20.6296	17.5892	23.6269	286.805	851.605	16.3365	8.69511	2.25278	10.1446	12.7303	5.26945	14.8352	13.3596	51.7981	9.81144	21.1588	21.0689	31.0535	22.6964	46.123	42.0157	26.659	58.4625	Kcne3	53.1088	2.66973	0.615996	4.334	1.46425e-05	0.00010429
Mmp3	87.2601	1153.41	44.1734	992.573	351.695	654.639	2.13226	0	0	0	365.525	644.532	197.886	179.003	294.746	280.119	2.88945	0	0	5.38163	1.17261	3.54404	0	0	24.5048	57.9674	112.639	182.604	136.851	89.5806	7.41761	30.5362	27.749	29.4343	2.5647	0.78033	0.660714	3.43885	4.96709	2.25084	1.99942	2.92313	Mmp3	142.37	2.66933	1.09413	2.43968	0.0147001	0.0373963
Wfikkn2	381.063	524.866	320.067	453.344	527.458	193.553	57.571	42.4162	30.5788	40.4567	7.08611	9.8081	6.90299	25.7189	16.7628	18.1112	27.9313	2.70523	0	2.69082	1.17261	5.90674	88.0902	68.1668	122.524	179.699	168.959	199.511	168.677	168.622	163.187	148.864	110.996	156.983	12.1823	10.1443	19.1607	22.6964	13.4821	14.2553	23.3266	13.4464	Wfikkn2	108.789	2.66746	0.699505	3.81335	0.000137094	0.000706415
Cpa3	259.646	276.181	18.8499	1350.26	1184.82	1391.86	93.8194	92.9118	99.3811	161.827	257.462	126.104	116.584	130.652	90.7984	79.6891	87.6466	0	0	5.38163	1.17261	3.54404	6.14583	3.84038	0	98.5446	193.739	344.918	187.772	79.0417	109.41	171.766	212.742	107.926	167.347	108.466	114.964	98.3512	123.468	184.569	197.276	150.249	Cpa3	202.122	2.66595	0.724967	3.67734	0.000235675	0.00112717
Rps15a-ps6	185.461	268.3	197.067	89.0051	104.332	95.056	23.4548	24.2378	76.447	64.7307	12.9912	17.5145	16.874	10.2875	8.38139	9.65929	11.5578	7.43939	8.0411	5.38163	5.86307	2.36269	81.9444	164.176	126.608	2.89837	22.5278	6.7631	3.18258	7.90417	12.9808	7.63405	5.5498	17.6606	14.1059	18.7279	11.8928	13.0676	19.8684	17.2564	15.9954	10.5233	Rps15a-ps6	43.4694	2.66495	0.575043	4.63435	3.58062e-06	3.07193e-05
Klf5	239.632	155.954	394.705	438.579	391.928	958.732	8.52903	4.03964	15.2894	0	445.835	390.222	385.801	12.3451	5.58759	6.03706	6.74204	2.70523	1.23709	3.58775	2.34523	2.36269	135.208	89.2889	16.3365	60.8658	49.5613	50.7232	44.5561	55.3292	9.27201	5.72553	44.3984	11.7737	58.9882	41.3575	63.4285	46.7684	59.6051	49.5185	53.318	40.3391	Klf5	115.68	2.65961	0.777387	3.42121	0.000623432	0.00259956
Zmat3	1512.24	616.634	3159.35	2480.29	2348.33	1206.48	93.8194	123.209	175.828	161.827	516.696	536.643	519.258	645.029	544.79	345.32	563.442	262.408	342.675	300.474	260.32	211.461	488.593	342.754	212.375	301.431	159.948	206.274	276.884	218.682	233.655	410.33	301.539	374.797	172.476	195.083	153.946	199.453	163.914	192.822	215.271	188.834	Zmat3	522.276	2.65945	0.308981	8.60714	7.49029e-18	1.39917e-15
Efhd2	2233.27	1935.54	2022.08	2458.04	2563.64	1897.89	782.539	759.453	986.167	606.85	158.257	154.127	106.613	126.537	135.499	137.645	254.271	576.891	424.941	669.116	673.081	717.078	16.3889	38.4038	57.1779	81.1544	87.8586	104.828	136.851	81.6764	281.869	250.015	238.641	251.173	459.723	323.837	358.767	351.451	406.592	521.445	417.88	453.669	Efhd2	602.355	2.65777	0.476927	5.5727	2.50823e-08	4.06677e-07
Grasp	730.637	792.64	761.991	555.866	1112.2	289.684	85.2903	60.5946	30.5788	80.9134	126.369	159.732	139.594	52.4665	76.8294	72.4447	106.91	51.3994	40.2055	50.2286	45.732	47.2539	170.035	253.465	310.394	147.817	121.65	196.13	194.137	158.083	168.751	150.772	194.243	176.606	56.4235	47.6001	68.0535	81.8447	65.9913	72.7772	67.3139	80.0937	Grasp	196.47	2.65609	0.346452	7.66654	1.76694e-14	1.53853e-12
Rd3	26.9519	331.347	11.9954	84.638	38.5279	19.1402	6.39677	12.1189	0	0	5.31459	1.40116	3.068	13.3738	9.77829	14.4889	19.263	37.1969	53.195	27.8051	66.839	51.9793	9.21874	13.4413	0	2.89837	6.75835	3.38155	3.18258	2.63472	12.9808	13.3596	22.1992	5.88686	1.92353	4.68198	6.60714	6.18993	1.41917	3.7514	7.99769	1.75388	Rd3	22.9782	2.65518	0.651819	4.07349	4.63133e-05	0.00028089
Ier5l	410.95	220.752	439.83	314.221	357.832	194.843	19.1903	28.2775	22.9341	8.09134	69.6801	91.0752	42.185	18.5176	50.2884	60.3706	56.8258	17.584	16.0822	28.702	22.2797	33.0777	69.6527	215.061	69.4302	17.3902	40.5501	30.4339	28.6432	31.6167	46.3601	70.6149	49.9482	82.4161	57.0646	39.7968	40.9642	50.895	69.5393	87.0325	45.9867	65.478	Ier5l	88.8682	2.65332	0.353266	7.51084	5.87492e-14	4.4269e-12
Shisa9	59.5077	48.7738	31.6068	115.415	57.4509	20.8607	21.3226	10.0991	15.2894	16.1827	12.9912	1.40116	22.243	3.08626	13.969	0	15.4104	5.41046	5.56691	9.86632	4.69046	8.26943	55.3125	1.92019	0	0	0	0	0	0	0	1.90851	14.7995	7.84915	9.61764	10.1443	2.64285	6.18993	7.09584	10.5039	6.66475	4.677	Shisa9	15.2081	2.65038	0.585439	4.52716	5.97816e-06	4.80958e-05
Oas1h	0.533701	29.1592	0.761611	6.23867	3.0686	3.01082	0	0	0	0	0	0	1.534	1.02875	0	2.41482	4.81574	2.02892	1.23709	0	0	0	0	0	0	0	0	0	0	0	3.7088	3.81702	3.69986	1.96229	0.641176	0.78033	1.98214	2.06331	0	0.75028	1.33295	0.584625	Oas1h	1.83702	2.64998	0.743702	3.56323	0.000366316	0.00164602
Gm3985	0.533701	1.83887	11.9954	1.45569	2.38669	1.72047	0	0	0	0	1.18102	1.40116	1.534	0	0	0	0	0	0	0	0	0	0	0	0	0	0	0	0	0	0	0	1.84993	1.96229	0	1.56066	1.32143	0	0	0	0	0.584625	Gm3985	0.745855	2.649	0.876662	3.02169	0.00251369	0.00849062
2810025M15Rik	1385.22	1760.5	803.88	771.516	973.768	490.119	38.3806	30.2973	22.9341	40.4567	136.408	145.72	127.322	110.077	113.149	146.097	111.725	108.209	138.554	125.571	114.916	161.845	410.746	1225.08	240.964	78.256	144.178	118.354	190.955	131.736	191.003	204.211	209.042	178.568	112.847	86.6167	85.2321	83.908	97.213	99.7873	93.3064	132.125	2810025M15Rik	285.019	2.64681	0.440869	6.00363	1.92957e-09	4.34574e-08
Epha6	6.13756	11.7337	11.6146	8.73414	9.37627	10.1078	12.7935	2.01982	7.6447	0	3.54306	4.20347	1.534	0	0	0	0	0	0	0	0	0	9.21874	0	0	5.79674	0	0	0	0	0	0	1.84993	0	0	3.12132	0	0	0	0	0	0	Epha6	2.60546	2.64671	1.08933	2.42967	0.0151127	0.0382837
Itgb8	246.837	305.603	1392.61	650.07	312.315	298.287	2.13226	2.01982	15.2894	0	288.169	240.298	264.615	10.2875	12.5721	10.8667	34.6734	0.676308	11.1338	8.07245	4.69046	0	43.0208	71.0471	36.7572	115.935	42.8029	33.8155	31.8258	23.7125	233.655	314.904	236.791	390.495	44.2411	53.0625	50.2142	43.3295	66.7009	54.7705	37.3226	50.8624	Itgb8	144.916	2.64544	0.762437	3.46971	0.000521014	0.0022268
Eno2	436.834	328.457	465.915	680.847	1008.55	216.134	217.49	92.9118	313.433	202.283	58.4604	30.8254	58.2919	56.5815	69.8449	30.1853	85.7203	8.1157	3.71128	2.69082	3.51784	7.08808	48.1423	51.8452	36.7572	11.5935	22.5278	47.3417	41.3735	21.0778	85.3025	61.0724	112.846	565.139	48.0882	57.7444	77.3035	52.9583	91.5364	82.5308	77.9775	101.14	Eno2	144.576	2.64215	0.595028	4.44038	8.98015e-06	6.78979e-05
Prrg4	230.559	222.241	773.606	459.79	295.949	244.307	17.0581	8.07928	7.6447	0	403.318	453.975	544.569	12.3451	9.77829	7.24447	19.263	2.02892	1.85564	23.3204	10.5535	12.9948	12.2917	20.162	12.2524	52.1707	11.2639	13.5262	3.18258	15.8083	24.1072	20.9936	18.4993	84.3784	15.3882	20.2886	11.2321	22.6964	29.093	21.0079	21.3272	19.8773	Prrg4	100.239	2.64108	0.795785	3.31884	0.00090393	0.00355762
Bok	1148.52	1136.68	824.253	676.064	891.598	555.497	12.7935	6.05946	22.9341	8.09134	379.107	379.713	376.597	87.4441	124.324	74.8595	274.497	169.753	277.109	219.75	192.309	198.466	110.625	240.024	57.1779	34.7804	45.0557	33.8155	35.0083	28.982	118.682	175.583	172.044	102.039	119.9	129.535	114.303	122.423	96.5035	119.295	83.9758	130.956	Bok	240.646	2.64061	0.482387	5.47406	4.39833e-08	6.68744e-07
Hoxb9	69.1143	16.4623	17.8978	31.6093	102.457	131.401	0	0	0	0	11.2197	49.7411	22.243	9.25879	15.3659	15.6963	61.6415	0	0	0	0	0	2.04861	22.0822	8.16826	2.89837	11.2639	13.5262	6.36515	5.26945	0	0	0	0	8.97646	7.02297	5.94642	11.0043	9.22459	6.00224	7.99769	7.0155	Hoxb9	16.4029	2.64042	0.839402	3.14559	0.00165751	0.00597354
Cdh1	2117.19	1629.76	4304.43	3065.89	2386.69	4897.75	42.6452	60.5946	53.5129	89.0047	3548.37	3253.49	3650.92	2.05751	4.1907	1.20741	54.8995	610.03	1150.5	907.702	756.336	467.813	0	0	0	28.9837	13.5167	6.7631	3.18258	0	31.5248	5.72553	316.338	5.88686	33.3411	31.2132	27.0893	14.4432	46.8326	42.766	61.9821	80.6783	Cdh1	804.887	2.64005	1.10534	2.38845	0.0169195	0.0420744
Blnk	2349.09	2618.46	2330.53	2130.3	2514.2	1311.86	1867.86	2106.67	1230.8	2645.87	207.269	231.191	234.702	34.9777	33.5256	38.6372	114.615	53.4283	67.4215	53.8163	28.1427	82.6943	7.17013	37.4437	32.6731	46.3739	47.3085	60.8679	57.2864	65.8681	35.2336	36.2617	160.944	202.116	218.641	200.545	214.071	262.04	336.343	402.901	302.579	319.205	Blnk	603.141	2.63817	0.746513	3.534	0.000409323	0.00181469
Padi6	12.0083	5.42904	6.8545	4.57503	4.60289	0.645177	0	4.03964	0	0	2.95255	1.40116	0	0	0	0	0	0	0	0	0	0	0	4.80048	0	0	2.25278	0	3.18258	2.63472	0	0	0	0	0.641176	3.12132	0	0	2.83834	0	0	0	Padi6	1.47571	2.63235	0.906936	2.90246	0.00370242	0.011813
Gm14434	2.1348	3.23991	5.52168	2.28751	3.0686	1.07529	0	2.01982	0	0	0	0	0	0	0	0	0	0.676308	0.618546	0	0	1.18135	4.09722	0	0	2.89837	0	0	0	0	0	0	0	0	0	0.78033	0	0	0	0	0	0	Gm14434	0.704756	2.63097	0.782668	3.36154	0.000775101	0.0031287
Dynlt1c	64.0441	66.1993	10.6625	30.7775	33.925	34.8395	42.6452	46.4559	22.9341	16.1827	3.54306	5.60463	2.301	2.05751	1.3969	2.41482	0	7.43939	9.27819	3.58775	1.17261	10.6321	8.19444	1.92019	0	0	0	3.38155	0	2.63472	0	1.90851	5.5498	3.92458	0.641176	10.1443	3.30357	2.75108	2.83834	3.7514	7.99769	1.75388	Dynlt1c	11.3997	2.62911	0.640504	4.10475	4.04744e-05	0.000249849
Dact2	671.93	508.579	968.769	565.64	495.067	256.35	8.52903	2.01982	7.6447	0	47.8313	33.6278	48.3209	200.607	118.736	31.3927	45.268	220.476	291.954	376.714	260.32	555.233	0	3.84038	0	49.2723	51.814	33.8155	22.278	57.9639	103.847	106.877	123.945	102.039	30.7764	34.3345	52.1964	43.3295	28.3834	32.2621	10.6636	32.739	Dact2	157.985	2.62771	0.722491	3.63702	0.000275814	0.0012848
Snrpf	287.131	236.339	105.102	153.471	157.692	138.713	83.1581	74.7334	68.8023	113.279	34.2496	30.8254	29.146	8.23004	5.58759	8.45188	13.4841	1.35262	4.32982	18.8357	25.7975	23.6269	103.455	61.4461	93.935	5.79674	15.7695	0	15.9129	21.0778	16.6896	13.3596	11.0996	7.84915	18.5941	13.2656	21.8035	19.2576	15.6109	27.7604	13.3295	15.7849	Snrpf	50.8127	2.62475	0.525824	4.9917	5.98492e-07	6.47075e-06
Tmem151b	123.552	106.567	160.129	169.692	72.112	26.8824	42.6452	28.2775	38.2235	56.6394	2.36204	3.50289	0	0	0	0	0.963149	0	0	0	0	1.18135	8.19444	5.76058	0	0	0	0	0	0	3.7088	5.72553	9.24966	15.6983	33.9823	35.8952	52.8571	32.3252	43.2846	43.5163	51.3185	60.2164	Tmem151b	29.3919	2.6232	1.01394	2.58714	0.00967757	0.0265025
Gpr20	6.40441	7.26791	15.4226	11.2296	6.64863	92.2602	0	0	0	0	0	8.40694	3.068	1.02875	2.7938	1.20741	5.77889	1.35262	0	0	0	0	6.14583	9.60096	0	0	13.5167	6.7631	0	0	11.1264	1.90851	5.5498	3.92458	8.33528	3.90165	5.94642	4.12662	2.83834	2.25084	1.99942	11.1079	Gpr20	6.236	2.6211	0.683667	3.83388	0.00012614	0.000656668
H2-T3	3.20221	2.014	3.23685	1.45569	1.19334	15.0541	0	4.03964	0	0	0.590509	1.40116	4.602	0	0	0	0	1.35262	0	0	0	0	2.04861	0	0	0	0	3.38155	0	0	0	1.90851	0	0	0.641176	0	0	0	0	0.75028	0	0	H2-T3	1.11601	2.61915	0.856732	3.05714	0.00223458	0.00769878
Gm4963	22.4154	21.2783	100.152	12.2694	8.69436	10.5379	4.26452	4.03964	0	0	0.590509	1.40116	0	1.02875	1.3969	2.41482	0	3.38154	3.71128	34.0837	29.3154	46.0725	3.07291	2.88029	0	0	4.50557	0	0	2.63472	0	0	0	0	0.641176	0.78033	0	0.68777	0.709584	0.75028	0.666475	0	Gm4963	7.72326	2.61904	0.962889	2.71998	0.00652863	0.0191419
Csrp1	9286.13	8016.6	9668.84	7749.89	7514.99	8832.47	3287.94	2886.32	4839.1	4409.78	1848.89	1974.93	1904.46	759.221	709.624	753.425	1657.58	465.3	327.829	487.935	301.362	576.497	327.778	710.471	212.375	515.91	599.241	463.272	506.03	461.077	1337.02	1356.95	2523.31	1789.61	1331.72	1242.29	1413.93	1271.69	1223.32	1315.99	1359.61	1813.51	Csrp1	2381.77	2.61826	0.441514	5.93017	3.02617e-09	6.44337e-08
Catsperz	44.8309	138.703	11.805	12.4773	54.0414	13.9788	2.13226	0	0	8.09134	20.0773	48.3399	42.185	3.08626	4.1907	8.45188	0.963149	1.35262	0	3.58775	1.17261	4.72539	4.09722	1.92019	0	2.89837	0	6.7631	6.36515	5.26945	14.8352	9.54256	11.0996	11.7737	4.48823	3.12132	1.32143	2.06331	4.25751	7.5028	1.33295	2.92313	Catsperz	12.5183	2.61591	0.679679	3.84875	0.000118723	0.000625972
2200002D01Rik	456.315	269.175	251.332	117.911	165.022	1168.2	31.9839	40.3964	68.8023	32.3654	21.2583	21.0174	24.544	7.20128	15.3659	15.6963	35.6365	55.4573	143.503	144.407	188.791	233.907	62.4826	120.972	653.461	2.89837	13.5167	3.38155	6.36515	13.1736	44.5057	40.0787	61.0478	43.1703	12.8235	17.9476	15.8571	18.5698	20.5779	18.757	15.3289	21.0465	2200002D01Rik	112.244	2.6123	0.672197	3.88621	0.000101822	0.000549769
Tuba1c	469.39	514.883	512.564	599.121	451.084	508.829	76.7613	72.7135	160.539	80.9134	147.037	127.505	112.749	26.7476	9.77829	16.9038	269.682	193.424	180.615	156.964	208.725	187.834	19.4618	6.72067	0	5.79674	4.50557	37.197	9.54773	2.63472	50.0689	24.8106	25.899	52.9818	115.412	71.7904	75.9821	63.9626	48.9613	71.2766	74.6451	101.14	Tuba1c	141.609	2.60995	0.577258	4.5213	6.14608e-06	4.93039e-05
Mmp12	234.829	454.639	289.222	262.856	131.779	518.937	0	0	0	0	16.5343	4.20347	20.709	7.20128	0	7.24447	237.898	24.3471	12.9895	7.17551	3.51784	16.5389	0	0	16.3365	0	4.50557	6.7631	0	5.26945	31.5248	32.4447	18.4993	5.88686	23.7235	22.6296	21.1428	4.81439	228.486	321.12	245.929	311.605	Mmp12	84.5548	2.60663	0.997579	2.61296	0.00897616	0.0248823
Plxdc1	392.27	377.931	401.75	336.888	408.976	218.93	68.2323	70.6937	129.96	97.0961	108.654	82.6682	98.9429	8.23004	9.77829	8.45188	43.3417	57.4862	37.7313	19.7326	25.7975	18.9016	2.04861	0	0	156.512	101.375	74.394	54.1038	123.832	48.2145	72.5234	57.3479	27.472	53.8588	62.4264	48.2321	56.3972	69.5393	59.2722	73.9787	50.8624	Plxdc1	100.353	2.60233	0.501988	5.18405	2.17115e-07	2.68872e-06
Scel	61.1088	137.565	50.2663	46.3741	41.4261	191.832	6.39677	10.0991	7.6447	32.3654	2957.27	2323.82	3258.21	14.4026	15.3659	7.24447	26.9682	2.70523	1.23709	0.896939	1.17261	14.1762	11.2674	3.84038	0	2.89837	0	0	0	7.90417	33.3792	51.5298	68.4475	13.736	8.97646	26.5312	14.5357	8.94101	15.6109	15.0056	13.996	15.7849	Scel	24.631	2.60216	0.561182	4.63693	3.53631e-06	3.04235e-05
C1qb	2291.71	2033.88	1084.72	1196.99	1021.84	1501.54	12.7935	4.03964	15.2894	24.274	102.158	143.619	67.4959	311.713	217.916	187.149	322.655	552.544	278.346	525.606	327.159	698.176	8.19444	7.68077	0	69.5609	150.937	131.88	120.938	47.425	302.268	292.002	353.337	194.267	461.647	321.496	377.267	312.248	327.828	507.19	422.545	458.346	C1qb	423.54	2.60039	0.618002	4.20773	2.57949e-05	0.00017026
Slc25a29	429.896	250.612	601.292	321.084	426.364	168.606	68.2323	72.7135	61.1576	32.3654	80.8998	75.6625	75.9329	92.5879	90.7984	82.104	120.394	85.2148	61.2361	60.9918	60.976	77.9689	18.4375	28.8029	8.16826	66.6625	56.3196	60.8679	38.1909	57.9639	77.8849	70.6149	59.1978	111.85	33.9823	35.8952	39.6428	35.0763	36.1888	25.5095	39.9885	47.3546	Slc25a29	103.469	2.5989	0.28082	9.25467	2.14887e-20	5.89718e-18
Grhl1	257.511	375.48	234.386	317.756	250.091	361.729	19.1903	8.07928	0	0	4843.36	4798.96	5721.05	163.572	192.772	102.63	137.73	29.0812	29.0717	74.4459	19.9344	16.5389	4.09722	0	0	34.7804	22.5278	47.3417	35.0083	34.2514	74.1761	45.8043	55.498	47.0949	32.0588	31.2132	29.7321	35.7641	64.5722	52.5196	36.6561	35.0775	Grhl1	83.4161	2.59839	0.540852	4.80425	1.55332e-06	1.48703e-05
Tubb2b	355.712	476.092	539.03	176.554	361.242	134.412	307.045	189.863	221.696	267.014	102.158	130.308	122.72	24.6901	25.1442	16.9038	33.7102	3.38154	0	6.27857	1.17261	2.36269	48.1423	6.72067	0	14.4919	13.5167	6.7631	12.7303	5.26945	40.7968	41.9872	77.6971	125.586	3.84705	7.02297	7.26785	8.94101	9.93418	20.2576	8.66417	7.0155	Tubb2b	94.3843	2.59782	0.794366	3.2703	0.00107432	0.00411458
Jag2	1357.74	720.574	2589.67	2384.63	2361.46	889.268	31.9839	22.218	15.2894	24.274	1375.3	1310.08	1267.08	168.716	199.757	222.164	325.544	2.70523	2.47418	28.702	12.8988	14.1762	8.19444	22.0822	0	295.634	358.193	307.721	509.212	387.304	218.819	208.028	149.844	325.74	209.664	255.948	243.143	303.994	246.226	207.828	139.293	196.434	Jag2	474.286	2.59763	0.747648	3.4744	0.000511996	0.00219586
P4ha3	189.731	250.699	154.797	358.516	199.97	307.749	0	0	0	8.09134	5.90509	9.8081	2.301	1.02875	0	1.20741	0	5.41046	0	0.896939	1.17261	1.18135	207.934	304.35	306.31	0	4.50557	0	0	0	12.9808	15.2681	16.6494	3.92458	42.3176	30.4329	48.2321	50.2072	43.2846	54.7705	64.648	41.5084	P4ha3	65.3759	2.59261	1.05521	2.45697	0.0140115	0.0359323
Gm4887	17.3453	18.9141	18.6595	27.2422	16.8773	27.0974	0	0	7.6447	0	1.18102	0.700578	0.766999	0	4.1907	0	1.9263	0	1.23709	4.48469	1.17261	1.18135	0	0	0	2.89837	15.7695	23.6708	12.7303	15.8083	11.1264	1.90851	7.39973	9.81144	0.641176	2.34099	3.30357	0	0.709584	0.75028	0.666475	0	Gm4887	6.19422	2.58903	0.755608	3.42642	0.000611584	0.00255495
Fam241b	232.694	252.275	122.048	128.309	179.854	145.595	10.6613	2.01982	7.6447	16.1827	73.8137	50.4416	42.952	12.3451	11.1752	22.9408	13.4841	67.6308	43.9168	52.0224	42.2141	79.1503	26.6319	31.6832	32.6731	28.9837	20.2751	27.0524	19.0955	23.7125	31.5248	47.7128	46.2483	29.4343	14.747	11.705	15.8571	14.4432	19.8684	9.75365	10.6636	15.7849	Fam241b	49.6957	2.58701	0.381718	6.77728	1.22458e-11	5.13606e-10
Car12	766.662	169.964	1094.62	932.058	857.161	1092.93	34.1161	34.337	53.5129	56.6394	548.583	606.701	776.203	4.11502	1.3969	0	6.74204	1.35262	4.32982	0.896939	2.34523	1.18135	106.528	171.857	351.235	2.89837	6.75835	10.1446	3.18258	5.26945	7.41761	1.90851	0	33.3589	121.823	210.689	214.732	188.449	412.268	135.801	161.287	178.311	Car12	223.09	2.58239	0.949804	2.71887	0.00655053	0.0191947
Bmp15	17.879	15.3239	22.4675	21.4194	13.4677	7.74212	0	0	0	0	2.36204	4.20347	1.534	0	0	0	2.88945	0	0	0	0	0	23.559	9.60096	0	0	2.25278	0	3.18258	0	3.7088	5.72553	0	1.96229	1.92353	0.78033	2.64285	6.8777	0	3.00112	3.99885	4.677	Bmp15	4.36148	2.57949	0.781192	3.30199	0.000960017	0.0037439
Kcng3	6.93812	5.95443	57.1208	17.8842	25.0602	8.81741	0	0	0	0	5.31459	1.40116	3.068	1.02875	1.3969	7.24447	7.70519	0	0	0.896939	1.17261	0	0	0	0	0	0	0	3.18258	0	0	0	0	3.92458	0	1.56066	1.32143	0.68777	15.6109	22.5084	11.3301	12.8618	Kcng3	5.33314	2.57948	0.917592	2.81115	0.00493653	0.0151357
Pycard	2812.07	3191.31	955.631	1314.07	1636.76	2129.51	1068.26	969.514	1666.55	1286.52	408.633	417.545	412.646	92.5879	75.4325	79.6891	82.8308	53.4283	24.1233	41.2592	31.6606	49.6166	87.0659	156.496	85.7668	55.069	56.3196	47.3417	66.8341	65.8681	198.421	215.662	290.439	200.153	483.446	382.362	349.517	371.396	381.756	525.947	484.527	439.054	Pycard	565.312	2.57575	0.609122	4.22863	2.35123e-05	0.000157142
Ldhb	5302.85	3608.47	3533.49	3191.91	3625.38	1353.37	132.2	121.189	175.828	202.283	232.661	177.246	138.06	433.106	379.956	462.438	435.343	90.6253	77.3183	298.681	150.095	322.508	193.594	128.653	167.449	260.853	538.416	547.811	1005.69	376.766	3109.83	3313.18	2800.8	2653.01	127.594	99.8823	92.4999	119.672	95.7939	120.795	153.956	126.279	Ldhb	963.751	2.57472	0.656502	3.92188	8.78621e-05	0.000487175
Gpx2-ps1	34.1569	22.767	47.7911	12.0614	18.0706	34.4094	0	0	0	0	3.54306	9.10752	3.068	2.05751	4.1907	2.41482	3.8526	0	0	0	0	0	0	24.9625	24.5048	5.79674	2.25278	3.38155	9.54773	5.26945	0	0	5.5498	0	4.48823	5.46231	7.26785	11.0043	6.38626	0.75028	9.99712	6.43088	Gpx2-ps1	7.87008	2.57411	0.696535	3.6956	0.00021937	0.00105939
Lhx3	0.533701	2.10157	7.80651	5.19889	4.09146	2.58071	0	0	0	0	0	1.40116	0	0	0	1.20741	0	0	0	0	0	0	0	0	0	0	2.25278	0	0	0	0	1.90851	0	0	3.84705	0.78033	1.32143	0	0.709584	1.50056	0	0	Lhx3	0.886706	2.57367	0.854345	3.01245	0.0025915	0.0087111
Cbx6	3987.28	1812.69	3781.97	4788.39	5526.2	2114.67	415.79	460.519	550.419	525.937	1052.29	1101.31	948.778	493.802	491.708	379.127	989.154	166.372	152.162	220.647	116.089	202.01	978.211	1227.96	559.526	553.589	482.096	557.955	553.768	497.963	841.899	835.928	852.819	839.859	558.464	567.3	662.696	689.834	651.398	648.993	539.178	598.072	Cbx6	1047.02	2.5727	0.317573	8.10114	5.4448e-16	7.20431e-14
Anp32b-ps1	138.229	138.528	151.941	132.676	114.05	125.379	42.6452	46.4559	76.447	40.4567	30.116	25.2208	35.282	7.20128	15.3659	8.45188	4.81574	22.9945	21.0306	29.599	26.9701	27.171	11.2674	11.5212	20.4207	43.4756	38.2973	54.1048	38.1909	36.8861	1.8544	5.72553	5.5498	9.81144	16.6706	17.1673	11.2321	17.882	10.6438	9.75365	17.3283	10.5233	Anp32b-ps1	39.2698	2.5702	0.370787	6.93175	4.15662e-12	2.00864e-10
Ccl12	44.8309	159.281	30.8452	93.996	51.9957	140.864	0	0	0	0	12.9912	16.1133	11.505	16.4601	8.38139	13.2815	30.8208	2.70523	0	1.79388	2.34523	0	0	0	0	5.79674	6.75835	3.38155	3.18258	7.90417	14.8352	24.8106	22.1992	9.81144	14.1059	8.58363	5.94642	6.18993	58.8955	62.2733	57.9833	53.2009	Ccl12	23.9064	2.56801	0.767406	3.34636	0.000818813	0.00327024
Cd209e	5.60386	85.201	9.90094	33.2729	16.5363	124.734	8.52903	14.1387	0	0	57.2794	18.215	17.641	23.6614	12.5721	14.4889	25.0419	0	0	0	0	0	0	0	0	0	0	0	0	0	0	0	5.5498	7.84915	0	1.56066	3.30357	2.06331	2.83834	6.75252	9.33064	9.93863	Cd209e	12.2858	2.56775	1.02247	2.51131	0.0120283	0.0316733
Rpl32l	146.234	195.183	36.7477	76.3198	92.7398	67.5285	17.0581	28.2775	0	24.274	25.9824	37.1307	36.816	8.23004	8.38139	8.45188	5.77889	8.79201	11.1338	53.8163	35.1784	85.057	16.3889	24.0024	44.9255	2.89837	6.75835	16.9077	9.54773	0	3.7088	5.72553	5.5498	11.7737	5.12941	7.8033	9.9107	11.6921	7.09584	4.50168	4.66532	9.93863	Rpl32l	29.0008	2.565	0.512741	5.00253	5.65824e-07	6.17462e-06
Cadps	136.361	454.901	87.966	150.352	271.059	48.3882	76.7613	30.2973	107.026	40.4567	24.8014	12.6104	9.20399	6.17253	1.3969	6.03706	72.2362	0	0	0	0	0	15.3646	0	0	11.5935	6.75835	0	12.7303	0	25.9616	3.81702	61.0478	488.61	0	3.90165	2.64285	2.75108	3.54792	5.25196	3.99885	9.354	Cadps	52.2228	2.56187	1.04914	2.44189	0.0146107	0.0372072
Il18r1	709.823	852.973	1256.66	696.86	1074.69	478.291	603.429	428.202	588.642	582.576	20.0773	18.215	29.146	34.9777	12.5721	31.3927	92.4623	43.96	27.216	17.9388	11.7261	28.3523	0	0	24.5048	11.5935	24.7806	23.6708	19.0955	13.1736	94.5745	127.87	438.434	86.3407	166.706	119.391	130.161	156.124	239.839	236.338	261.258	150.249	Il18r1	237.245	2.55892	0.7506	3.40917	0.000651617	0.00269936
Klhl29	490.471	245.095	773.606	660.052	598.035	338.503	6.39677	0	45.8682	0	282.264	303.35	287.625	131.681	131.308	59.1631	84.7571	14.2025	8.65965	9.86632	9.38092	10.6321	204.861	112.331	302.226	89.8495	56.3196	104.828	73.1993	100.12	37.088	38.1702	79.5471	70.6424	46.1647	44.4788	38.3214	59.836	55.3476	50.2688	67.9804	43.8469	Klhl29	146.818	2.55084	0.597393	4.26996	1.95511e-05	0.000134054
Havcr2	341.569	365.585	236.29	298.624	168.261	309.47	142.861	181.784	267.565	137.553	26.5729	7.70636	29.913	6.17253	6.98449	12.0741	26.005	25.6997	9.89674	16.1449	5.86307	4.72539	8.19444	11.5212	0	11.5935	0	0	6.36515	2.63472	5.56321	9.54256	9.24966	11.7737	60.2705	59.3051	38.3214	40.5784	105.728	143.304	105.303	150.249	Havcr2	81.1147	2.54982	0.736763	3.46085	0.000538479	0.00228956
Rnf43	638.84	496.144	1098.43	1081.37	1541.63	486.463	63.9677	74.7334	53.5129	24.274	393.279	410.539	394.238	3.08626	2.7938	1.20741	81.8677	465.976	499.785	796.481	689.497	604.85	0	13.4413	0	8.69511	0	3.38155	0	0	12.9808	13.3596	42.5484	29.4343	32.0588	27.3116	26.4285	28.8864	39.7367	39.0146	43.9873	35.0775	Rnf43	245.222	2.54866	0.957932	2.66059	0.00780048	0.0221849
Vax2	12.0083	3.41504	5.33127	19.9638	17.5592	14.624	0	2.01982	7.6447	0	10.6292	18.215	3.068	0	1.3969	1.20741	0	0	0	0	0	0	0	0	0	5.79674	0	0	6.36515	0	3.7088	0	1.84993	0	1.28235	0.78033	0	0.68777	0	0.75028	1.99942	1.75388	Vax2	3.38232	2.54819	0.879843	2.89619	0.00377727	0.0120036
Sh3tc2	1094.09	959.102	1823.68	1086.57	1137.77	353.772	29.8516	12.1189	76.447	8.09134	231.48	256.412	211.692	95.6742	83.8139	73.6521	171.441	33.1391	21.0306	35.8775	17.5892	35.4404	92.1874	104.65	69.4302	49.2723	49.5613	54.1048	57.2864	76.407	211.402	196.577	194.243	221.739	441.129	699.956	615.124	473.874	233.453	208.578	545.176	385.853	Sh3tc2	305.446	2.54751	0.581882	4.37806	1.19742e-05	8.76439e-05
Gpr33	1.86795	6.47983	2.47523	5.40685	2.55716	3.87106	0	0	0	0	0	1.40116	0	0	0	2.41482	1.9263	0	0	2.69082	0	0	0	0	0	0	0	0	0	0	0	0	1.84993	0	0	0	0	0	0.709584	3.7514	0	0	Gpr33	0.890526	2.54739	0.956911	2.66209	0.0077656	0.0221054
Cnga2	6.40441	10.8581	3.99846	7.90232	2.04573	5.16141	0	0	0	0	2.36204	0	2.301	4.11502	0	0	2.88945	0	0	0	0	1.18135	0	0	0	8.69511	4.50557	0	0	5.26945	0	0	0	0	0.641176	1.56066	1.32143	0	0.709584	0	1.33295	0	Cnga2	1.74417	2.54727	0.701137	3.63306	0.000280083	0.00130087
Gm9349	29.6204	32.6618	24.9427	16.2205	16.0249	18.9252	4.26452	4.03964	7.6447	0	1.18102	0.700578	0	1.02875	0	0	0	0	0	1.79388	0	2.36269	1.0243	1.92019	4.08413	0	0	13.5262	6.36515	0	20.3984	17.1766	29.5989	15.6983	0	0	0	0	0	0	0.666475	0	Gm9349	6.4731	2.54684	1.03753	2.45472	0.0140994	0.0361079
Rgs12	3356.71	1478.71	4652.87	3652.33	4067.08	2082.2	93.8194	88.8721	84.0917	64.7307	737.546	711.788	767.766	258.217	291.952	312.72	395.854	196.129	111.338	168.624	85.6009	168.933	187.448	327.393	232.796	234.768	216.267	216.419	235.511	152.814	1776.52	2540.23	1150.66	1815.12	629.635	917.668	869.499	684.331	574.054	468.925	742.453	724.935	Rgs12	917.27	2.54618	0.53338	4.77367	1.80902e-06	1.69388e-05
Trdv4	27.7525	3.85287	37.1285	29.3218	21.9916	23.4414	12.7935	22.218	0	8.09134	6.4956	8.40694	9.20399	8.23004	1.3969	1.20741	3.8526	0	0	0	0	0	0	0	0	0	4.50557	3.38155	9.54773	0	3.7088	3.81702	7.39973	3.92458	1.92353	2.34099	3.30357	3.43885	4.25751	3.00112	4.66532	4.09238	Trdv4	6.87365	2.54583	0.609368	4.17782	2.94317e-05	0.000190962
Krt10	2363.76	30.9981	67.5929	294.049	1839.79	3758.8	36.2484	30.2973	30.5788	89.0047	2902.35	1141.94	2014.14	48.3515	29.3349	63.9928	44.3048	55.4573	56.2877	51.1255	39.8689	63.7927	285.781	295.71	155.197	31.8821	47.3085	16.9077	31.8258	39.5209	44.5057	41.9872	36.9986	29.4343	26.2882	28.8722	27.75	33.013	11.3533	17.2564	11.9965	26.8928	Krt10	387.918	2.53713	0.886671	2.86141	0.00421768	0.01319
Fcrls	1375.88	688.35	659.364	481.833	762.376	552.486	6.39677	8.07928	0	0	168.886	200.365	97.4089	177.975	184.391	211.297	287.018	0	2.47418	13.4541	0	8.26943	30.7291	21.1221	0	60.8658	144.178	185.985	146.399	84.3112	387.57	456.134	492.082	229.588	48.0882	42.1378	38.9821	54.3339	132.692	180.067	118.632	167.787	Fcrls	212.095	2.53467	0.782434	3.23947	0.00119752	0.00452406
Cpxm2	798.15	2034.75	1004.75	593.922	979.905	423.451	6.39677	2.01982	0	0	699.163	627.718	661.92	43.2077	32.1287	43.4668	469.054	14.2025	12.3709	32.2898	19.9344	15.3575	32.7778	7.68077	0	231.87	587.977	111.591	92.2947	126.467	129.808	122.145	159.094	127.549	216.076	232.538	205.482	197.39	102.18	97.5365	127.297	102.309	Cpxm2	274.386	2.5339	0.75274	3.36624	0.000762008	0.00307976
Sema4c	1371.35	760.854	2460	2867.29	3016.77	1238.52	29.8516	16.1586	30.5788	32.3654	458.235	605.3	523.093	185.176	215.122	170.245	338.065	167.048	134.843	120.19	78.5652	121.679	386.163	697.03	216.459	252.158	209.509	199.511	216.415	200.239	324.52	358.8	207.192	296.305	536.023	880.993	730.089	863.152	686.168	470.426	367.894	496.931	Sema4c	560.412	2.53358	0.483553	5.23951	1.60999e-07	2.08194e-06
Leat1	5.60386	29.1592	4.37926	14.5569	16.3658	4.94635	0	0	7.6447	0	1.18102	1.40116	6.13599	2.05751	4.1907	0	0	0	0	0.896939	0	0	0	3.84038	0	0	4.50557	0	0	5.26945	0	1.90851	0	7.84915	2.5647	2.34099	5.94642	2.75108	2.83834	3.7514	3.33237	3.50775	Leat1	3.54585	2.53266	0.57913	4.37321	1.22432e-05	8.93483e-05
Gm7614	2.66851	4.81609	2.28483	3.11934	2.89812	2.15059	0	0	0	0	0	0	0.766999	0	0	2.41482	0	0	0	0	0	0	0	0.960096	0	0	0	3.38155	0	0	0	0	3.69986	0	0	0	1.98214	0.68777	0	0	0	1.16925	Gm7614	0.785713	2.53233	0.652058	3.8836	0.000102922	0.000554139
Gpc2	257.244	162.609	280.654	237.278	376.244	94.8409	55.4387	50.4955	107.026	72.822	53.7364	51.8428	26.078	10.2875	15.3659	13.2815	25.0419	5.41046	3.71128	8.96939	5.86307	7.08808	186.423	243.864	36.7572	0	4.50557	0	12.7303	7.90417	11.1264	13.3596	25.899	13.736	35.9058	36.6755	50.8749	44.7051	53.2188	48.7682	44.6538	30.4005	Gpc2	67.2104	2.53017	0.613373	4.12501	3.70725e-05	0.000231875
Col6a4	29.8873	38.6163	38.4613	163.661	94.1036	152.262	2.13226	0	7.6447	8.09134	14.7627	16.8139	14.573	6.17253	4.1907	12.0741	18.2998	2.70523	2.47418	0.896939	0	1.18135	0	1.92019	0	0	0	0	3.18258	0	7.41761	9.54256	33.2988	17.6606	5.77058	5.46231	15.8571	11.6921	63.8626	61.523	41.9879	101.14	Col6a4	24.0315	2.52341	0.806418	3.12916	0.00175306	0.00627012
Postn	18197.9	37677.8	10182.2	13738	11010.6	27886.7	0	2.01982	0	0	12355.2	14468.3	8839.67	1207.76	2099.54	2057.43	1748.12	375.351	290.098	537.266	322.469	615.482	7165.01	1846.26	5538.08	1605.7	2993.95	3570.91	4070.52	1810.06	3187.72	2542.14	2084.87	1501.15	5716.72	2372.98	5779.92	3700.2	2970.32	4236.83	3970.19	4768.2	Postn	5596.28	2.52222	0.784101	3.2167	0.00129673	0.00484862
Adra2a	67.5132	28.7214	81.3019	191.735	128.711	129.68	6.39677	0	7.6447	0	33.0685	49.0405	31.447	8.23004	18.1597	13.2815	12.5209	5.41046	1.23709	2.69082	0	1.18135	14.3403	36.4836	0	8.69511	20.2751	10.1446	19.0955	10.5389	1.8544	0	5.5498	13.736	26.2882	31.9935	32.375	30.2619	41.8655	30.0112	41.3214	52.0316	Adra2a	29.6389	2.50915	0.613787	4.08798	4.35141e-05	0.0002661
Cd276	1070.6	821.274	1605.09	1227.56	1186.52	720.877	21.3226	36.3568	38.2235	56.6394	206.088	259.915	161.837	34.9777	39.1132	35.0149	51.0469	229.945	280.82	259.215	267.356	255.171	438.402	718.152	498.264	78.256	121.65	33.8155	76.3819	65.8681	122.391	171.766	51.7981	64.7555	216.076	298.867	281.464	326.691	302.283	222.833	194.611	282.959	Cd276	319.816	2.5091	0.488483	5.13652	2.7987e-07	3.35588e-06
Mesp1	4.53646	1.83887	5.90248	3.11934	2.89812	0.860235	0	0	0	0	1.18102	0	1.534	0	1.3969	1.20741	0	0	3.71128	0	1.17261	1.18135	0	0	0	0	0	0	0	0	0	0	0	0	0	0	0	0	0	0	0	0	Mesp1	0.727144	2.50741	0.946904	2.64801	0.00809667	0.0228576
Gm6978	20.2806	20.0524	0.952013	9.98188	14.3201	9.67765	0	0	0	0	4.13357	14.0116	5.36899	2.05751	1.3969	2.41482	0	2.70523	3.71128	0	2.34523	2.36269	0	5.76058	0	0	0	0	0	0	3.7088	1.90851	0	7.84915	0.641176	0	0.660714	2.06331	2.12875	0.75028	0	1.16925	Gm6978	3.39079	2.50004	0.686537	3.64152	0.000271033	0.00126465
Zmynd15	216.416	284.412	227.15	232.495	216.677	155.272	6.39677	6.05946	15.2894	0	18.3058	21.0174	31.447	10.2875	19.5566	9.65929	32.7471	121.735	78.5554	90.5908	84.4282	146.487	6.14583	11.5212	0	8.69511	18.0223	13.5262	6.36515	5.26945	55.6321	40.0787	88.7967	47.0949	27.5706	34.3345	17.8393	24.7597	43.9942	78.7794	68.6469	62.5549	Zmynd15	63.9193	2.49556	0.541019	4.61269	3.97489e-06	3.36987e-05
H2ac19	15.2105	11.5586	22.6579	8.73414	9.71722	7.74212	2.13226	8.07928	7.6447	16.1827	2.36204	3.50289	1.534	1.02875	0	1.20741	0.963149	4.05785	3.09273	5.38163	2.34523	9.45078	0	0.960096	0	0	0	0	0	0	1.8544	0	0	5.88686	1.92353	1.56066	0	1.37554	2.12875	0.75028	1.99942	2.3385	H2ac19	3.93724	2.49433	0.419577	5.94488	2.76661e-09	5.93619e-08
Zfp239	70.1817	241.68	208.491	132.676	165.022	100.648	27.7194	32.3171	30.5788	56.6394	24.2109	27.3226	39.884	9.25879	1.3969	6.03706	15.4104	6.76308	6.80401	5.38163	2.34523	3.54404	100.382	39.3639	171.534	2.89837	2.25278	3.38155	3.18258	10.5389	12.9808	22.9021	16.6494	29.4343	27.5706	37.4559	28.4107	33.7007	31.9313	29.2609	32.6573	35.0775	Zfp239	44.9018	2.49115	0.555884	4.48142	7.41467e-06	5.78318e-05
Dcxr	4393.43	2516.19	1963.81	2373.61	3437	1318.74	144.994	189.863	252.275	202.283	116.921	107.889	123.487	205.751	215.122	202.845	291.834	2729.58	1981.82	1749.93	2064.97	3509.78	69.6527	50.8851	122.524	75.3576	99.1225	101.446	117.755	68.5028	101.992	97.3341	225.692	119.7	115.412	69.4494	110.339	66.7137	99.3418	152.307	121.298	136.802	Dcxr	766.994	2.49035	0.716548	3.47548	0.000509935	0.00218871
Ccdc122	592.675	852.973	357.386	371.617	443.753	278.931	21.3226	32.3171	45.8682	56.6394	76.1757	72.1596	86.6709	183.118	160.643	220.956	153.141	100.77	97.1117	136.335	130.16	186.653	33.8021	82.5682	65.3461	55.069	69.8363	37.197	54.1038	73.7723	64.9041	49.6213	48.0982	51.0195	75.6587	63.2068	50.8749	48.1439	79.4734	73.5275	67.9804	128.618	Ccdc122	141.195	2.48809	0.322515	7.71465	1.21315e-14	1.10976e-12
Rpl17-ps9	14.6768	14.1856	0.380805	5.40685	4.60289	7.312	0	6.05946	7.6447	8.09134	1.18102	0.700578	0	0	2.7938	0	0	4.05785	4.32982	1.79388	2.34523	1.18135	3.07291	4.80048	0	0	2.25278	0	0	0	0	0	1.84993	0	0.641176	0	0	0	0.709584	0.75028	0	0.584625	Rpl17-ps9	2.41442	2.48723	0.682947	3.64191	0.000270623	0.00126327
Lefty2	2.66851	14.8861	1.71362	7.27845	3.0686	1.93553	0	2.01982	0	0	0.590509	0	3.068	1.02875	1.3969	0	0.963149	0	0	0	0	0	10.243	0	0	0	0	0	0	0	1.8544	0	0	0	0	2.34099	0	0	1.41917	0	0	0	Lefty2	1.34466	2.48672	1.00322	2.47874	0.0131847	0.0342146
Kcnj15	1084.48	721.625	2117.47	1586.49	1184.31	660.016	0	0	0	0	201.364	172.342	214.76	2655.22	1165.01	1215.86	442.085	24.3471	17.3193	19.7326	16.4166	25.9896	133.16	108.491	36.7572	5.79674	4.50557	6.7631	12.7303	10.5389	98.2833	106.877	116.546	78.4915	32.7	28.0919	25.7678	19.2576	26.2546	54.7705	27.3255	49.1085	Kcnj15	345.406	2.48585	0.955568	2.60144	0.00928332	0.0256028
Gm8317	3.73591	4.028	3.80805	2.07956	1.70478	2.36565	0	0	0	0	0	0	0	1.02875	1.3969	0	0.963149	0	0.618546	0	0	0	1.0243	0	0	0	0	0	0	0	0	0	0	0	0.641176	0	0.660714	0	0	0.75028	1.33295	2.3385	Gm8317	0.678029	2.48229	0.615645	4.03201	5.5302e-05	0.000326163
Stoml1	1686.76	2029.41	1789.21	1550.73	1743.64	636.789	761.216	1060.41	772.115	776.768	105.111	109.991	82.8359	176.946	189.978	173.867	229.229	134.585	95.2561	104.942	107.881	152.394	283.732	380.198	510.517	182.597	191.487	192.748	194.137	189.7	200.275	196.577	270.09	270.796	221.847	216.932	223.321	224.901	258.289	322.621	237.931	274.774	Stoml1	464.608	2.47999	0.385408	6.43471	1.23707e-10	3.91721e-09
Ctnnd2	249.238	291.855	229.435	103.77	138.939	50.3238	38.3806	16.1586	122.315	97.0961	145.265	87.5723	126.555	4.11502	4.1907	25.3556	12.5209	1.35262	3.71128	5.38163	2.34523	3.54404	96.2847	3.84038	0	5.79674	9.01114	10.1446	0	0	3.7088	5.72553	16.6494	41.208	42.3176	16.3869	29.0714	28.8864	27.6738	26.2598	18.6613	22.8004	Ctnnd2	51.5202	2.47843	0.712111	3.4804	0.000500664	0.00215976
Casp4	1089.02	1844.47	494.095	569.175	714.983	608.401	396.6	515.054	772.115	428.841	40.1546	60.2497	79.7679	123.451	99.1798	171.452	165.662	74.3939	52.5764	46.6408	24.6249	64.9741	3.07291	88.3288	0	49.2723	58.5724	60.8679	50.9212	52.6945	113.119	108.785	190.543	105.964	196.841	156.846	146.678	171.943	199.393	279.104	233.266	216.311	Casp4	259.962	2.47837	0.552751	4.4837	7.33593e-06	5.72803e-05
Poglut1	2877.18	2966.71	3331.67	2646.03	2842.2	1167.98	447.774	452.44	443.393	412.658	667.276	604.599	676.493	459.853	385.544	485.379	424.749	434.866	419.374	348.012	354.13	291.793	1267.07	663.426	718.807	382.585	324.401	290.813	292.797	284.55	456.183	437.049	512.431	465.062	436.641	411.234	447.964	418.164	457.682	459.172	460.534	473.546	Poglut1	780.957	2.47664	0.204914	12.0863	1.24842e-33	1.38756e-30
Ifitm3	19559.3	18724.8	13547.1	13389.2	10754.1	6785.11	3462.79	4239.6	11222.4	5874.31	547.993	546.451	437.19	947.483	846.521	1044.41	1454.35	6347.83	5933.09	8413.28	5847.83	11162.5	130.087	182.418	16.3365	440.552	583.471	493.706	496.482	521.675	1416.76	1259.62	1433.7	953.672	1261.83	962.147	973.231	965.629	1138.17	1469.8	1147	1405.44	Ifitm3	4008.08	2.47613	0.651136	3.80279	0.000143074	0.000731799
Mt2	8324.94	2542.81	5688.47	4235.23	5502.33	3809.98	202.565	100.991	107.026	202.283	2076.23	1920.99	1425.85	1061.67	906.587	992.492	1961.93	8809.59	5016.41	167.728	118.434	601.306	4.09722	88.3288	0	263.752	193.739	791.282	521.943	137.006	228.091	104.968	199.793	153.058	339.182	224.735	359.428	226.276	205.07	363.886	249.928	275.358	Mt2	1445.38	2.47432	0.769225	3.21665	0.00129699	0.00484875
Otof	45.3646	115.586	31.4164	74.2402	263.388	38.9257	55.4387	34.337	76.447	72.822	4.13357	0	0	1.02875	1.3969	1.20741	8.66834	1.35262	0	0	0	0	16.3889	46.0846	102.103	0	0	10.1446	6.36515	10.5389	44.5057	36.2617	11.0996	25.5097	2.5647	3.12132	3.96428	1.37554	2.12875	4.50168	3.99885	4.677	Otof	27.6449	2.46976	0.914493	2.70069	0.00691966	0.0201121
Npas2	294.336	199.999	734.002	436.083	410.681	224.306	17.0581	4.03964	45.8682	16.1827	22.4394	23.1191	22.243	19.5463	6.98449	24.1482	30.8208	162.99	135.462	21.5265	7.03569	9.45078	46.0937	6.72067	0	124.63	128.409	114.973	105.025	129.101	309.685	263.375	188.693	180.53	33.3411	39.7968	31.0535	26.823	39.7367	18.757	23.3266	24.5543	Npas2	111.975	2.4677	0.627791	3.93077	8.46754e-05	0.000472334
Efna4	414.953	195.708	302.359	261.4	335.159	184.09	0	0	7.6447	0	236.794	210.174	222.43	19.5463	23.7473	9.65929	31.7839	0	2.47418	1.79388	0	1.18135	179.253	237.144	318.562	8.69511	6.75835	0	3.18258	2.63472	12.9808	7.63405	7.39973	11.7737	14.747	11.705	19.8214	13.7554	12.0629	17.2564	12.663	18.1234	Efna4	80.406	2.45884	0.940935	2.61319	0.00897007	0.0248708
Gm7334	35.4911	34.3256	14.0898	30.7775	29.8336	31.8287	6.39677	8.07928	7.6447	16.1827	28.3445	20.3168	14.573	0	0	2.41482	0	4.05785	0.618546	0.896939	3.51784	2.36269	9.21874	7.68077	0	8.69511	6.75835	6.7631	6.36515	7.90417	0	1.90851	5.5498	3.92458	1.28235	3.12132	1.32143	1.37554	1.41917	0	2.6659	0	Gm7334	8.75492	2.45453	0.644878	3.80619	0.000141124	0.000723152
Rxfp3	9.87347	7.18035	8.18731	8.11027	5.79624	10.7529	0	2.01982	0	0	1.18102	0	4.602	5.14377	2.7938	1.20741	0	1.35262	0	0	0	0	36.875	0	0	5.79674	4.50557	0	3.18258	0	9.27201	5.72553	3.69986	1.96229	0.641176	0.78033	0	0.68777	0	0	0	0	Rxfp3	2.51141	2.45205	0.70099	3.49798	0.000468796	0.00204011
Acpp	685.005	705.25	948.776	766.941	631.108	673.994	147.126	121.189	282.854	145.644	3116.71	3323.54	4107.28	18.5176	6.98449	9.65929	211.893	2.70523	9.89674	172.212	228.66	232.725	2.04861	3.84038	0	11.5935	11.2639	16.9077	15.9129	2.63472	14.8352	17.1766	55.498	13.736	329.564	284.04	273.535	226.276	312.927	284.356	344.567	230.342	Acpp	213.948	2.45149	0.741855	3.30453	0.00095135	0.00371531
Psph	1605.91	1603.93	793.598	1122.55	739.191	643.886	272.929	220.16	259.92	202.283	245.061	211.575	213.226	526.722	540.6	606.12	324.581	151.493	136.699	129.159	105.535	163.026	161.84	70.087	379.824	118.833	123.903	98.0649	149.581	168.622	203.984	196.577	153.544	158.945	119.9	113.148	85.2321	94.2245	106.438	102.788	97.9718	123.356	Psph	324.881	2.43897	0.342166	7.12802	1.01822e-12	5.71565e-11
Ptk7	2519.87	1815.75	3516.93	3541.9	3055.64	2078.54	8.52903	2.01982	0	0	2685.64	2574.63	2424.48	47.3227	57.2728	57.9557	293.76	164.343	108.246	35.8775	19.9344	29.5337	1167.71	982.178	751.48	66.6625	56.3196	30.4339	76.3819	50.0598	352.336	326.355	358.887	188.38	481.523	444.788	542.446	529.583	604.566	574.715	457.868	587.548	Ptk7	801.629	2.43675	0.809502	3.01019	0.00261085	0.00876421
Fam189a2	1471.68	1373.55	1328.63	1174.33	1418.88	543.239	23.4548	8.07928	0	0	366.116	334.876	362.791	139.911	150.865	164.208	202.261	37.1969	25.3604	44.8469	45.732	62.6114	36.875	155.536	0	417.365	491.107	412.549	496.482	500.598	717.654	866.464	447.684	676.989	73.7352	56.9641	62.7678	77.0303	83.0214	61.523	58.6498	66.0627	Fam189a2	358.04	2.43607	0.697113	3.49452	0.000474923	0.00206435
Fut4	272.454	261.032	309.024	348.95	217.7	1173.36	108.745	98.9712	191.118	153.735	78.5378	141.517	119.652	16.4601	9.77829	10.8667	21.1893	8.1157	8.65965	14.351	4.69046	11.8135	101.406	29.763	89.8509	17.3902	22.5278	6.7631	6.36515	10.5389	11.1264	17.1766	35.1487	13.736	173.759	129.535	140.732	111.419	200.812	228.836	201.942	208.127	Fut4	127.087	2.43533	0.639418	3.80866	0.00013972	0.000717613
Vtcn1	216.683	109.106	348.627	87.3414	82.5112	126.455	4.26452	0	0	0	105.701	122.601	85.1369	2.05751	0	4.82964	5.77889	73.7176	80.411	17.0418	24.6249	24.8083	4.09722	1.92019	61.262	2.89837	2.25278	3.38155	12.7303	5.26945	50.0689	59.1639	170.194	37.2835	0	0	0	0	1.41917	0	0.666475	0	Vtcn1	46.0549	2.43241	1.02381	2.37585	0.0175084	0.0432485
Gm6485	390.936	451.048	418.315	272.422	290.153	236.35	147.126	159.566	122.315	145.644	73.8137	65.1538	67.4959	9.25879	13.969	7.24447	35.6365	142.025	127.42	49.3316	50.4224	49.6166	45.0694	74.8875	24.5048	40.5772	42.8029	57.4863	57.2864	21.0778	57.4865	59.1639	59.1978	29.4343	59.6293	60.0854	60.1249	53.6461	58.8955	57.0213	49.3191	57.2933	Gm6485	103.577	2.43031	0.357122	6.80529	1.00849e-11	4.37847e-10
Rybp-ps	2.66851	6.12956	4.95047	8.52619	4.77337	10.3228	0	2.01982	0	0	0	0	0.766999	0	1.3969	3.62223	0	0.676308	0.618546	1.79388	4.69046	1.18135	0	0.960096	0	0	2.25278	3.38155	0	5.26945	0	1.90851	1.84993	3.92458	0.641176	0.78033	0.660714	1.37554	0	1.50056	1.99942	0.584625	Rybp-ps	1.93397	2.43001	0.439758	5.52579	3.28012e-08	5.14565e-07
6030426L16Rik	6.13756	18.5638	5.14087	16.0126	12.2744	11.1831	0	0	0	0	0.590509	0.700578	1.534	1.02875	5.58759	1.20741	1.9263	0	0	3.58775	1.17261	2.36269	11.2674	21.1221	12.2524	0	0	0	0	0	0	0	0	0	0	0	0.660714	0	1.41917	2.25084	0	0	6030426L16Rik	3.28531	2.42832	0.915184	2.65337	0.00796931	0.0225726
Icosl	2039.54	1463.83	3449.91	3654.61	2895.9	1366.7	2296.44	2835.83	1345.47	2160.39	223.213	194.761	166.439	116.249	110.355	99.0077	156.03	81.8333	29.6902	61.8888	26.9701	54.342	22.5347	31.6832	40.8413	81.1544	90.1114	135.262	130.486	50.0598	292.996	337.807	449.533	382.646	384.705	319.935	331.018	427.105	571.215	694.009	635.15	540.194	Icosl	732.806	2.42407	0.686975	3.52861	0.000417752	0.00184763
Gm4928	36.2917	31.611	28.9412	19.5478	26.765	12.6885	8.52903	0	7.6447	16.1827	0	0	0	0	4.1907	0	2.88945	0	0	1.79388	1.17261	1.18135	0	0.960096	0	17.3902	15.7695	23.6708	9.54773	15.8083	1.8544	20.9936	11.0996	11.7737	0.641176	0.78033	0.660714	0	0	0	0	0.584625	Gm4928	7.88011	2.42402	0.951397	2.54785	0.0108389	0.0290531
Tnfrsf8	17.6121	16.9877	9.13933	23.9149	81.3178	38.0654	25.5871	22.218	22.9341	32.3654	0	0	0	2.05751	0	0	2.88945	0	0	0.896939	0	0	0	0	0	2.89837	2.25278	0	0	0	0	3.81702	35.1487	25.5097	3.20588	2.34099	1.32143	0	1.41917	4.50168	7.33122	3.50775	Tnfrsf8	9.26763	2.42342	1.03979	2.33069	0.0197699	0.0479555
S100a11	6537.04	5114.6	3640.5	3308.58	3865.92	3143.73	2386	2452.06	6696.76	2492.13	406.861	356.594	323.674	758.192	505.677	526.431	613.526	110.915	102.679	138.129	86.7735	203.192	1778.19	1592.8	2278.95	46.3739	78.8475	101.446	98.6599	52.6945	120.536	97.3341	125.795	96.1521	421.894	305.889	267.589	327.379	346.277	391.646	397.885	319.205	S100a11	1262.27	2.42207	0.694201	3.48901	0.000484817	0.00209955
Cd300ld4	2.1348	7.18035	4.37926	20.3797	7.84197	15.0541	0	0	45.8682	0	2.36204	2.10174	0.766999	1.02875	1.3969	2.41482	3.8526	9.46831	3.71128	0.896939	0	0	0	0	0	0	0	0	0	0	0	0	0	0	1.92353	0.78033	2.64285	0	0.709584	0	3.33237	0.584625	Cd300ld4	3.35267	2.42085	0.79597	3.04138	0.00235496	0.00803877
Tnip1	3071.72	2834.31	3238.56	3566.86	3748.12	1908.43	1119.44	1167.46	1077.9	922.413	387.374	358.696	358.956	384.754	440.023	323.586	524.916	507.907	405.766	280.742	243.904	287.067	141.354	159.376	134.776	585.471	565.449	564.718	490.117	553.292	1025.48	1082.13	654.876	973.295	642.458	453.372	519.321	519.954	637.207	723.27	593.162	628.472	Tnip1	923.963	2.42082	0.313823	7.71394	1.21989e-14	1.11135e-12
Tslp	43.4966	101.05	39.6038	113.336	90.3531	77.4212	0	0	0	0	8.26713	18.9156	7.66999	31.8914	25.1442	14.4889	20.2261	2.70523	3.09273	0.896939	3.51784	9.45078	8.19444	13.4413	0	23.187	31.539	40.5786	22.278	18.4431	7.41761	15.2681	36.9986	17.6606	9.61764	8.58363	10.5714	12.3799	23.4163	23.2587	16.6619	21.6311	Tslp	23.1584	2.4178	0.46021	5.25368	1.49089e-07	1.95062e-06
Trnp1	228.958	137.828	80.5403	127.269	152.066	116.347	36.2484	22.218	45.8682	24.274	17.1248	76.363	34.515	34.9777	9.77829	13.2815	15.4104	0.676308	0	2.69082	0	5.90674	103.455	33.6034	0	14.4919	13.5167	13.5262	12.7303	10.5389	70.4673	41.9872	49.9482	52.9818	16.0294	21.0689	23.7857	19.9453	14.1917	27.0101	20.6607	21.0465	Trnp1	41.9839	2.41641	0.56341	4.28889	1.79566e-05	0.00012427
Flywch2	202.54	244.57	93.4877	113.96	133.995	78.9266	2.13226	2.01982	0	24.274	30.7065	18.9156	20.709	9.25879	9.77829	9.65929	18.2998	16.2314	12.9895	26.9082	15.244	31.8964	148.524	88.3288	122.524	5.79674	9.01114	0	0	0	57.4865	51.5298	27.749	47.0949	16.0294	16.3869	20.4821	10.3166	18.4492	20.2576	10.6636	23.9696	Flywch2	43.1215	2.41189	0.59162	4.07676	4.56681e-05	0.000277973
Nudt22	1067.14	864.794	733.241	696.86	659.919	430.978	134.332	117.15	175.828	153.735	53.7364	50.4416	48.3209	133.738	153.659	115.911	134.841	179.898	162.678	185.666	194.654	268.166	36.875	56.6457	36.7572	101.443	137.42	135.262	108.208	105.389	248.49	227.113	162.794	213.889	187.223	120.951	133.464	118.984	142.626	174.815	108.635	169.541	Nudt22	224.814	2.41144	0.280579	8.59451	8.36239e-18	1.53626e-15
Nfkbie	1268.07	1204.98	1591.77	1353.17	1065.31	638.94	716.439	870.543	695.668	1019.51	37.2021	53.244	72.8649	47.3227	50.2884	30.1853	88.6097	211.684	110.101	88.7969	69.1843	108.684	26.6319	48.0048	0	31.8821	29.2862	20.2893	38.1909	18.4431	61.1953	28.6277	160.944	143.247	291.094	223.174	207.464	259.289	471.164	550.706	416.547	430.284	Nfkbie	353.549	2.4101	0.66759	3.61015	0.000306019	0.00140258
Ggt5	1401.5	1193.86	1650.41	1581.5	1220.96	522.378	287.855	298.933	305.788	258.923	135.817	149.223	118.885	472.198	493.105	408.105	476.759	76.4228	32.7829	48.4347	50.4224	67.3368	0	46.0846	28.5889	257.955	292.862	344.918	365.996	234.49	120.536	108.785	186.843	135.398	387.27	300.427	309.214	308.121	282.415	381.142	280.586	315.113	Ggt5	379.485	2.40801	0.491516	4.89915	9.62505e-07	9.792e-06
Iglon5	41.8955	30.6478	17.1362	48.0378	73.4758	56.5605	6.39677	0	7.6447	24.274	11.2197	4.20347	10.738	13.3738	12.5721	7.24447	14.4472	8.1157	4.32982	15.248	11.7261	15.3575	6.14583	5.76058	0	5.79674	15.7695	3.38155	6.36515	13.1736	20.3984	13.3596	9.24966	15.6983	2.5647	0.78033	3.30357	2.75108	4.96709	3.7514	6.66475	5.84625	Iglon5	13.8184	2.40687	0.361587	6.6564	2.80616e-11	1.08108e-09
F730043M19Rik	58.1734	35.4639	125.475	95.6596	93.4217	36.7751	4.26452	6.05946	0	0	53.7364	42.0347	51.3889	18.5176	12.5721	12.0741	28.8945	4.05785	0	1.79388	2.34523	0	11.2674	45.1245	8.16826	5.79674	9.01114	0	3.18258	5.26945	7.41761	5.72553	9.24966	13.736	3.84705	9.36396	9.9107	17.1943	19.8684	16.5062	15.3289	12.8618	F730043M19Rik	21.7033	2.40434	0.591113	4.06748	4.75244e-05	0.000286986
Haghl	805.088	800.959	562.069	547.963	530.185	220.65	249.474	236.319	244.63	129.461	56.6889	41.3341	54.4569	89.5017	69.8449	55.5409	87.6466	87.2437	79.1739	78.0337	80.9104	109.865	30.7291	4.80048	0	92.7479	117.145	91.3018	111.39	108.024	131.663	148.864	136.895	115.775	113.488	190.401	132.143	133.427	127.016	123.046	98.6382	144.987	Haghl	175.465	2.40299	0.380507	6.31523	2.69753e-10	7.75267e-09
Nutf2-ps1	124.086	120.49	20.1827	89.0051	79.2721	78.2814	12.7935	18.1784	15.2894	40.4567	9.44815	16.8139	14.573	8.23004	12.5721	12.0741	8.66834	30.4339	16.0822	39.4653	46.9046	16.5389	34.8264	35.5235	40.8413	17.3902	6.75835	10.1446	3.18258	7.90417	3.7088	1.90851	7.39973	5.88686	11.5412	7.02297	11.2321	14.4432	9.22459	6.75252	10.6636	16.3695	Nutf2-ps1	26.0134	2.40199	0.388069	6.1896	6.03159e-10	1.59046e-08
Gm12816	18.4127	23.9929	5.90248	11.8535	11.763	7.312	6.39677	0	0	0	3.54306	1.40116	3.068	0	1.3969	0	1.9263	6.76308	5.56691	0.896939	1.17261	3.54404	6.14583	4.80048	8.16826	0	0	3.38155	0	0	5.56321	11.4511	3.69986	1.96229	0	0.78033	0.660714	1.37554	0.709584	1.50056	1.33295	1.16925	Gm12816	3.9908	2.39475	0.490869	4.87859	1.06846e-06	1.07567e-05
Colq	181.192	139.229	342.154	363.715	328.169	143.444	72.4968	88.8721	53.5129	113.279	17.1248	14.0116	16.107	5.14377	4.1907	2.41482	0	0	0.618546	9.86632	2.34523	17.7202	10.243	101.77	16.3365	95.6462	150.937	152.17	124.121	79.0417	14.8352	11.4511	64.7476	176.606	5.12941	7.8033	7.26785	8.94101	49.6709	60.7727	46.6532	44.4315	Colq	74.8614	2.39235	0.728611	3.28344	0.00102547	0.00395807
Il2rg	971.336	1234.32	1059.59	1049.97	855.797	814.213	2874.28	3585.18	2186.39	3398.36	43.6977	27.3226	39.884	45.2652	54.479	80.8966	58.7521	143.377	30.9273	107.633	50.4224	108.684	28.6805	116.172	0	37.6788	33.7918	30.4339	41.3735	26.3472	61.1953	76.3405	179.443	186.417	197.482	151.384	153.286	223.525	360.469	426.159	373.892	343.76	Il2rg	300.419	2.39002	0.649598	3.67923	0.000233942	0.00112027
Tmem266	154.506	118.476	144.706	106.889	115.243	27.5275	10.6613	2.01982	7.6447	0	34.8401	30.1249	33.748	5.14377	15.3659	6.03706	5.77889	37.8733	18.5564	41.2592	72.7021	72.0622	15.3646	11.5212	32.6731	23.187	22.5278	6.7631	19.0955	28.982	44.5057	59.1639	31.4488	27.472	0	2.34099	5.28571	2.06331	0.709584	0.75028	0.666475	2.3385	Tmem266	33.2863	2.38928	0.651305	3.66845	0.000244029	0.00116107
Mycl	1564.28	1054.02	1450.3	1487.3	1964.24	846.041	14.9258	20.1982	38.2235	16.1827	1550.09	1684.19	1711.94	218.096	518.249	362.223	609.673	198.835	159.585	237.689	211.071	424.104	202.812	24.9625	65.3461	26.0853	58.5724	77.7756	98.6599	15.8083	24.1072	11.4511	88.7967	51.0195	46.8058	31.9935	16.5178	23.3842	36.8984	53.2699	51.985	43.2623	Mycl	414.071	2.38879	0.772626	3.09178	0.00198957	0.00698857
Emp2	4789.97	4013.11	7002.82	5026.91	5131.2	3573.42	10.6613	12.1189	22.9341	24.274	6497.38	5164.66	6656.02	206.78	248.648	200.43	525.879	390.23	176.286	470.893	240.386	552.87	259.149	255.386	163.365	336.211	304.126	287.432	280.067	258.203	1275.83	1502	1156.21	1077.3	400.094	412.014	391.803	419.54	519.416	580.717	441.206	567.086	Emp2	1472.02	2.38185	0.727548	3.2738	0.00106111	0.0040724
Foxf2	7.20497	3.15235	3.42725	11.8535	4.77337	85.8085	0	0	0	0	0	2.10174	3.068	8.23004	0	1.20741	1.9263	0	0	0	0	1.18135	2.04861	1.92019	0	0	0	0	3.18258	0	1.8544	1.90851	5.5498	0	12.8235	6.24264	9.24999	9.62878	7.09584	15.7559	12.663	6.43088	Foxf2	5.48308	2.38137	0.847326	2.81045	0.00494715	0.0151641
H2-Q6	1461.54	1307	1809.02	1626.84	1565.84	874.644	1942.49	1930.95	817.983	1278.43	13.5817	27.3226	20.709	50.409	120.133	90.5558	78.0151	139.996	111.338	327.383	243.904	391.026	0	3.84038	0	14.4919	9.01114	23.6708	38.1909	13.1736	7.41761	5.72553	38.8486	92.2275	150.035	108.466	119.589	169.879	241.259	249.093	237.931	191.172	H2-Q6	427.217	2.37871	0.858114	2.77202	0.00557099	0.0167507
Rpl31-ps9	9.33977	9.98243	22.4675	4.15912	4.77337	1.72047	4.26452	0	0	0	0	0	2.301	0	0	1.20741	1.9263	1.35262	2.47418	1.79388	1.17261	0	11.2674	5.76058	12.2524	2.89837	0	0	0	0	0	1.90851	0	0	1.28235	0	0	0	3.54792	0.75028	1.99942	0	Rpl31-ps9	2.63339	2.37139	0.76154	3.11394	0.00184607	0.00655009
Lrrc34	45.3646	26.3571	29.8932	18.924	51.4842	18.0649	0	0	0	0	5.90509	0	1.534	2.05751	4.1907	2.41482	35.6365	4.05785	4.94837	0.896939	2.34523	2.36269	20.4861	1.92019	16.3365	0	9.01114	6.7631	9.54773	2.63472	7.41761	9.54256	29.5989	0	5.12941	6.24264	1.32143	5.50216	1.41917	4.50168	5.3318	2.92313	Lrrc34	9.57304	2.37138	0.595076	3.98501	6.74773e-05	0.000388488
Cx3cl1	428.562	329.683	757.612	861.561	555.757	515.281	144.994	56.555	160.539	178.009	138.179	128.206	146.497	28.8051	18.1597	22.9408	125.209	12.1735	9.27819	31.3928	16.4166	36.6218	28.6805	71.0471	44.9255	8.69511	36.0446	37.197	25.4606	50.0598	131.663	125.962	96.1965	54.9441	111.565	81.1544	112.321	95.6001	444.909	373.64	312.577	385.268	Cx3cl1	174.532	2.37027	0.552684	4.28866	1.79755e-05	0.000124362
Arl6	632.703	961.904	372.618	426.101	879.323	359.578	27.7194	14.1387	7.6447	24.274	177.743	190.557	197.119	152.256	115.943	149.719	156.993	81.8333	82.2666	85.2092	69.1843	80.3316	470.156	99.85	49.0096	52.1707	67.5835	43.9601	101.842	89.5806	203.984	198.485	258.99	164.832	85.2764	83.4953	95.1428	85.2835	99.3418	93.0348	71.9793	106.986	Arl6	184.908	2.36471	0.401238	5.89352	3.78043e-09	7.8318e-08
Pou3f4	2.93536	1.48861	4.76007	3.95116	1.36382	0	0	2.01982	0	0	0	1.40116	1.534	0	0	0	0	0	0	0	0	0	0	0	0	0	0	0	3.18258	0	0	0	0	0	1.28235	0	0	0	0	0	0.666475	0.584625	Pou3f4	0.599286	2.3643	0.98558	2.39889	0.0164447	0.0411008
Gm8512	7.20497	3.7653	5.14087	1.24773	0.68191	0.860235	0	0	0	0	0.590509	0.700578	0.766999	0	0	0	0	0	0	0	0	0	1.0243	0	0	0	2.25278	0	0	2.63472	3.7088	7.63405	1.84993	1.96229	0	0	0	0	0	0	0	0	Gm8512	1.00062	2.36261	0.867314	2.72406	0.00644849	0.0189733
Klk9	13.3425	1.05078	2.85604	7.27845	15.8544	78.2814	0	0	0	0	11.8102	9.10752	19.942	2.05751	1.3969	0	2.88945	0	1.85564	0.896939	0	0	8.19444	0.960096	8.16826	2.89837	2.25278	3.38155	6.36515	0	5.56321	7.63405	12.9495	9.81144	0	1.56066	1.98214	1.37554	2.83834	0	0.666475	2.3385	Klk9	5.89429	2.3616	0.766896	3.07943	0.002074	0.00723866
Gm9169	18.1458	26.9701	56.1688	14.141	11.9334	15.2692	6.39677	4.03964	7.6447	0	5.90509	4.20347	2.301	0	2.7938	1.20741	1.9263	4.05785	2.47418	1.79388	3.51784	1.18135	3.07291	0	4.08413	5.79674	9.01114	13.5262	15.9129	10.5389	14.8352	26.7192	3.69986	11.7737	1.28235	0.78033	1.98214	3.43885	1.41917	1.50056	0	1.16925	Gm9169	7.68131	2.3594	0.553673	4.26137	2.03177e-05	0.00013858
Rab32	3061.04	3188.95	3252.08	2415.41	2669.85	1408.85	360.352	504.955	1376.05	509.754	214.355	226.287	167.973	713.956	558.759	515.565	431.491	1360.73	1223.48	1121.17	958.026	1119.92	474.253	238.104	57.1779	63.7642	60.8252	67.631	73.1993	34.2514	116.827	68.7064	166.494	94.1898	826.475	575.103	593.321	511.013	624.434	774.289	727.124	710.904	Rab32	814.693	2.35887	0.528803	4.46078	8.16634e-06	6.26613e-05
Gdpd5	716.494	619.611	1103.38	948.278	903.872	353.772	29.8516	46.4559	7.6447	64.7307	389.146	503.015	444.093	162.543	134.102	96.5929	202.261	33.1391	29.0717	36.7745	23.4523	36.6218	74.7743	371.557	106.187	115.935	105.881	108.21	98.6599	79.0417	333.792	469.494	236.791	274.72	59.6293	77.2527	66.0714	80.4691	99.3418	92.2845	104.637	115.171	Gdpd5	237.019	2.3531	0.506256	4.64805	3.35082e-06	2.90052e-05
Hook2	966.266	749.558	1182.4	1049.55	1130.27	765.825	106.613	100.991	84.0917	56.6394	308.246	217.88	334.412	43.2077	82.417	63.9928	130.988	528.873	666.793	635.929	666.045	839.938	53.2639	113.291	44.9255	98.5446	81.1002	114.973	114.573	86.9459	85.3025	82.066	88.7967	64.7555	80.7881	107.686	80.6071	119.672	119.92	99.7873	83.3093	90.0323	Hook2	298.125	2.35219	0.506561	4.64346	3.4263e-06	2.95665e-05
Gm7964	1328.38	1351.31	564.163	1273.94	1075.37	1219.6	204.697	228.24	321.078	202.283	231.48	215.778	220.896	225.297	298.936	269.253	245.603	281.344	288.861	241.276	228.66	196.104	120.868	129.613	98.0192	228.971	205.003	216.419	245.058	202.874	178.023	202.302	234.941	145.209	241.082	198.204	220.678	173.318	246.226	279.104	246.596	273.02	Gm7964	352.335	2.35088	0.154747	15.1918	4.0072e-52	1.11345e-48
5730403I07Rik	3.73591	2.18913	2.66564	1.24773	2.38669	3.44094	4.26452	2.01982	0	0	0	0	0	0	0	0	0	0	0	0	0	0	0	0	0	0	0	0	0	0	0	0	0	0	1.28235	2.34099	0	0	0.709584	0	1.99942	0	5730403I07Rik	0.673398	2.35068	0.892225	2.63463	0.00842297	0.0236317
Dram1	3283.6	2138.17	5075.75	2602.98	2507.21	1567.13	202.565	187.843	397.525	210.375	118.102	131.709	98.1759	2551.31	3616.57	3395.24	2399.2	105.504	36.4942	50.2286	21.1071	90.9637	14.3403	40.324	32.6731	92.7479	166.706	199.511	407.37	129.101	374.589	311.087	427.334	416.005	439.205	278.578	311.857	321.876	411.559	447.917	398.552	457.762	Dram1	868.259	2.34716	0.711462	3.29907	0.000970047	0.00377573
Clec2g	39.4939	90.7176	92.5357	51.781	54.3823	40.8612	2.13226	6.05946	7.6447	24.274	2.95255	2.10174	6.13599	5.14377	1.3969	1.20741	5.77889	2.70523	0	0.896939	0	1.18135	0	61.4461	0	0	2.25278	0	0	0	1.8544	3.81702	9.24966	31.3966	21.1588	28.8722	17.8393	29.5741	30.5121	48.7682	33.3237	15.2003	Clec2g	18.444	2.34463	0.795371	2.94785	0.00319994	0.0104039
Nxn	3454.65	3021.44	2809.39	2344.49	2202.06	1148.84	181.242	157.546	145.249	72.822	1020.99	1131.43	1013.21	84.3579	122.927	115.911	195.519	102.799	64.9473	103.148	60.976	114.591	1193.32	1389.26	1854.2	817.341	813.255	676.31	706.532	853.651	419.095	412.238	371.836	268.833	382.141	340.224	350.178	311.56	372.532	375.89	367.894	342.006	Nxn	768.734	2.34097	0.517911	4.52001	6.18363e-06	4.95336e-05
Tnfsf15	40.5613	55.1661	72.353	93.3721	51.9957	55.7002	0	2.01982	0	0	31.8875	35.7295	62.1269	5.14377	8.38139	4.82964	4.81574	17.584	0	3.58775	1.17261	3.54404	0	12.4812	0	8.69511	9.01114	0	9.54773	2.63472	9.27201	11.4511	20.3493	23.5475	7.69411	13.2656	7.92856	16.5065	21.9971	21.7581	11.3301	15.7849	Tnfsf15	18.4101	2.33974	0.602117	3.88586	0.000101969	0.00055016
Sdhaf1	1483.69	1532.74	762.182	882.148	1017.92	437.215	262.268	311.052	321.078	315.562	103.93	128.206	122.72	241.757	245.854	315.134	199.372	202.216	336.489	263.7	307.225	412.29	254.028	261.146	196.038	211.581	227.531	185.985	178.224	221.317	179.877	196.577	225.692	115.775	81.4293	68.6691	85.8928	67.4015	88.698	106.54	91.9735	106.402	Sdhaf1	317.989	2.33781	0.302623	7.72517	1.117e-14	1.04327e-12
Nanp	30.1541	34.7634	19.2307	22.6672	24.3783	28.8179	0	4.03964	0	0	3.54306	0.700578	2.301	1.02875	4.1907	1.20741	0.963149	1.35262	27.8346	5.38163	2.34523	2.36269	10.243	16.3216	24.5048	2.89837	2.25278	0	0	0	3.7088	7.63405	14.7995	3.92458	5.12941	3.12132	5.28571	6.18993	0.709584	2.25084	3.33237	9.93863	Nanp	8.08352	2.33553	0.53861	4.33622	1.44952e-05	0.000103406
Trbc2	105.673	230.909	27.418	91.7085	57.7919	104.088	3015.01	2938.84	2323.99	2225.12	43.1072	36.4301	32.981	0	0	2.41482	7.70519	22.3182	12.3709	19.7326	10.5535	29.5337	2.04861	0	0	0	0	0	0	0	0	1.90851	9.24966	29.4343	39.1117	21.0689	31.7143	32.3252	68.8297	45.0168	50.6521	40.9238	Trbc2	31.0489	2.33253	0.770422	3.0276	0.00246501	0.00835669
Ngb	4.26961	26.0069	1.14242	5.19889	43.1308	46.2377	0	0	0	8.09134	5.90509	5.60463	3.068	6.17253	2.7938	3.62223	8.66834	6.08677	0	5.38163	2.34523	7.08808	2.04861	2.88029	0	0	4.50557	0	0	2.63472	5.56321	5.72553	11.0996	21.5852	1.92353	3.90165	5.28571	3.43885	1.41917	1.50056	4.66532	1.16925	Ngb	6.4324	2.32899	0.555193	4.19491	2.7298e-05	0.000178947
Dclk1	3261.71	2664.26	4555.19	2931.34	3248.28	1339.39	181.242	50.4955	328.722	226.557	585.785	715.991	614.366	400.186	426.054	207.675	337.102	1.35262	1.23709	10.7633	10.5535	7.08808	3407.86	2234.14	780.069	197.089	270.334	142.025	251.424	260.838	680.566	664.162	664.126	698.575	415.482	596.172	552.357	590.795	1038.83	961.109	795.104	1224.21	Dclk1	917.396	2.32881	0.695208	3.3498	0.000808707	0.00323964
Micall2	735.707	570.4	972.577	687.086	726.064	358.288	31.9839	12.1189	22.9341	32.3654	247.423	231.191	217.061	19.5463	25.1442	20.526	36.5997	124.441	77.3183	90.5908	45.732	102.777	61.4583	189.139	522.769	43.4756	24.7806	27.0524	22.278	31.6167	31.5248	22.9021	16.6494	25.5097	287.247	375.339	318.464	253.099	223.519	218.332	357.897	277.112	Micall2	207.572	2.32653	0.597301	3.89508	9.81673e-05	0.000533868
Denn2b	2458.23	1728.62	4046.25	3728.23	3227.14	1586.06	68.2323	46.4559	45.8682	32.3654	610.587	621.413	618.201	366.237	374.369	294.608	606.784	1095.62	898.129	1023.41	371.719	862.383	587.951	777.678	216.459	301.431	452.81	456.509	381.909	453.173	706.527	748.136	756.622	704.461	662.976	609.438	704.981	643.753	570.506	621.232	727.79	716.751	Denn2b	869.333	2.32609	0.396254	5.87021	4.35246e-09	8.88437e-08
Psd	378.928	222.766	645.655	577.909	676.796	348.395	296.384	385.786	313.433	267.014	43.6977	68.6567	33.748	40.1214	57.2728	35.0149	67.4204	64.2493	21.0306	26.9082	28.1427	35.4404	81.9444	139.214	118.44	20.2886	27.0334	10.1446	19.0955	21.0778	76.0305	72.5234	88.7967	109.888	80.147	61.6461	85.2321	96.9756	136.24	135.801	107.302	117.51	Psd	148.574	2.32251	0.479216	4.84648	1.25671e-06	1.23937e-05
2310043L19Rik	4.80331	8.58139	2.66564	0.207956	4.77337	3.22588	0	0	0	0	0	1.40116	0	0	0	0	0	0	0	0.896939	0	1.18135	0	0	0	0	2.25278	6.7631	9.54773	2.63472	0	0	0	0	1.28235	3.12132	0	2.06331	0	0	0	1.16925	2310043L19Rik	1.34694	2.32055	0.851187	2.72625	0.00640587	0.0188579
Lrfn4	860.593	371.276	1046.07	641.336	845.398	399.579	12.7935	0	22.9341	32.3654	221.441	190.557	174.109	373.438	314.302	237.86	212.856	108.209	45.1539	33.1867	55.1129	42.5285	363.628	312.031	477.843	52.1707	60.8252	118.354	82.747	63.2334	98.2833	103.06	94.3465	115.775	105.794	103.004	120.911	114.17	140.498	95.2856	75.3116	105.233	Lrfn4	215.324	2.3193	0.499963	4.63895	3.50187e-06	3.01484e-05
C030013G03Rik	8.00552	24.4307	3.04644	13.1012	27.7878	4.08612	2.13226	2.01982	0	0	0	0	3.068	9.25879	6.98449	0	9.63149	0	0	0	0	0	0	0	0	0	0	0	6.36515	0	0	3.81702	9.24966	3.92458	3.20588	1.56066	2.64285	5.50216	4.96709	3.7514	5.3318	3.50775	C030013G03Rik	3.98521	2.31356	0.765451	3.02248	0.00250711	0.00846968
Hr	3102.4	1230.64	4981.89	3602	5425.28	2473.18	12.7935	4.03964	7.6447	0	4123.53	4096.98	4578.99	502.032	409.291	420.179	380.444	18.2603	22.2677	35.8775	25.7975	29.5337	27.6562	56.6457	49.0096	1208.62	1054.3	743.94	907.035	827.303	743.615	967.615	534.63	563.177	120.541	94.42	124.875	188.449	136.24	67.5252	166.619	135.048	Hr	1052.39	2.31352	0.863346	2.67971	0.00736863	0.0211433
Trgc4	41.6287	59.3692	28.9412	25.5786	18.7525	14.1939	29.8516	32.3171	15.2894	16.1827	4.13357	1.40116	1.534	0	2.7938	4.82964	0.963149	10.8209	0	3.58775	2.34523	3.54404	0	0	0	0	0	3.38155	3.18258	0	0	0	1.84993	3.92458	4.48823	10.1443	5.28571	5.50216	7.80543	10.5039	20.6607	17.5388	Trgc4	9.81729	2.3068	0.706436	3.26541	0.00109305	0.00417841
Oaz1-ps	1492.5	1410.15	390.516	903.984	811.985	1068.41	579.974	484.757	2553.33	647.307	3.54306	4.90405	1.534	12.3451	6.98449	3.62223	1.9263	67.6308	90.3077	76.2398	98.4996	125.223	22.5347	41.2841	16.3365	81.1544	47.3085	91.3018	76.3819	57.9639	365.317	427.507	464.333	353.212	5.77058	7.02297	13.875	8.94101	7.80543	7.5028	5.3318	12.2771	Oaz1-ps	308.306	2.30344	0.906191	2.54189	0.0110254	0.0294608
Gtse1	476.862	291.68	694.779	521.137	459.778	300.222	57.571	48.4757	53.5129	32.3654	151.761	105.787	109.681	8.23004	11.1752	10.8667	15.4104	9.46831	27.216	39.4653	23.4523	22.4456	33.8021	139.214	16.3365	5.79674	4.50557	13.5262	3.18258	0	12.9808	15.2681	16.6494	27.472	271.217	326.178	329.696	225.589	244.097	222.083	277.253	253.143	Gtse1	140.698	2.30175	0.713013	3.22821	0.00124569	0.00468299
Gal3st4	135.56	105.691	160.319	109.385	126.494	71.6146	12.7935	14.1387	38.2235	8.09134	38.3831	30.1249	25.311	14.4026	19.5566	16.9038	17.3367	7.43939	8.65965	3.58775	3.51784	1.18135	68.6284	43.2043	0	17.3902	27.0334	23.6708	22.278	7.90417	38.9424	24.8106	33.2988	35.3212	25.0059	30.4329	31.7143	20.6331	36.1888	39.7649	25.326	34.4929	Gal3st4	37.018	2.29262	0.386838	5.92657	3.09321e-09	6.5798e-08
Ak7	21.348	31.2608	14.661	14.7649	13.1268	18.7101	2.13226	0	0	16.1827	4.72408	1.40116	4.602	0	4.1907	1.20741	97.278	5.41046	11.7524	1.79388	5.86307	5.90674	3.07291	0	24.5048	0	2.25278	0	3.18258	2.63472	14.8352	1.90851	194.243	0	1.28235	1.56066	3.30357	7.56547	4.25751	1.50056	2.6659	0.584625	Ak7	6.25396	2.29089	0.474322	4.82982	1.36657e-06	1.32956e-05
Dscam	13.8762	16.6374	27.6084	56.356	52.3366	24.5167	17.0581	8.07928	7.6447	16.1827	4.13357	2.80231	4.602	1.02875	4.1907	8.45188	2.88945	0	0	0	0	1.18135	6.14583	0	0	0	0	0	0	0	1.8544	1.90851	9.24966	29.4343	5.12941	6.24264	3.30357	10.3166	19.1588	18.757	18.6613	15.7849	Dscam	9.8934	2.28849	0.715629	3.19787	0.00138447	0.00511729
Gm13160	3.73591	3.50261	11.6146	1.45569	1.5343	3.44094	2.13226	2.01982	0	0	2.36204	1.40116	2.301	0	0	0	0	0	0.618546	0	0	0	1.0243	2.88029	0	0	0	0	0	0	1.8544	0	0	0	0.641176	0.78033	1.98214	0.68777	0.709584	2.25084	0	0	Gm13160	1.16499	2.28576	0.61946	3.68991	0.00022433	0.001081
Zp1	4.26961	4.028	0.761611	2.49547	4.43242	2.58071	0	0	0	0	0	1.40116	3.835	1.02875	0	0	0	0	0	0	0	0	0	0	0	0	0	0	0	10.5389	0	0	1.84993	0	0	0	0.660714	0	0.709584	0	0.666475	0	Zp1	0.934722	2.2853	0.908142	2.51645	0.0118543	0.0312737
Hoxb7	26.4182	250.261	98.2478	62.3867	116.777	94.4108	4.26452	0	0	0	70.8611	140.816	79.7679	15.4313	23.7473	24.1482	90.536	5.41046	2.47418	9.86632	0	8.26943	6.14583	7.68077	81.6826	23.187	6.75835	33.8155	9.54773	13.1736	0	0	0	0	8.97646	15.6066	7.26785	5.50216	12.7725	16.5062	3.99885	18.1234	Hoxb7	33.2105	2.28516	0.791172	2.88832	0.00387304	0.0122414
Itga3	991.083	551.135	2221.05	1503.1	1061.22	1225.62	25.5871	30.2973	22.9341	40.4567	1068.82	1071.18	1038.52	142.997	127.118	108.667	372.739	278.639	264.738	238.586	229.832	253.99	0	11.5212	8.16826	214.479	105.881	101.446	171.859	144.91	517.378	576.37	616.027	417.967	76.9411	92.8593	93.8213	86.6591	116.372	103.539	83.3093	97.0478	Itga3	392.973	2.2797	0.659552	3.45644	0.000547368	0.0023226
Gm2223	181.725	231.522	85.11	230.831	192.81	273.77	19.1903	28.2775	53.5129	16.1827	89.1669	49.7411	121.953	37.0352	41.907	35.0149	26.9682	66.9545	49.4837	77.1367	55.1129	70.8808	8.19444	6.72067	16.3365	46.3739	49.5613	37.197	44.5561	34.2514	59.3409	51.5298	40.6985	9.81144	22.4411	32.7739	30.3928	17.882	21.9971	27.7604	25.9925	28.062	Gm2223	63.0038	2.27905	0.351527	6.48329	8.97409e-11	2.94226e-09
Ctxn1	232.427	109.807	270.562	102.73	198.606	107.744	196.168	155.526	191.118	323.654	40.7452	16.8139	28.379	1.02875	2.7938	2.41482	28.8945	16.2314	10.5153	9.86632	10.5535	11.8135	10.243	28.8029	0	5.79674	4.50557	3.38155	0	0	24.1072	3.81702	12.9495	17.6606	12.8235	15.6066	10.5714	9.62878	14.9013	6.75252	10.6636	2.3385	Ctxn1	53.8796	2.27682	0.790923	2.8787	0.00399324	0.0125659
Ifnlr1	319.42	195.446	852.813	354.357	490.294	257.856	44.7774	54.5352	129.96	64.7307	145.265	118.398	131.924	5.14377	13.969	4.82964	18.2998	22.9945	10.5153	0	3.51784	8.26943	10.243	7.68077	0	2.89837	4.50557	0	0	0	90.8657	53.4383	48.0982	27.472	276.988	219.273	232.571	239.344	234.872	234.087	239.264	157.849	Ifnlr1	126.828	2.27618	0.836003	2.7227	0.00647516	0.019014
Otos	23.4829	14.4483	8.18731	13.1012	15.8544	3.87106	12.7935	8.07928	0	0	1.18102	0	0	0	0	1.20741	1.9263	0	0	0	0	0	0	3.84038	49.0096	0	0	0	0	0	0	0	1.84993	0	1.92353	4.68198	2.64285	2.06331	2.83834	0.75028	3.33237	1.16925	Otos	4.24368	2.27393	0.9609	2.36646	0.0179592	0.0442001
Bcl9	508.35	230.297	1395.65	999.643	877.789	458.721	191.903	260.557	168.183	161.827	236.204	342.583	376.597	189.291	170.422	125.571	243.677	175.84	136.08	148.892	124.297	64.9741	41.9965	48.9649	8.16826	75.3576	74.3419	98.0649	82.747	65.8681	224.383	284.368	140.595	166.794	116.694	125.633	114.303	154.061	153.98	141.803	132.628	110.494	Bcl9	236.871	2.27158	0.357368	6.35643	2.06499e-10	6.1122e-09
Dll1	640.441	458.929	814.543	873.206	769.024	384.955	29.8516	12.1189	15.2894	8.09134	251.557	231.191	238.537	48.3515	131.308	82.104	207.077	170.43	95.8746	158.758	128.988	158.301	20.4861	111.371	106.187	202.886	202.751	142.025	127.303	163.353	304.122	272.917	310.789	239.399	63.4764	61.6461	65.4106	79.7814	100.761	102.038	78.644	97.6324	Dll1	208.617	2.26634	0.420527	5.38928	7.07394e-08	1.01058e-06
Nipal2	341.836	347.459	243.335	202.133	296.12	294.631	0	0	0	8.09134	415.128	406.335	538.433	21.6038	11.1752	6.03706	15.4104	10.8209	9.27819	10.7633	2.34523	14.1762	154.67	74.8875	69.4302	17.3902	13.5167	16.9077	15.9129	13.1736	14.8352	24.8106	46.2483	15.6983	3.20588	4.68198	1.32143	8.25324	4.25751	3.7514	0	2.92313	Nipal2	88.1187	2.26496	0.924103	2.45098	0.0142468	0.0364474
Lrrc55	33.6232	27.2328	6.66409	69.6652	94.7855	13.1186	6.39677	2.01982	0	0	6.4956	7.00578	10.738	5.14377	2.7938	2.41482	2.88945	0.676308	1.23709	0.896939	1.17261	0	24.5833	41.2841	8.16826	11.5935	20.2751	6.7631	9.54773	2.63472	9.27201	7.63405	1.84993	3.92458	1.28235	3.90165	1.32143	6.18993	14.9013	21.0079	14.6624	26.3081	Lrrc55	12.6685	2.26419	0.613502	3.69059	0.000223735	0.00107836
Sik1	2121.46	1305.42	4205.23	3618.85	3363.69	1418.96	326.236	442.341	443.393	380.293	770.024	873.621	748.591	494.831	409.291	347.734	633.752	658.048	603.701	645.796	411.588	467.813	57.3611	126.733	0	530.402	414.512	933.307	948.408	690.298	893.822	643.168	621.577	873.218	508.452	447.91	424.178	504.136	700.36	602.475	687.135	523.824	Sik1	852.903	2.26256	0.376597	6.0079	1.87941e-09	4.24998e-08
Grip1	112.611	48.4236	204.302	117.287	128.029	63.0122	2.13226	2.01982	7.6447	0	87.3954	70.0578	63.6609	0	0	0	7.70519	2.02892	0	3.58775	1.17261	0	17.4132	87.3687	57.1779	2.89837	0	0	3.18258	15.8083	55.6321	55.3468	42.5484	29.4343	21.1588	28.8722	24.4464	27.5108	23.4163	23.2587	7.99769	14.031	Grip1	34.7279	2.25931	0.829474	2.72379	0.0064537	0.0189836
Zfp296	311.948	296.846	252.284	231.871	317.429	139.788	255.871	341.35	137.605	258.923	71.4516	84.77	75.1659	13.3738	20.9535	7.24447	17.3367	4.05785	6.18546	8.96939	12.8988	17.7202	4.09722	15.3615	0	2.89837	11.2639	13.5262	6.36515	13.1736	9.27201	15.2681	20.3493	31.3966	60.9117	31.2132	42.2857	50.895	62.4434	60.7727	60.6492	47.9393	Zfp296	82.003	2.25698	0.673644	3.35041	0.000806932	0.00323529
Kcnh6	9.07292	21.0157	10.2817	16.0126	77.0559	7.52706	0	8.07928	0	16.1827	1.18102	1.40116	2.301	0	6.98449	0	1.9263	0	0	0	0	0	0	0	0	5.79674	0	3.38155	0	2.63472	11.1264	5.72553	12.9495	21.5852	8.33528	8.58363	8.58928	7.56547	8.51501	12.7548	7.99769	6.43088	Kcnh6	7.40461	2.25613	0.778066	2.89967	0.00373561	0.011895
Ydjc	309.547	297.809	127.951	170.108	297.142	152.262	89.5548	80.7928	61.1576	64.7307	41.9262	60.2497	57.5249	4.11502	5.58759	7.24447	3.8526	1.35262	3.09273	3.58775	3.51784	5.90674	165.937	189.139	126.608	0	4.50557	0	0	5.26945	24.1072	28.6277	31.4488	29.4343	76.2999	63.2068	58.8035	53.6461	80.8926	72.7772	57.9833	66.0627	Ydjc	71.042	2.25462	0.701791	3.21267	0.00131509	0.00489751
Gm19345	14.1431	8.93165	7.61611	7.69436	18.5821	7.74212	14.9258	26.2577	0	0	1.18102	0	0	0	0	0	0	1.35262	0	0.896939	1.17261	2.36269	0	0	0	0	2.25278	0	0	0	0	3.81702	5.5498	1.96229	3.20588	2.34099	2.64285	2.75108	1.41917	0.75028	1.33295	2.3385	Gm19345	3.41006	2.25439	0.762319	2.95727	0.00310374	0.010143
Srd5a1	1997.11	2841.32	2119.75	1609.37	1563.45	781.524	8.52903	4.03964	15.2894	8.09134	354.896	339.08	358.189	39.0927	20.9535	39.8446	28.8945	839.975	2322.02	1803.74	3839.14	1585.37	241.736	211.221	0	20.2886	22.5278	6.7631	12.7303	7.90417	11.1264	15.2681	20.3493	35.3212	41.0352	39.0165	32.375	38.5151	58.1859	43.5163	53.318	53.7855	Srd5a1	559.158	2.25131	0.967029	2.32807	0.0199086	0.0482448
Nek11	23.216	30.4727	31.6068	16.4285	13.1268	5.16141	4.26452	0	0	8.09134	0	0.700578	3.068	1.02875	5.58759	1.20741	29.8576	0	1.85564	0.896939	0	1.18135	10.243	4.80048	0	8.69511	2.25278	0	3.18258	0	3.7088	0	35.1487	0	0	0.78033	2.64285	1.37554	6.38626	5.25196	0	1.16925	Nek11	6.27118	2.2501	0.806647	2.78945	0.00527981	0.0160181
Hnrnpa1l2-ps2	6.13756	3.59017	3.04644	4.78298	3.75051	3.656	2.13226	0	0	8.09134	1.77153	0	2.301	1.02875	0	0	0	0	0	1.79388	2.34523	0	1.0243	2.88029	0	2.89837	0	0	0	0	0	0	0	0	0	1.56066	0	0.68777	0.709584	0.75028	0.666475	1.75388	Hnrnpa1l2-ps2	1.3657	2.24889	0.430506	5.22382	1.7527e-07	2.23784e-06
Adm	490.738	473.64	602.815	370.993	400.281	135.917	4.26452	4.03964	0	16.1827	59.6415	98.7816	61.3599	129.623	132.705	48.2964	139.657	25.6997	24.1233	17.9388	24.6249	29.5337	2.04861	1.92019	0	60.8658	85.6058	152.17	146.399	84.3112	207.693	204.211	244.191	276.683	74.3764	96.761	125.536	118.984	105.018	92.2845	42.6544	76.5859	Adm	130.694	2.24793	0.612832	3.66811	0.00024435	0.0011621
Gm5177	9.87347	13.7477	9.13933	3.7432	8.69436	1.72047	0	2.01982	0	0	2.36204	0	5.36899	1.02875	0	1.20741	1.9263	0.676308	1.23709	0	0	0	1.0243	0	0	17.3902	11.2639	0	6.36515	0	1.8544	1.90851	3.69986	0	0	0	0	0	0	0	0	0	Gm5177	2.5298	2.2464	0.921906	2.43669	0.0148223	0.0376469
Hook1	2028.87	2958.3	3286.35	2677.43	2207.51	2235.32	140.729	127.249	84.0917	113.279	1027.49	1271.55	1938.21	41.1502	44.7008	53.1261	117.504	1451.36	1991.72	1741.85	2121.26	934.446	3.07291	9.60096	8.16826	765.17	549.679	483.561	579.229	727.184	283.724	370.251	351.487	382.646	107.076	85.8363	98.4463	116.233	110.695	114.043	149.29	100.556	Hook1	809.272	2.24376	0.717747	3.12612	0.0017713	0.00632517
Tmem176a	7054.46	6177.64	6003.97	4734.74	4005.2	2401.35	153.523	228.24	389.88	145.644	151.761	163.235	154.934	323.029	304.524	286.156	472.906	4201.9	4473.33	3048.69	2462.49	3540.5	812.274	909.211	698.387	127.528	110.386	128.499	111.39	76.407	352.336	383.611	825.07	376.759	1352.24	1025.35	1200.52	1057.79	1707.97	2010.75	1462.25	1985.39	Tmem176a	1609.34	2.24014	0.626775	3.57408	0.000351457	0.00158566
Ceacam-ps1	0.533701	3.7653	0.761611	4.36707	1.5343	1.50541	2.13226	6.05946	0	0	0	0	0	0	0	0	0	0	0	0	0	0	0	0	0	0	0	0	0	2.63472	0	0	0	0	1.28235	0	0	0.68777	0	0	0	0.584625	Ceacam-ps1	0.615443	2.23968	0.918235	2.43912	0.0147232	0.0374465
Ly6a	4799.04	3299.89	2125.85	3825.97	4122.66	8342.56	1801.76	1716.85	1888.24	2904.79	1114.88	1226.71	830.66	1419.68	1336.83	1409.05	1178.89	1035.43	498.548	507.667	245.076	660.373	10.243	9.60096	0	675.32	993.478	1132.82	1002.51	695.567	1680.09	1328.32	1365.25	1047.86	341.105	332.421	322.428	314.999	342.729	444.916	463.2	498.101	Ly6a	1411.72	2.23925	0.565703	3.95835	7.54697e-05	0.000427309
Irf6	3776.47	3725.46	4697.04	2731.29	2857.03	2432.32	63.9677	48.4757	68.8023	32.3654	4331.98	4208.37	5042.25	38.0639	40.5101	33.8075	76.0888	1796.95	2013.99	1653.95	1295.74	1468.41	105.503	33.6034	24.5048	23.187	27.0334	30.4339	35.0083	39.5209	196.567	166.04	327.438	158.945	37.1882	31.9935	50.2142	53.6461	65.9913	32.2621	54.6509	36.2468	Irf6	1046.75	2.2389	0.916415	2.4431	0.0145616	0.0371075
Gm10029	25.084	33.5375	3.23685	11.2296	11.5925	13.5487	10.6613	16.1586	15.2894	16.1827	2.36204	2.80231	0	0	0	1.20741	0	8.79201	8.0411	1.79388	2.34523	3.54404	12.2917	7.68077	12.2524	0	0	0	3.18258	0	0	0	0	0	1.92353	3.12132	1.32143	2.06331	0.709584	0.75028	0.666475	1.16925	Gm10029	5.58432	2.23736	0.693216	3.2275	0.00124876	0.00469165
Gna14	197.736	409.542	310.737	154.095	174.399	204.736	14.9258	2.01982	0	0	107.473	115.595	124.254	19.5463	30.7318	28.9779	19.263	210.332	309.273	90.5908	52.7677	76.7876	20.4861	0	0	31.8821	38.2973	40.5786	19.0955	39.5209	12.9808	17.1766	53.648	37.2835	21.8	41.3575	33.0357	30.2619	23.4163	25.5095	39.322	35.6621	Gna14	76.5499	2.23407	0.621084	3.59706	0.00032184	0.00146722
Trim47	2051.28	948.156	2872.8	1249.4	1232.21	866.257	44.7774	12.1189	22.9341	16.1827	126.96	154.828	101.244	257.189	265.411	262.008	402.596	138.643	168.245	143.51	124.297	172.477	840.954	753.675	1498.88	165.207	200.498	219.801	194.137	205.508	574.865	557.285	617.877	498.421	301.353	341.004	357.446	362.455	393.819	360.885	251.261	391.114	Trim47	493.332	2.23321	0.502561	4.44367	8.8437e-06	6.70258e-05
Pih1d2	82.4568	109.369	47.0295	38.0559	43.9832	29.4631	4.26452	0	7.6447	0	20.6678	22.4185	15.34	15.4313	12.5721	20.526	24.0787	11.4972	25.9789	12.5571	8.2083	17.7202	27.6562	11.5212	36.7572	5.79674	6.75835	3.38155	0	7.90417	5.56321	5.72553	36.9986	3.92458	7.69411	5.46231	5.28571	13.7554	9.93418	6.00224	3.33237	6.43088	Pih1d2	18.5511	2.2317	0.411753	5.41999	5.96036e-08	8.71664e-07
Gm6579	3.20221	0.875652	3.80805	2.07956	1.36382	1.29035	0	0	0	0	0	0	1.534	0	0	0	0	0	0	0	0	0	0	0	0	0	0	3.38155	0	2.63472	1.8544	0	0	1.96229	0.641176	0	0	0.68777	0.709584	0	0	0.584625	Gm6579	0.633566	2.2306	0.638471	3.49366	0.000476445	0.00206975
Rassf7	815.762	807.702	538.459	480.586	719.756	505.173	196.168	183.804	137.605	194.192	225.575	215.078	253.11	44.2365	51.6852	32.6001	74.1625	371.969	408.24	528.297	484.29	596.58	27.6562	39.3639	0	17.3902	4.50557	3.38155	6.36515	2.63472	20.3984	13.3596	59.1978	21.5852	57.7058	81.9347	80.6071	68.777	58.8955	48.0179	75.9781	57.8779	Rassf7	205.016	2.22555	0.693061	3.2112	0.00132183	0.00491849
Map2	1479.95	209.106	1641.84	1467.96	1071.96	623.241	249.474	78.773	198.762	275.105	764.71	786.049	954.914	8.23004	12.5721	19.3186	30.8208	20.2892	25.3604	43.95	32.8332	29.5337	752.864	483.888	1355.93	113.036	180.223	98.0649	117.755	131.736	126.099	116.419	147.995	535.705	26.9294	53.0625	25.1071	37.8274	32.6409	27.7604	25.9925	32.739	Map2	343.965	2.22495	0.728616	3.05367	0.00226063	0.00777286
Ddias	365.052	305.165	590.439	437.539	416.477	269.899	53.3065	44.4361	22.9341	56.6394	154.713	115.595	138.06	11.3163	18.1597	4.82964	12.5209	30.4339	27.216	45.7439	15.244	34.2591	57.3611	147.855	371.656	2.89837	13.5167	16.9077	19.0955	7.90417	14.8352	26.7192	16.6494	9.81144	184.017	210.689	218.035	173.318	144.046	118.544	233.266	172.464	Ddias	126.894	2.22485	0.623567	3.56795	0.00035979	0.00161923
Art4	677.534	646.406	776.652	593.09	510.751	276.781	76.7613	74.7334	129.96	48.548	181.286	126.805	177.177	6.17253	1.3969	6.03706	14.4472	56.1336	43.9168	96.8694	64.4938	79.1503	0	5.76058	0	8.69511	4.50557	10.1446	3.18258	13.1736	378.298	368.343	345.937	321.815	196.2	351.929	214.732	163.689	130.563	78.0292	248.595	216.896	Art4	183.943	2.22368	0.74633	2.97949	0.00288727	0.00953942
Qsox2	948.921	582.484	1179.35	912.718	814.371	602.595	91.6871	105.031	91.7364	72.822	282.264	242.4	261.547	233.527	252.839	246.312	227.303	133.909	129.276	114.808	106.708	101.596	329.826	258.266	249.132	136.223	139.673	114.973	114.573	123.832	267.034	303.453	212.742	215.852	155.165	141.24	142.714	152.685	160.366	153.057	169.951	164.28	Qsox2	272.363	2.22288	0.234047	9.49756	2.14866e-21	6.82322e-19
Aipl1	11.2077	16.1996	6.28329	9.77392	7.50101	4.51624	6.39677	6.05946	0	0	1.18102	2.80231	1.534	2.05751	1.3969	1.20741	2.88945	0	0	0	0	2.36269	0	0	0	0	2.25278	0	3.18258	0	0	0	0	1.96229	5.12941	6.24264	0.660714	2.75108	2.12875	0.75028	5.99827	4.09238	Aipl1	2.82192	2.21984	0.54003	4.11058	3.94669e-05	0.000244444
Cygb	1529.85	1137.3	2256.46	2509.4	1913.27	1395.52	8.52903	12.1189	30.5788	8.09134	239.156	254.31	181.779	441.336	473.549	431.046	794.598	206.95	168.863	252.04	154.785	215.005	65.5555	112.331	73.5144	339.109	344.676	422.693	337.353	331.975	1815.46	1845.53	1389.3	1159.71	172.476	157.627	139.411	147.871	120.629	153.057	159.287	233.265	Cygb	574.652	2.21741	0.616621	3.59606	0.000323068	0.00147192
Osbpl10	121.15	134.763	93.2973	138.706	113.879	75.7007	10.6613	2.01982	22.9341	32.3654	43.6977	34.3283	30.68	15.4313	13.969	10.8667	36.5997	12.8499	3.09273	7.17551	7.03569	10.6321	3.07291	19.2019	0	110.138	69.8363	57.4863	44.5561	71.1376	7.41761	22.9021	29.5989	51.0195	9.61764	10.9246	16.5178	8.25324	17.03	6.00224	13.996	15.2003	Osbpl10	37.0415	2.21542	0.501988	4.41328	1.01816e-05	7.60354e-05
Gm16089	62.7099	80.9978	42.8406	28.074	33.5841	54.84	0	0	7.6447	0	7.67662	8.40694	3.835	47.3227	26.5411	38.6372	11.5578	12.8499	8.0411	38.5684	28.1427	34.2591	10.243	6.72067	4.08413	2.89837	2.25278	6.7631	9.54773	0	1.8544	3.81702	5.5498	9.81144	1.28235	3.90165	4.625	3.43885	4.96709	4.50168	3.99885	5.84625	Gm16089	16.0151	2.21125	0.574024	3.8522	0.000117061	0.000618677
Dlgap3	37.3591	15.4115	34.0821	86.7176	85.5797	25.8071	68.2323	30.2973	76.447	89.0047	1.18102	1.40116	4.602	3.08626	1.3969	0	3.8526	0	0	0.896939	2.34523	3.54404	2.04861	1.92019	24.5048	0	4.50557	0	9.54773	2.63472	3.7088	1.90851	3.69986	17.6606	3.20588	0.78033	1.32143	0	6.38626	6.75252	5.3318	7.0155	Dlgap3	16.0518	2.20815	0.844079	2.61605	0.00889532	0.0247013
Rpl13a	33505.5	42391.8	10488.7	15906.7	19629.6	14956.7	19066.7	17808.8	24531.9	22129.8	3126.75	2834.54	2874.71	1508.15	1209.71	1386.11	1481.32	2918.27	2930.05	3102.51	3237.59	5021.91	7716.09	6090.85	9393.5	1008.63	1468.82	1386.43	1308.04	1175.09	1821.02	1872.25	2663.9	1756.25	2998.14	2469.75	2434.07	2015.85	2480.71	2929.09	2320	3011.99	Rpl13a	7389.72	2.20556	0.547934	4.02522	5.69209e-05	0.000334218
Sarm1	52.8364	76.0066	49.1239	68.6254	91.376	14.4089	17.0581	26.2577	0	24.274	12.9912	8.40694	3.835	14.4026	18.1597	14.4889	5.77889	11.4972	21.6491	5.38163	7.03569	8.26943	6.14583	0	0	11.5935	22.5278	6.7631	12.7303	15.8083	1.8544	7.63405	25.899	47.0949	8.97646	15.6066	10.5714	16.5065	21.9971	7.5028	4.66532	13.4464	Sarm1	19.2664	2.20246	0.403862	5.45349	4.939e-08	7.39818e-07
Itm2c	7654.08	7745.84	6169.24	7163.87	6879.62	4470.86	1202.59	1175.54	1918.82	1432.17	983.789	1067.68	898.156	1075.05	995.989	1005.77	1423.53	1125.38	1115.86	1125.66	856.009	1160.08	3351.53	3589.8	481.928	797.052	946.17	791.282	677.889	819.399	1559.55	1729.11	1814.78	1318.66	2024.19	1490.43	1832.16	1533.73	2017.35	2317.62	1810.81	2515.64	Itm2c	2192.02	2.20021	0.269817	8.15445	3.50775e-16	4.87336e-14
Vamp5	2022.46	1569.43	1292.45	1012.54	1412.58	530.55	174.845	183.804	382.235	356.019	55.5079	56.7468	36.816	69.9553	100.577	77.2743	99.2043	185.308	201.646	230.513	185.273	335.503	139.305	312.031	36.7572	747.78	702.869	639.112	808.375	729.819	341.21	372.16	406.985	341.438	241.723	227.856	264.285	189.137	219.971	189.071	265.257	233.265	Vamp5	428.087	2.19424	0.443569	4.94678	7.54494e-07	7.93736e-06
Clstn1	2628.21	1746.58	4977.51	3835.54	3661.52	1948	230.284	151.487	298.143	445.024	1436.12	1280.66	1239.47	1156.32	993.195	916.425	1433.17	108.886	99.5859	115.705	90.2913	108.684	32.7778	22.0822	4.08413	820.239	711.88	628.968	652.428	529.58	1479.81	1578.34	1280.15	1255.86	597.576	609.438	718.856	635.5	557.024	622.733	535.179	622.626	Clstn1	1018.95	2.19215	0.562357	3.89815	9.69296e-05	0.000528662
Tulp1	12.0083	36.252	8.75852	5.82276	20.1164	2.58071	0	0	0	0	15.3532	9.8081	14.573	0	0	1.20741	2.88945	0	0	0.896939	0	0	5.12152	9.60096	0	0	0	0	3.18258	0	3.7088	3.81702	11.0996	5.88686	1.28235	3.90165	3.30357	0	0	0	1.99942	0	Tulp1	4.36122	2.19166	0.912914	2.40073	0.0163625	0.040932
Piga	754.387	831.957	858.716	910.222	807.723	759.588	204.697	185.824	129.96	113.279	298.798	258.513	337.48	84.3579	78.2263	89.3484	108.836	255.644	217.11	243.967	199.344	105.14	234.566	102.73	167.449	84.0528	85.6058	101.446	79.5644	76.407	55.6321	78.249	96.1965	94.1898	255.829	315.253	309.214	291.615	231.324	229.586	334.57	228.588	Piga	268.695	2.19098	0.312426	7.01281	2.33584e-12	1.21316e-10
Gpr141b	32.0221	59.807	28.5604	74.2402	41.4261	60.2165	8.52903	8.07928	30.5788	0	32.478	11.2093	9.20399	13.3738	4.1907	20.526	21.1893	2.70523	2.47418	5.38163	5.86307	10.6321	0	0	0	11.5935	27.0334	10.1446	3.18258	5.26945	12.9808	11.4511	22.1992	3.92458	4.48823	4.68198	1.32143	4.12662	14.9013	20.2576	22.6601	15.2003	Gpr141b	16.1453	2.19075	0.490829	4.46338	8.06771e-06	6.20329e-05
Tyms-ps	4.80331	5.34148	2.28483	1.45569	2.72764	4.94635	0	0	0	0	0.590509	0	0.766999	1.02875	4.1907	4.82964	1.9263	0	1.23709	0	0	1.18135	0	0.960096	0	0	2.25278	0	0	0	0	0	0	1.96229	0	0	0	0	1.41917	1.50056	0	0	Tyms-ps	1.08108	2.18972	0.641531	3.41327	0.000641887	0.00266551
Manbal	1119.97	1432.39	737.429	943.079	956.379	592.272	336.897	341.35	344.012	558.302	162.981	134.511	121.186	194.435	127.118	152.134	187.814	198.835	206.594	234.998	185.273	266.984	417.916	546.295	461.507	124.63	123.903	179.222	95.4773	131.736	100.138	171.766	160.944	125.586	186.582	148.263	122.893	144.432	179.525	156.809	143.292	150.833	Manbal	319.207	2.18788	0.294698	7.42417	1.13491e-13	8.06005e-12
Il2ra	70.1817	147.985	86.4428	239.149	74.4987	260.436	98.0839	113.11	91.7364	72.822	10.6292	8.40694	9.20399	38.0639	41.907	27.7705	40.4523	17.584	17.9378	11.6602	10.5535	12.9948	0	0	0	28.9837	22.5278	47.3417	44.5561	42.1556	25.9616	20.9936	12.9495	15.6983	33.9823	23.4099	24.4464	36.4518	35.4792	33.7626	49.9856	39.1699	Il2ra	48.5587	2.1863	0.515031	4.24499	2.18606e-05	0.000147702
Rab27a	2126.53	1929.32	2228.85	1959.78	1812.86	1124.11	661	622.105	1001.46	558.302	162.39	146.421	154.167	73.0416	71.2418	84.5188	82.8308	244.147	119.998	107.633	85.6009	89.7824	66.5798	45.1245	85.7668	188.394	105.881	233.327	251.424	158.083	189.149	162.223	381.086	196.229	1266.32	935.616	1041.95	880.346	968.582	1047.39	997.046	934.231	Rab27a	609.068	2.18089	0.56025	3.89271	9.91316e-05	0.000538119
Tuba1a	160.11	231.698	86.4428	153.679	165.193	134.842	98.0839	109.07	99.3811	113.279	70.2706	95.9792	65.9619	63.7828	30.7318	32.6001	80.9045	4.73416	6.18546	6.27857	7.03569	10.6321	25.6076	3.84038	0	5.79674	6.75835	0	9.54773	5.26945	25.9616	19.0851	49.9482	80.4538	14.747	12.4853	7.92856	11.0043	7.09584	16.5062	11.3301	10.5233	Tuba1a	51.2087	2.17483	0.618187	3.51807	0.000434697	0.00191268
Batf2	9.87347	11.6462	5.90248	23.9149	18.2411	203.231	12.7935	12.1189	7.6447	16.1827	6.4956	5.60463	6.13599	7.20128	11.1752	9.65929	16.3735	28.4049	10.5153	21.5265	4.69046	33.0777	0	0	0	0	0	3.38155	3.18258	0	12.9808	5.72553	11.0996	7.84915	5.12941	5.46231	13.875	6.8777	15.6109	20.2576	13.996	9.354	Batf2	14.695	2.17451	0.588195	3.69692	0.000218227	0.00105502
Grin1os	2.40166	2.18913	5.90248	2.49547	4.94385	6.02165	2.13226	0	15.2894	8.09134	2.36204	0	1.534	1.02875	0	0	3.8526	0	0	0	0	0	0	0	0	0	2.25278	0	0	0	0	0	1.84993	1.96229	0.641176	0	0.660714	1.37554	2.12875	0.75028	0	0	Grin1os	1.66348	2.1708	0.646542	3.35755	0.000786367	0.00316383
Xcr1	104.072	172.416	91.7741	112.296	79.613	101.078	87.4226	60.5946	91.7364	153.735	17.7153	5.60463	19.942	5.14377	15.3659	13.2815	19.263	29.0812	16.0822	27.8051	16.4166	24.8083	0	7.68077	0	11.5935	15.7695	20.2893	22.278	23.7125	14.8352	5.72553	12.9495	17.6606	14.747	5.46231	11.2321	9.62878	24.1259	30.0112	33.9902	35.0775	Xcr1	37.6671	2.17012	0.499993	4.34029	1.42294e-05	0.000101869
Tnf	152.905	102.539	351.674	222.305	158.203	189.682	134.332	115.13	122.315	97.0961	11.8102	42.0347	24.544	2.05751	1.3969	3.62223	3.8526	37.1969	1.23709	8.07245	1.17261	14.1762	2.04861	1.92019	0	0	0	0	3.18258	0	3.7088	7.63405	20.3493	25.5097	129.517	69.4494	93.1606	71.5281	95.7939	144.054	106.636	82.4322	Tnf	63.1971	2.16968	0.843204	2.57314	0.0100782	0.0274073
Gm7367	105.94	106.129	39.6038	79.2311	84.3864	81.7224	53.3065	62.6144	114.671	56.6394	8.26713	5.60463	4.602	2.05751	6.98449	6.03706	10.5946	22.3182	26.5975	28.702	15.244	36.6218	0	11.5212	16.3365	20.2886	18.0223	10.1446	3.18258	7.90417	14.8352	7.63405	7.39973	9.81144	12.8235	9.36396	21.8035	6.18993	17.03	15.7559	10.6636	17.5388	Gm7367	28.4791	2.16864	0.491898	4.40872	1.03985e-05	7.75144e-05
Gm11478	1051.66	1381.6	1505.7	802.917	620.538	466.678	701.513	715.017	925.009	898.139	133.455	102.284	130.39	29.8339	16.7628	30.1853	31.7839	76.4228	85.3594	104.045	127.815	211.461	494.739	610.621	984.276	66.6625	76.5947	108.21	85.9296	65.8681	90.8657	97.3341	123.945	104.001	41.6764	37.4559	50.8749	44.7051	51.0901	59.2722	28.6584	49.1085	Gm11478	319.535	2.1621	0.641769	3.36897	0.0007545	0.00305749
Gria3	681.27	394.131	1240.28	923.532	922.625	500.872	123.671	48.4757	107.026	121.37	178.334	259.214	259.246	64.8115	47.4946	36.2223	193.593	11.4972	37.7313	39.4653	19.9344	18.9016	151.597	91.2091	98.0192	118.833	159.948	114.973	184.589	121.197	161.333	129.779	214.592	233.512	355.211	364.414	338.285	297.117	328.537	373.64	437.874	273.02	Gria3	256.604	2.16205	0.470196	4.59819	4.26168e-06	3.58565e-05
Hepacam2	74.985	204.903	42.2694	75.9039	49.4385	487.108	187.639	216.121	107.026	218.466	15.3532	5.60463	10.738	7.20128	5.58759	12.0741	6.74204	2.70523	6.80401	7.17551	3.51784	3.54404	0	0	0	11.5935	4.50557	20.2893	6.36515	5.26945	27.816	22.9021	46.2483	49.0572	8.33528	8.58363	7.92856	8.94101	26.2546	56.271	41.9879	50.2778	Hepacam2	51.2746	2.15921	0.788273	2.73917	0.00615951	0.0182487
Pld1	1802.31	2271.27	3133.65	1930.87	1737.68	1191.43	34.1161	32.3171	137.605	40.4567	412.766	425.952	372.762	385.783	287.761	306.682	353.476	421.34	340.2	322.001	247.422	287.067	179.253	370.597	371.656	489.825	493.36	605.297	582.412	453.173	713.945	696.607	590.128	590.649	632.199	765.504	698.374	767.552	747.192	679.754	585.165	565.917	Pld1	667.94	2.15919	0.37548	5.75049	8.89869e-09	1.66712e-07
Ifitm10	144.099	83.2745	224.675	114.792	152.748	52.4744	93.8194	54.5352	84.0917	80.9134	90.9385	65.8544	88.9719	3.08626	15.3659	7.24447	10.5946	7.43939	11.1338	2.69082	1.17261	8.26943	8.19444	0	24.5048	11.5935	13.5167	3.38155	3.18258	5.26945	51.9233	22.9021	11.0996	21.5852	23.7235	25.7509	33.6964	33.7007	27.6738	23.2587	27.3255	26.3081	Ifitm10	42.7804	2.15696	0.590682	3.65164	0.000260568	0.00122482
B3gnt3	188.663	142.469	310.737	278.661	177.638	1180.24	34.1161	22.218	30.5788	32.3654	15.9438	5.60463	34.515	122.422	181.597	117.119	200.335	56.8099	38.3499	95.9724	79.7378	82.6943	0	28.8029	0	107.24	101.375	84.5387	114.573	129.101	140.935	131.687	166.494	121.662	80.7881	103.004	76.6428	68.777	72.3776	99.7873	114.634	101.14	B3gnt3	125.532	2.15421	0.514079	4.19043	2.78425e-05	0.000182193
A830039N20Rik	447.775	288.44	417.553	335.433	393.292	123.229	29.8516	4.03964	7.6447	64.7307	14.1722	7.70636	6.13599	1.02875	1.3969	1.20741	7.70519	1.35262	0	4.48469	2.34523	5.90674	208.958	350.435	204.207	231.87	232.037	104.828	219.598	226.586	3.7088	3.81702	3.69986	54.9441	54.4999	64.7674	66.0714	108.668	83.7309	33.0123	67.3139	67.2319	A830039N20Rik	108.462	2.15371	0.831793	2.58923	0.009619	0.0263781
Atp6v0a4	232.961	230.209	344.058	286.563	355.787	219.79	4.26452	0	0	0	248.014	172.342	273.052	41.1502	18.1597	13.2815	99.2043	2.70523	17.9378	3.58775	5.86307	4.72539	164.913	170.897	535.021	5.79674	49.5613	6.7631	6.36515	5.26945	46.3601	76.3405	68.4475	23.5475	1.92353	7.02297	5.94642	6.18993	3.54792	1.50056	10.6636	5.26163	Atp6v0a4	89.8808	2.15237	0.871846	2.46875	0.0135584	0.0350213
Trgv4	6.13756	14.9737	6.28329	7.27845	5.11433	2.58071	4.26452	2.01982	15.2894	0	3.54306	0	0	0	0	0	0.963149	2.70523	0	2.69082	0	2.36269	0	0	0	0	0	0	0	0	0	0	1.84993	0	1.92353	0	1.32143	5.50216	3.54792	5.25196	1.33295	3.50775	Trgv4	2.39153	2.15116	0.645711	3.33145	0.000863946	0.00342028
Galnt6	921.435	295.97	1268.08	1508.93	2264.45	1846.07	1569.34	1529	1093.19	1197.52	432.253	535.242	604.395	34.9777	23.7473	30.1853	48.1574	65.6019	41.4426	47.5377	43.3867	57.886	5.12152	71.0471	0	17.3902	18.0223	20.2893	6.36515	7.90417	114.973	114.511	147.995	98.1144	369.317	251.266	266.268	240.032	276.738	402.901	317.242	302.251	Galnt6	440.632	2.15003	0.783058	2.74569	0.00603839	0.0179472
S100a16	3625.17	3759.35	2245.8	2152.55	2313.72	4364.19	34.1161	12.1189	45.8682	48.548	3047.03	3140.69	3111.72	705.726	555.966	561.446	633.752	524.815	421.848	527.4	510.087	823.399	562.343	909.211	351.235	562.284	702.869	554.574	595.142	603.352	647.186	574.462	727.023	482.723	280.194	311.352	296	273.733	290.93	277.604	245.929	359.545	S100a16	1018.4	2.14835	0.554095	3.87722	0.000105655	0.000567298
Rpusd1	231.626	217.775	264.088	284.483	218.211	126.885	70.3645	78.773	61.1576	56.6394	54.9174	46.9388	43.719	40.1214	57.2728	35.0149	53.9363	43.96	36.4942	52.9194	34.0058	44.8912	6.14583	18.2418	0	40.5772	38.2973	37.197	44.5561	42.1556	101.992	78.249	79.5471	51.0195	54.4999	79.5937	50.8749	62.5871	66.7009	60.7727	41.9879	42.093	Rpusd1	75.0306	2.14775	0.261581	8.21066	2.1998e-16	3.19604e-14
Rhbdl3	709.556	487.388	828.252	870.087	1186.18	420.87	8.52903	2.01982	15.2894	8.09134	253.919	228.389	181.012	260.275	115.943	105.045	275.461	8.1157	3.09273	5.38163	4.69046	10.6321	35.8507	151.695	0	197.089	225.278	158.933	178.224	281.915	543.34	652.711	331.138	539.629	101.947	63.9871	105.714	117.609	207.908	161.31	131.962	174.218	Rhbdl3	246.397	2.14546	0.699112	3.06883	0.00214897	0.00745583
Fam110a	446.708	448.334	429.548	433.172	502.909	291.19	91.6871	58.5748	76.447	113.279	231.48	285.135	254.644	11.3163	27.938	15.6963	42.3786	81.8333	95.8746	72.652	64.4938	85.057	118.819	247.705	171.534	20.2886	22.5278	13.5262	25.4606	31.6167	105.701	93.5171	118.396	84.3784	123.106	78.8134	73.9999	84.5957	75.2159	116.293	90.6405	102.309	Fam110a	141.876	2.13984	0.425112	5.03358	4.81407e-07	5.3829e-06
Tprn	534.502	384.236	568.733	398.651	410.51	569.476	251.606	242.378	122.315	234.649	116.921	131.709	86.6709	76.1278	82.417	107.46	150.251	64.2493	89.6892	113.014	102.017	93.3264	29.7048	61.4461	0	60.8658	81.1002	84.5387	79.5644	52.6945	64.9041	47.7128	88.7967	64.7555	153.882	113.148	132.143	133.427	141.917	146.305	138.627	142.649	Tprn	160.693	2.13881	0.308798	6.92626	4.32105e-12	2.07906e-10
Nenf	244.702	237.652	133.282	135.379	187.355	118.712	19.1903	22.218	7.6447	8.09134	17.7153	25.2208	23.01	40.1214	58.6697	38.6372	46.2311	18.2603	21.0306	49.3316	39.8689	68.5181	90.1388	99.85	20.4207	40.5772	60.8252	30.4339	54.1038	57.9639	29.6704	59.1639	57.3479	33.3589	21.1588	34.3345	23.7857	31.6374	27.6738	53.2699	35.3232	45.6008	Nenf	58.7495	2.13664	0.289051	7.3919	1.44743e-13	1.00862e-11
Skap1	66.7126	136.777	33.1301	72.9925	38.5279	62.7972	1066.13	945.276	825.628	817.225	9.44815	4.90405	6.13599	3.08626	6.98449	7.24447	9.63149	7.43939	4.94837	8.07245	5.86307	9.45078	0	0.960096	0	2.89837	0	3.38155	9.54773	0	5.56321	1.90851	11.0996	13.736	44.2411	34.3345	25.7678	33.7007	51.0901	47.2677	52.6515	39.7545	Skap1	22.4021	2.13646	0.614598	3.47619	0.000508595	0.00218381
Prss2	2.66851	10.9457	1.52322	3.11934	5.79624	3.01082	4.26452	2.01982	0	0	1.18102	2.10174	0	0	0	0	0	1.35262	0	2.69082	0	0	0	0	0	0	0	0	0	0	0	0	0	0	3.20588	0.78033	0.660714	1.37554	0	4.50168	1.99942	2.3385	Prss2	1.32229	2.12416	0.702684	3.02292	0.00250346	0.00845864
Cdkn1a	3431.43	1245.18	4137.83	2822.17	3170.37	2566.51	76.7613	113.11	221.696	97.0961	1447.34	1586.11	1701.2	490.716	136.896	199.223	152.178	252.263	325.355	163.243	83.2556	90.9637	2339.51	3150.07	2344.29	724.593	644.296	1487.88	833.835	650.777	613.807	400.787	262.69	268.833	275.706	448.69	362.071	405.784	346.277	183.819	165.952	201.696	Cdkn1a	967.197	2.12327	0.580742	3.65613	0.000256054	0.00120768
Tgif2	541.707	395.532	356.053	416.327	491.828	184.951	119.406	88.8721	61.1576	64.7307	109.244	75.6625	92.8069	21.6038	34.9225	42.2594	53.9363	55.4573	35.2571	31.3928	17.5892	25.9896	410.746	361.956	645.293	14.4919	31.539	33.8155	54.1038	31.6167	27.816	49.6213	33.2988	78.4915	42.9588	62.4264	59.4642	57.0849	90.8268	71.2766	59.9827	79.509	Tgif2	133.643	2.12139	0.524871	4.04173	5.30581e-05	0.000315439
Wdr31	44.8309	101.225	52.5511	39.3036	51.1433	38.4955	2.13226	0	0	0	44.8787	29.4243	51.3889	7.20128	5.58759	0	22.1524	4.05785	4.94837	3.58775	3.51784	9.45078	14.3403	9.60096	36.7572	2.89837	2.25278	3.38155	0	23.7125	12.9808	5.72553	29.5989	5.88686	5.77058	21.0689	11.8928	10.3166	12.0629	15.7559	8.66417	7.0155	Wdr31	17.9896	2.1189	0.546723	3.87563	0.000106348	0.000570328
Birc3	2943.36	2964.61	3417.16	3074.63	2998.02	1821.12	2569.37	2872.19	1949.4	2297.94	303.522	292.842	291.46	327.144	231.885	225.786	351.549	562.688	432.982	409.901	413.933	474.902	283.732	175.698	138.86	185.496	218.52	216.419	264.154	221.317	259.616	255.741	469.883	425.816	636.687	586.808	555.66	654.757	943.747	1062.4	891.076	925.462	Birc3	966.624	2.11829	0.48319	4.38396	1.16541e-05	8.55826e-05
Casp1	1260.6	1865.75	700.491	730.757	828.521	1351.43	695.116	923.058	1291.95	906.23	193.687	203.868	247.741	227.355	220.71	234.238	134.841	142.701	51.9579	97.7663	80.9104	113.409	13.316	6.72067	0	28.9837	49.5613	43.9601	47.7387	39.5209	105.701	78.249	177.593	129.511	344.953	235.66	267.589	289.551	311.507	392.397	380.557	342.59	Casp1	375.923	2.1178	0.620155	3.41495	0.000637943	0.00265261
Relt	932.376	714.357	1630.99	1309.71	1370.81	579.153	814.523	1022.03	1085.55	768.677	59.0509	67.2555	45.253	45.2652	30.7318	49.5039	41.4154	34.4917	14.2266	30.4959	9.38092	18.9016	85.0173	79.688	249.132	115.935	137.42	67.631	98.6599	126.467	46.3601	70.6149	64.7476	82.4161	440.488	479.123	390.482	378.961	394.529	435.163	466.532	411.576	Relt	364.169	2.11502	0.657262	3.21792	0.00129124	0.00482942
AY074887	12.0083	13.1348	7.2353	7.69436	8.01245	10.3228	0	0	0	0	0	0.700578	2.301	2.05751	2.7938	2.41482	0.963149	3.38154	5.56691	6.27857	9.38092	2.36269	1.0243	0.960096	8.16826	5.79674	2.25278	0	0	7.90417	1.8544	5.72553	0	0	3.20588	0	1.32143	1.37554	1.41917	0.75028	1.33295	0	AY074887	3.32621	2.11258	0.469471	4.49992	6.79788e-06	5.36613e-05
Psme2	5055.48	6256.8	2035.4	2437.03	2394.7	2572.53	1840.14	1817.84	2476.88	2257.48	396.232	387.42	404.976	824.032	875.855	918.84	719.472	1855.79	1378.12	1544.53	1454.04	2308.35	395.382	355.235	298.142	142.02	184.728	142.025	190.955	184.431	350.482	312.996	412.535	361.061	494.988	355.05	362.732	424.354	444.909	567.962	491.192	481.731	Psme2	1170.59	2.1055	0.481504	4.37275	1.22691e-05	8.94784e-05
Chchd2-ps	270.32	299.561	162.033	134.131	121.21	136.347	14.9258	20.1982	38.2235	24.274	1.77153	4.20347	2.301	14.4026	18.1597	20.526	14.4472	39.9022	37.7313	66.3735	55.1129	60.2487	12.2917	9.60096	12.2524	81.1544	83.353	152.17	105.025	123.832	137.226	125.962	120.246	94.1898	1.92353	0.78033	5.94642	1.37554	6.38626	3.00112	4.66532	5.26163	Chchd2-ps	62.9296	2.10394	0.694139	3.03101	0.00243734	0.0082749
Calcb	16.8116	49.1241	13.3282	17.6762	31.0269	40.0009	10.6613	0	15.2894	16.1827	11.2197	16.8139	25.311	0	0	1.20741	0.963149	0	0	1.79388	0	1.18135	12.2917	0.960096	0	0	0	0	0	0	33.3792	36.2617	16.6494	11.7737	1.92353	0	1.32143	2.06331	2.12875	3.7514	0.666475	1.16925	Calcb	9.35551	2.10206	0.89465	2.34959	0.0187941	0.0459041
E230016K23Rik	36.0248	70.49	76.1611	47.8298	53.189	26.8824	44.7774	36.3568	99.3811	16.1827	4.72408	4.20347	5.36899	12.3451	8.38139	8.45188	14.4472	0	1.23709	0	0	0	0	0	0	8.69511	11.2639	13.5262	0	2.63472	11.1264	7.63405	12.9495	7.84915	8.97646	18.7279	15.8571	16.5065	14.1917	14.2553	8.66417	15.7849	E230016K23Rik	17.978	2.10105	0.691673	3.03764	0.00238436	0.00812416
Ttc39a	200.138	287.564	306.167	207.124	195.879	801.524	100.216	40.3964	282.854	161.827	81.4903	50.4416	72.0979	29.8339	22.3504	19.3186	82.8308	119.03	150.307	38.5684	24.6249	44.8912	23.559	41.2841	175.618	43.4756	29.2862	54.1048	44.5561	36.8861	89.0113	122.145	155.394	86.3407	45.5235	88.9577	85.8928	98.3512	81.6022	57.7716	73.3122	66.6473	Ttc39a	114.743	2.09904	0.38283	5.48296	4.18275e-08	6.41673e-07
Car9	85.659	87.1274	80.1595	69.6652	61.2015	248.608	17.0581	14.1387	30.5788	8.09134	16.5343	16.1133	20.709	1.02875	4.1907	2.41482	3.8526	8.79201	4.94837	8.07245	4.69046	12.9948	2.04861	3.84038	0	57.9674	45.0557	47.3417	60.469	52.6945	70.4673	26.7192	31.4488	49.0572	35.2647	38.2362	33.6964	27.5108	26.2546	30.0112	29.3249	33.3236	Car9	35.8896	2.0988	0.526951	3.98291	6.80754e-05	0.000391324
Cpt1c	513.687	171.628	228.293	489.736	824.43	234.844	40.5129	4.03964	22.9341	40.4567	80.3093	53.9445	95.1079	73.0416	67.0511	44.6742	77.0519	8.1157	9.27819	15.248	4.69046	8.26943	134.184	257.306	314.478	46.3739	87.8586	47.3417	76.3819	52.6945	155.77	152.681	122.096	190.342	108.359	131.876	144.036	164.377	162.495	136.551	108.635	126.279	Cpt1c	138.749	2.09876	0.524363	4.00249	6.26789e-05	0.000364163
Phgdh	3511.49	1417.07	1374.9	2338.05	2937.84	1663.7	791.068	704.917	458.682	703.946	485.399	528.236	368.16	2857.88	2652.71	2021.21	2684.3	2.70523	7.42255	7.17551	3.51784	10.6321	268.368	278.428	187.87	28.9837	38.2973	40.5786	66.8341	26.3472	79.7393	80.1575	79.5471	156.983	318.664	209.129	196.893	166.44	268.932	282.856	238.598	288.22	Phgdh	734.116	2.09651	0.795938	2.63402	0.00843808	0.0236652
Plpp2	814.962	800.171	817.399	605.775	668.613	1163.68	98.0839	62.6144	114.671	113.279	306.474	263.417	299.13	159.457	141.087	159.378	256.198	345.593	460.817	663.735	389.308	868.29	340.069	274.587	526.853	20.2886	27.0334	43.9601	38.1909	7.90417	74.1761	51.5298	85.0969	49.0572	50.0117	44.4788	51.5357	33.7007	50.3805	54.0202	51.985	67.2319	Plpp2	274.148	2.09423	0.578311	3.62129	0.000293133	0.00135272
Ddr1	1657.41	1162.52	2133.65	1939.6	2106.08	1380.89	144.994	80.7928	168.183	64.7307	1181.61	1321.29	1104.48	669.719	727.784	478.135	892.839	48.0179	32.7829	93.2816	50.4224	79.1503	147.5	195.86	122.524	405.772	340.17	311.102	238.693	242.395	693.546	961.89	610.478	618.121	260.317	291.063	302.607	371.396	312.927	245.342	197.943	249.05	Ddr1	586.597	2.09401	0.509809	4.10744	4.00067e-05	0.000247236
F2rl1	416.821	385.199	539.982	364.546	289.13	795.718	394.468	355.488	282.854	234.649	634.798	520.53	727.882	9.25879	15.3659	9.65929	47.1943	1.35262	1.23709	12.5571	4.69046	9.45078	18.4375	25.9226	49.0096	8.69511	24.7806	13.5262	12.7303	15.8083	50.0689	15.2681	53.648	23.5475	16.6706	14.0459	23.125	16.5065	14.1917	14.2553	14.6624	13.4464	F2rl1	154.552	2.09348	0.836451	2.50281	0.0123211	0.0323055
Limk2	3522.43	3010.23	4164.49	3556.25	3997.53	2227.15	916.871	931.137	619.221	914.321	2672.65	2492.66	2894.65	530.837	488.915	439.498	627.01	241.442	207.831	218.853	162.993	248.083	524.444	737.354	1780.68	637.642	511.382	541.048	483.752	534.849	728.78	824.477	825.07	828.086	604.629	663.281	616.446	654.07	613.79	569.463	613.823	530.255	Limk2	1164.48	2.09296	0.395412	5.29313	1.20242e-07	1.61405e-06
Slamf9	222.82	428.807	128.712	161.998	140.303	207.102	127.935	123.209	68.8023	113.279	16.5343	10.5087	6.13599	39.0927	23.7473	32.6001	85.7203	20.2892	13.608	27.8051	14.0714	35.4404	0	28.8029	0	34.7804	29.2862	40.5786	25.4606	13.1736	64.9041	64.8894	112.846	43.1703	56.4235	60.0854	29.0714	64.6504	68.1201	116.293	81.3099	97.6324	Slamf9	73.3333	2.09111	0.503077	4.15663	3.22979e-05	0.000206367
Gm12696	299.94	295.533	129.855	156.383	173.887	187.531	87.4226	94.9316	38.2235	89.0047	53.7364	51.1422	48.3209	12.3451	11.1752	19.3186	11.5578	53.4283	47.6281	49.3316	58.6307	50.7979	98.3333	50.8851	28.5889	66.6625	54.0668	67.631	101.842	68.5028	70.4673	41.9872	110.996	74.5669	13.4647	17.9476	26.4285	16.5065	14.1917	21.7581	21.9937	16.3695	Gm12696	71.5075	2.0909	0.38233	5.46883	4.53025e-08	6.86454e-07
Gm19544	0.533701	19.8773	25.1332	26.6183	50.6318	6.23671	2.13226	8.07928	7.6447	0	30.7065	17.5145	13.039	1.02875	0	1.20741	2.88945	0	0	0.896939	0	0	2150.02	1747.37	3116.19	0	6.75835	0	0	0	7.41761	9.54256	3.69986	1.96229	3.20588	5.46231	9.24999	4.81439	7.09584	0.75028	3.33237	5.84625	Gm19544	7.05451	2.08682	0.723362	2.88489	0.00391553	0.0123564
Gm12945	21.6149	9.71974	33.1301	27.2422	25.5716	11.6132	2.13226	0	0	0	11.2197	10.5087	4.602	16.4601	19.5566	7.24447	9.63149	4.73416	0	4.48469	4.69046	1.18135	2.04861	1.92019	0	5.79674	6.75835	0	6.36515	10.5389	3.7088	1.90851	1.84993	1.96229	5.12941	5.46231	2.64285	6.8777	3.54792	1.50056	2.6659	1.75388	Gm12945	7.0899	2.08584	0.456448	4.56971	4.88393e-06	4.02391e-05
E230013L22Rik	130.757	116.111	165.65	117.495	85.9207	46.8828	6.39677	4.03964	22.9341	0	11.8102	14.0116	13.806	8.23004	2.7938	1.20741	8.66834	46.6653	29.6902	36.7745	37.5237	38.9845	6.14583	0	0	46.3739	27.0334	27.0524	9.54773	18.4431	90.8657	108.785	75.8472	100.077	15.3882	6.24264	13.875	13.0676	12.7725	17.2564	15.3289	22.2158	E230013L22Rik	37.4446	2.08541	0.593244	3.51526	0.000439319	0.00192882
Eln	5559.83	1633.62	2504.37	6265.71	11088.2	4051.71	4.26452	2.01982	0	8.09134	3230.09	3624.79	1776.37	483.515	453.992	394.823	1664.32	143.377	139.173	309.444	68.0116	174.839	1309.06	4121.69	53.0937	892.698	948.422	1413.49	1441.71	961.674	3675.43	3551.74	5301.9	4144.35	121.823	138.899	124.875	130.676	114.243	145.554	130.629	192.926	Eln	1726.08	2.08457	0.840971	2.47877	0.0131836	0.0342146
Gm6625	2.40166	2.53939	2.85604	1.45569	1.70478	1.29035	0	0	0	0	0	0	0	0	0	1.20741	0.963149	0	0	0	0	0	0	0	0	0	0	0	0	0	1.8544	1.90851	1.84993	1.96229	0.641176	0	0.660714	0	1.41917	0	0	1.16925	Gm6625	0.616284	2.08384	0.548567	3.7987	0.000145458	0.000742793
Gm5446	26.1514	46.5847	32.7493	34.7286	28.6402	47.0979	6.39677	6.05946	7.6447	8.09134	2.36204	5.60463	4.602	3.08626	6.98449	1.20741	3.8526	3.38154	1.85564	0.896939	5.86307	4.72539	1.0243	0	4.08413	17.3902	11.2639	13.5262	19.0955	10.5389	25.9616	36.2617	44.3984	35.3212	2.5647	2.34099	2.64285	4.81439	4.96709	1.50056	2.6659	2.92313	Gm5446	12.6631	2.081	0.574887	3.61985	0.000294772	0.00135944
Trp53	2212.46	1798.06	2345.76	2327.02	2189.78	1165.62	1605.59	1789.56	1307.24	1666.82	419.262	465.885	406.51	195.463	139.69	127.986	254.271	580.272	520.197	435.015	336.54	438.28	261.198	578.938	245.048	156.512	166.706	182.604	124.121	139.64	218.819	190.851	192.393	231.55	456.517	408.113	380.571	392.029	457.682	482.43	448.537	458.346	Trp53	688.093	2.08095	0.435079	4.78292	1.7277e-06	1.62888e-05
Wscd1	187.596	154.64	150.799	235.406	180.536	85.5934	17.0581	8.07928	0	16.1827	15.3532	9.8081	12.272	18.5176	16.7628	20.526	21.1893	2.70523	11.7524	16.1449	18.7618	18.9016	2.04861	23.0423	0	63.7642	58.5724	77.7756	57.2864	57.9639	142.789	118.328	160.944	86.3407	39.1117	28.8722	42.9464	28.1986	43.2846	46.5174	30.6578	48.5239	Wscd1	56.5608	2.0788	0.540004	3.8496	0.000118311	0.000624092
Vangl1	1119.17	1255.42	1885.37	1285.17	1118.67	629.692	356.087	300.953	1184.93	542.12	671.409	582.181	623.57	187.233	166.231	194.393	322.655	177.869	132.987	220.647	209.898	168.933	189.496	288.989	147.029	113.036	132.914	125.117	92.2947	137.006	313.394	381.702	255.291	282.569	212.87	250.486	235.214	233.154	213.585	201.075	223.935	255.481	Vangl1	419.529	2.07766	0.34683	5.99043	2.09284e-09	4.65684e-08
Snhg3	17.879	10.8581	11.0434	10.6057	12.7858	8.17224	2.13226	0	15.2894	8.09134	5.90509	4.20347	8.43699	2.05751	1.3969	1.20741	0.963149	0.676308	1.85564	1.79388	4.69046	0	3.07291	0.960096	0	8.69511	9.01114	3.38155	6.36515	5.26945	0	1.90851	3.69986	7.84915	0.641176	3.12132	1.98214	2.06331	2.12875	1.50056	0.666475	0	Snhg3	4.58002	2.07119	0.426939	4.85126	1.22682e-06	1.2142e-05
Avpi1	1391.89	1434.06	720.293	941.208	952.97	688.403	46.9097	36.3568	30.5788	56.6394	276.358	325.769	322.907	114.192	146.674	143.682	99.2043	448.392	449.683	670.91	685.979	958.072	387.187	537.654	289.973	150.715	195.992	179.222	235.511	165.988	255.908	225.204	299.689	208.003	72.4529	61.6461	58.8035	77.0303	78.0543	95.2856	69.3134	107.571	Avpi1	349.817	2.07101	0.485283	4.26764	1.97552e-05	0.000135286
Pik3r3	984.145	1084.67	1298.17	1301.39	1213.12	881.956	19.1903	16.1586	22.9341	32.3654	904.07	850.502	1008.6	243.815	311.508	328.416	333.25	71.0123	86.5965	78.9306	111.398	61.43	239.687	171.857	130.692	226.073	236.542	155.551	216.415	268.742	394.988	414.147	394.035	490.572	162.217	149.043	214.071	174.006	220.681	268.6	178.615	254.897	Pik3r3	385.835	2.07062	0.496157	4.17332	3.00198e-05	0.000194268
Hunk	597.478	472.064	1112.52	804.373	672.364	333.341	4.26452	2.01982	15.2894	0	816.675	731.404	870.544	13.3738	15.3659	13.2815	182.035	74.3939	158.348	92.3847	102.017	77.9689	470.156	384.038	106.187	43.4756	36.0446	43.9601	28.6432	34.2514	22.2528	26.7192	38.8486	41.208	136.57	227.076	124.214	157.499	89.4076	91.5342	92.64	107.571	Hunk	225.329	2.06296	0.712818	2.8941	0.00380253	0.0120683
Ccdc74a	139.563	89.6668	107.768	74.4482	109.276	46.2377	6.39677	6.05946	0	8.09134	18.3058	22.4185	26.845	13.3738	11.1752	12.0741	26.9682	5.41046	0.618546	10.7633	11.7261	3.54404	60.434	30.7231	40.8413	14.4919	13.5167	16.9077	3.18258	18.4431	12.9808	20.9936	9.24966	37.2835	32.0588	40.5772	45.5892	46.7684	46.123	36.7637	36.6561	32.1544	Ccdc74a	32.0588	2.06194	0.443457	4.64969	3.32438e-06	2.87988e-05
Gm11821	3.20221	5.07878	7.80651	7.0705	7.67149	6.23671	0	6.05946	0	0	5.90509	4.90405	0.766999	1.02875	2.7938	1.20741	1.9263	2.02892	1.23709	0	1.17261	1.18135	0	0	0	2.89837	0	0	0	2.63472	1.8544	0	0	1.96229	3.20588	0.78033	0	1.37554	0	1.50056	0	0.584625	Gm11821	2.00178	2.05987	0.50795	4.05526	5.00775e-05	0.000300047
Papss1	1674.49	1945.44	1693.44	1471.91	1370.47	1683.27	341.161	296.914	305.788	315.562	1095.4	1074.69	959.516	567.873	583.904	594.046	625.084	337.478	411.333	304.062	322.469	289.43	137.257	76.8077	8.16826	144.919	164.453	158.933	225.963	155.449	294.85	278.643	399.585	329.664	410.352	355.831	382.553	343.197	369.693	469.676	341.235	495.178	Papss1	566.812	2.05849	0.386574	5.32495	1.00983e-07	1.38479e-06
Rpl34-ps2	21.8817	39.2292	9.52013	8.31823	9.03531	17.2047	0	4.03964	0	8.09134	3.54306	4.90405	2.301	1.02875	2.7938	0	0.963149	10.1446	9.89674	0.896939	0	0	0	2.88029	0	5.79674	6.75835	6.7631	6.36515	5.26945	22.2528	11.4511	16.6494	15.6983	0.641176	0.78033	0.660714	0	0	0	0.666475	0	Rpl34-ps2	6.10538	2.05609	0.765166	2.68712	0.00720704	0.0207897
Iqank1	29.8873	24.2556	41.3174	30.5695	40.5737	15.6993	0	2.01982	0	0	31.8875	28.7237	32.981	4.11502	4.1907	8.45188	12.5209	4.73416	14.2266	8.07245	9.38092	10.6321	2.04861	0	0	0	2.25278	3.38155	3.18258	7.90417	11.1264	0	3.69986	0	1.92353	3.12132	3.96428	4.12662	2.12875	5.25196	5.99827	5.26163	Iqank1	9.99076	2.05385	0.591205	3.47401	0.000512746	0.00219781
Fabp5	2057.95	2045.79	545.504	894.21	916.658	1429.28	44.7774	12.1189	61.1576	8.09134	924.147	1256.84	1222.6	1215.99	940.113	1250.88	388.149	231.974	403.292	649.384	126.642	548.145	184.375	308.191	20.4207	2.89837	22.5278	16.9077	12.7303	39.5209	90.8657	82.066	90.6467	51.0195	98.0999	80.374	77.9642	63.2749	80.8926	104.289	63.9816	104.648	Fabp5	446.89	2.05106	0.749226	2.73757	0.00618945	0.0183203
Hmgb1-rs17	6.13756	4.99122	1.71362	2.07956	3.92098	1.93553	4.26452	0	0	0	1.77153	3.50289	0	0	1.3969	0	0	0.676308	0	0	1.17261	0	1.0243	1.92019	0	0	0	3.38155	0	0	0	0	0	0	1.92353	0.78033	1.32143	0	0	1.50056	0	0.584625	Hmgb1-rs17	1.09523	2.0458	0.584155	3.50215	0.000461527	0.00201399
Mmp14	4782.23	3972.4	6274.91	5981.64	5713.39	4347.84	19.1903	10.0991	22.9341	0	2203.78	2609.65	1718.08	744.818	657.939	505.905	773.409	1006.35	772.564	823.39	765.717	764.332	1684.98	2986.86	522.769	643.438	736.661	794.664	776.549	537.484	658.313	614.541	573.479	392.458	2226.8	2711.65	2810.68	2797.85	2592.11	2382.14	1653.52	2360.13	Mmp14	1783.99	2.04443	0.599533	3.41003	0.000649553	0.00269222
Tnfrsf9	31.7552	152.626	33.5109	121.03	34.9479	140.218	61.8355	62.6144	22.9341	129.461	3.54306	1.40116	3.068	5.14377	4.1907	10.8667	8.66834	1.35262	0	0.896939	0	2.36269	0	15.3615	0	0	4.50557	3.38155	0	0	3.7088	3.81702	11.0996	5.88686	20.5176	7.02297	23.7857	13.7554	63.153	83.2811	59.3162	76.5859	Tnfrsf9	29.2287	2.04432	0.862873	2.36921	0.0178263	0.0439363
Zc3h12a	658.32	432.922	1347.48	1186.8	703.391	921.527	678.058	876.602	810.339	542.12	137.589	159.732	180.245	188.262	220.71	210.09	205.151	195.453	122.472	97.7663	91.4639	112.228	6.14583	19.2019	0	104.341	67.5835	98.0649	92.2947	102.754	74.1761	93.5171	81.397	119.7	213.512	208.348	185	221.462	239.13	307.615	233.933	208.711	Zc3h12a	303.705	2.0435	0.528749	3.86479	0.000111187	0.000592134
Ecscr	647.113	610.067	368.429	456.255	430.285	484.743	0	4.03964	7.6447	0	77.9473	60.9503	60.5929	117.278	113.149	123.156	151.214	65.6019	44.5353	112.117	62.1486	135.855	95.2604	288.029	40.8413	142.02	193.739	128.499	171.859	173.892	267.034	286.277	332.988	213.889	76.9411	85.8363	68.0535	79.0936	100.051	126.047	99.9712	162.526	Ecscr	172.999	2.04291	0.484043	4.22051	2.43753e-05	0.00016213
Slc7a7	748.249	857.088	1028.75	781.29	570.759	423.021	87.4226	143.407	221.696	145.644	49.0123	51.1422	48.3209	48.3515	68.448	39.8446	67.4204	221.829	218.965	101.354	97.327	107.503	78.8715	137.294	122.524	26.0853	56.3196	47.3417	25.4606	18.4431	580.428	599.273	479.132	633.819	190.429	220.053	183.018	207.019	263.256	241.59	218.604	244.373	Slc7a7	254.766	2.04266	0.499404	4.09019	4.31013e-05	0.000264085
Ccl2	48.8337	359.805	30.4644	180.298	68.3615	224.952	8.52903	10.0991	15.2894	0	49.6028	159.732	103.545	15.4313	57.2728	22.9408	26.9682	163.667	19.1749	36.7745	12.8988	42.5285	16.3889	64.3264	0	0	6.75835	10.1446	6.36515	2.63472	27.816	55.3468	40.6985	45.1326	11.5412	8.58363	12.5536	24.072	36.8984	57.0213	43.9873	53.2009	Ccl2	51.92	2.0417	0.60086	3.39796	0.000678908	0.00279006
Rpl29	3990.48	4019.07	609.479	2042.13	2392.31	2074.24	1763.38	1866.31	2461.59	2047.11	389.146	397.929	357.422	212.952	152.262	172.66	175.293	85.8911	98.3488	656.559	680.116	974.611	1674.74	2190.94	2381.05	46.3739	83.353	57.4863	70.0167	52.6945	37.088	49.6213	35.1487	80.4538	300.711	270.775	233.232	241.407	266.094	234.087	129.296	344.344	Rpl29	866.624	2.03856	0.691938	2.94616	0.00321744	0.0104501
Neurl1b	700.483	553.062	643.751	634.681	605.366	430.118	38.3806	22.218	45.8682	56.6394	314.742	282.333	266.916	245.872	287.761	263.216	314.95	46.6653	18.5564	79.8275	15.244	36.6218	61.4583	16.3216	28.5889	197.089	247.806	185.985	178.224	202.874	152.061	141.23	129.495	137.36	152.6	131.095	140.732	108.668	122.048	141.803	139.293	161.941	Neurl1b	206.665	2.03785	0.447172	4.55719	5.18424e-06	4.23834e-05
Rgs1	121.15	221.102	81.1115	171.148	80.1245	209.252	95.9516	90.8919	61.1576	80.9134	78.5378	47.6393	96.6419	1.02875	1.3969	2.41482	11.5578	63.573	19.7935	24.2173	31.6606	67.3368	0	0	0	0	0	0	6.36515	2.63472	14.8352	11.4511	22.1992	13.736	49.3705	55.4035	53.5178	46.0806	49.6709	30.0112	55.9839	50.8624	Rgs1	50.4934	2.037	0.730317	2.7892	0.00528387	0.0160283
Calr4	24.8171	39.8422	34.0821	8.11027	16.1954	8.81741	8.52903	2.01982	0	0	5.31459	7.00578	5.36899	11.3163	5.58759	6.03706	6.74204	0	0	2.69082	0	1.18135	11.2674	0	0	8.69511	2.25278	0	0	0	1.8544	1.90851	11.0996	5.88686	12.8235	4.68198	9.24999	14.4432	3.54792	9.75365	9.33064	5.84625	Calr4	7.29285	2.0359	0.543955	3.74277	0.000182002	0.000902459
Angptl2	4911.92	3267.76	6383.25	5827.13	5976.94	3272.12	10.6613	6.05946	38.2235	0	1036.34	1008.13	833.728	2830.1	3757.66	4259.75	3058.96	357.767	318.551	619.785	417.451	533.969	1086.79	176.658	216.459	826.036	1254.8	879.202	1273.03	1161.91	3282.29	3181.49	2292.07	2672.64	500.758	461.175	607.857	625.871	513.029	553.707	683.136	590.471	Angptl2	1703.94	2.03255	0.66124	3.07385	0.00211314	0.00735448
Gm8526	4.00276	3.59017	0	0.831823	1.87525	1.07529	0	2.01982	0	0	0	0	0	0	0	0	0	0	0	0	1.17261	0	0	0	0	0	2.25278	0	3.18258	0	1.8544	0	1.84993	1.96229	0.641176	0.78033	0	0	0	0	0.666475	0	Gm8526	0.660898	2.03228	0.82485	2.46382	0.0137465	0.0353956
Serpinb6c	8.27237	5.34148	2.85604	6.23867	8.01245	71.1845	2.13226	2.01982	0	0	8.26713	9.10752	9.97099	1.02875	1.3969	3.62223	3.8526	0	0	0	0	0	0	0	0	17.3902	9.01114	23.6708	9.54773	5.26945	7.41761	11.4511	7.39973	7.84915	0	0	0	2.06331	1.41917	1.50056	1.33295	0.584625	Serpinb6c	5.9336	2.03012	0.838197	2.42201	0.0154348	0.0389799
Rtkn	1108.5	733.796	1104.53	1059.74	1228.29	538.937	14.9258	12.1189	15.2894	24.274	549.174	483.399	493.947	67.8978	117.339	83.3114	122.32	176.516	213.398	424.252	275.564	407.565	377.969	804.56	735.144	252.158	207.256	179.222	197.32	192.335	335.647	286.277	233.091	321.815	71.1705	94.42	88.5356	114.17	97.213	57.0213	71.3128	97.0478	Rtkn	334.971	2.02886	0.520758	3.89597	9.78076e-05	0.000532884
Npdc1	1260.6	1158.75	1153.27	995.068	1109.3	731.2	31.9839	26.2577	61.1576	24.274	187.192	208.072	149.565	786.997	810.201	609.743	1003.6	116.325	116.905	107.633	78.5652	133.492	244.809	233.303	0	194.191	144.178	182.604	149.581	165.988	432.076	312.996	403.285	390.495	221.206	192.742	225.303	276.484	286.672	265.599	207.274	246.712	Npdc1	372.277	2.02549	0.506427	3.99956	6.3461e-05	0.000368034
Dusp4	335.431	295.795	1401.93	663.587	478.531	380.009	168.448	141.387	114.671	64.7307	147.037	175.845	132.691	480.428	765.5	706.336	402.596	43.2837	34.02	26.0112	43.3867	23.6269	0	14.4014	0	95.6462	72.0891	114.973	60.469	42.1556	140.935	162.223	103.596	64.7555	64.1176	49.9411	62.7678	59.1482	89.4076	173.315	108.635	137.387	Dusp4	205.744	2.01947	0.63057	3.20261	0.00136189	0.00504475
Fam83h	1097.82	581.958	2016.55	1433.65	1619.88	1154.65	10.6613	0	7.6447	16.1827	2264.6	2536.09	2214.33	131.681	155.056	112.289	161.809	458.537	439.168	354.291	321.296	394.57	87.0659	65.2865	236.88	60.8658	81.1002	87.9202	38.1909	55.3292	76.0305	72.5234	101.746	60.8309	50.6529	47.6001	68.7142	77.718	58.8955	54.7705	68.6469	47.3546	Fam83h	451.925	2.01921	0.800211	2.52335	0.0116244	0.0307763
Prnp	8453.29	7907.31	8511.57	9040.04	7638.76	4759.9	405.129	286.815	1613.03	509.754	3308.03	2677.61	2682.96	3727.18	5840.43	5649.48	3010.8	1023.25	932.149	781.233	803.241	868.29	626.875	366.757	424.75	3220.09	2982.69	2312.98	3204.86	3646.46	2681.47	2129.9	2410.46	2511.73	840.581	1021.45	1103.39	942.933	686.878	665.499	808.434	760.597	Prnp	2709.02	2.01797	0.457496	4.4109	1.02941e-05	7.67878e-05
Chmp4c	330.628	318.562	528.939	332.313	357.491	326.674	0	0	7.6447	0	439.93	400.03	471.705	5.14377	6.98449	3.62223	25.0419	50.0468	21.0306	38.5684	22.2797	28.3523	30.7291	18.2418	32.6731	20.2886	9.01114	3.38155	6.36515	5.26945	196.567	211.845	147.995	164.832	103.229	125.633	128.839	121.048	77.3447	69.0258	39.9885	55.5394	Chmp4c	125.782	2.01284	0.778318	2.58614	0.00970563	0.026573
Irx3	532.367	360.418	570.066	526.752	469.836	209.037	4.26452	2.01982	0	0	151.17	122.601	122.72	8.23004	22.3504	25.3556	44.3048	14.8788	6.18546	16.1449	4.69046	23.6269	142.378	165.136	375.74	66.6625	22.5278	47.3417	105.025	71.1376	7.41761	13.3596	22.1992	15.6983	232.747	269.214	282.125	280.61	344.858	307.615	176.616	268.928	Irx3	153.675	2.01276	0.728138	2.76426	0.00570514	0.0171031
A530010L16Rik	23.216	26.3571	29.8932	59.8913	74.1577	16.5595	29.8516	38.3766	38.2235	8.09134	4.72408	0	1.534	2.05751	4.1907	1.20741	5.77889	2.70523	5.56691	1.79388	4.69046	2.36269	0	0.960096	0	0	0	10.1446	0	0	16.6896	24.8106	16.6494	13.736	10.9	11.705	7.92856	13.0676	19.8684	15.0056	9.99712	18.708	A530010L16Rik	13.6048	2.0125	0.642417	3.13269	0.00173211	0.00620516
Ptger3	235.629	201.225	293.03	267.847	332.431	196.564	6.39677	8.07928	76.447	16.1827	97.4341	81.9677	78.2339	3000.88	3807.95	3098.22	247.529	28.4049	6.18546	3.58775	2.34523	9.45078	18.4375	0	0	17.3902	20.2751	10.1446	31.8258	26.3472	92.7201	51.5298	151.694	249.211	74.3764	91.2986	98.4463	73.5914	51.0901	57.7716	83.3093	93.54	Ptger3	88.4967	2.01173	0.628939	3.19861	0.00138094	0.00510595
4930412O13Rik	8.80607	6.3047	6.47369	5.40685	7.84197	8.17224	0	0	0	0	186.601	116.997	154.934	0	1.3969	0	0.963149	0	1.23709	0.896939	0	0	0	1.92019	0	0	0	0	3.18258	0	0	0	1.84993	29.4343	0.641176	2.34099	1.98214	0.68777	0	1.50056	6.66475	1.75388	4930412O13Rik	2.44779	2.01111	0.764797	2.6296	0.00854866	0.0239155
Trim7	481.132	300.962	707.155	668.578	730.326	310.975	498.948	692.799	328.722	517.846	70.2706	98.081	45.253	9.25879	4.1907	9.65929	32.7471	173.135	171.956	144.407	118.434	122.86	11.2674	7.68077	0	168.106	148.684	94.6833	181.407	247.664	109.41	110.694	48.0982	66.7178	48.7294	37.4559	44.2678	44.0173	61.0242	58.5219	68.6469	53.7855	Trim7	186.87	2.01045	0.630507	3.18862	0.00142953	0.00525847
Tubb2a-ps2	18.6795	19.4395	41.127	7.48641	23.8669	6.02165	14.9258	12.1189	15.2894	0	2.36204	11.2093	7.66999	1.02875	0	1.20741	0	0	0	0	0	1.18135	2.04861	0.960096	0	2.89837	11.2639	3.38155	9.54773	5.26945	9.27201	17.1766	20.3493	17.6606	0.641176	2.34099	0	2.06331	2.12875	0.75028	0.666475	1.75388	Tubb2a-ps2	6.99493	2.008	0.747925	2.68476	0.00725809	0.0208938
Hsf2bp	29.0867	65.849	32.7493	18.716	16.8773	20.2155	10.6613	8.07928	22.9341	56.6394	7.08611	9.8081	4.602	1.02875	1.3969	2.41482	1.9263	3.38154	8.65965	3.58775	5.86307	4.72539	3.07291	0.960096	0	5.79674	2.25278	10.1446	3.18258	2.63472	14.8352	15.2681	7.39973	15.6983	9.61764	5.46231	10.5714	5.50216	8.51501	9.75365	11.9965	12.8618	Hsf2bp	11.7099	2.00796	0.402659	4.98675	6.14041e-07	6.60673e-06
Zbed5	1052.99	1243.6	687.734	638.216	753.34	426.892	334.765	113.11	366.946	145.644	149.989	114.895	103.545	120.364	319.89	167.83	109.799	186.661	222.677	443.088	493.671	587.129	299.097	358.116	216.459	188.394	184.728	145.407	162.311	158.083	328.229	255.741	196.093	180.53	57.7058	60.0854	50.2142	81.1569	58.8955	43.5163	43.3208	48.5239	Zbed5	283.319	2.00577	0.408629	4.90853	9.17637e-07	9.39574e-06
Tagln	667.126	1240.8	606.432	674.401	919.045	8732.68	61.8355	72.7135	38.2235	40.4567	1185.74	1066.28	952.613	267.476	392.529	388.786	620.268	215.066	152.781	331.867	252.112	296.518	47.118	68.1668	65.3461	376.788	376.215	368.589	375.544	242.395	1129.33	1043.96	4179	2464.63	143.623	195.083	199.536	231.091	80.183	117.794	196.61	265.42	Tagln	746.242	2.005	0.670204	2.99163	0.00277491	0.00921751
Hif1a	7364.01	5735.17	7380.77	8728.53	7420.72	7454.37	1019.22	858.424	947.943	865.773	2345.5	2435.91	2488.15	2222.11	1936.1	2170.93	1782.79	1339.09	1452.96	1376.8	1502.12	1141.18	4059.32	2200.54	3822.75	1469.47	1572.44	1318.8	1393.97	1438.56	1576.24	1736.75	1646.44	1591.42	1940.84	1729.99	1733.71	1897.56	2189.07	2239.59	1978.76	2229.76	Hif1a	2612.73	2.00377	0.215688	9.29015	1.54076e-20	4.28118e-18
Qrich2	12.2751	45.7966	7.99691	4.57503	13.8087	5.80659	2.13226	6.05946	0	24.274	5.31459	2.80231	3.835	4.11502	1.3969	1.20741	1.9263	0	0	0	1.17261	0	2.04861	5.76058	0	2.89837	0	6.7631	3.18258	2.63472	3.7088	7.63405	3.69986	7.84915	1.92353	12.4853	7.26785	4.81439	7.09584	3.00112	1.99942	4.09238	Qrich2	5.55606	2.00308	0.522583	3.83303	0.000126576	0.000658474
4933407L21Rik	1.33425	2.014	1.71362	2.49547	4.09146	3.01082	0	2.01982	7.6447	0	0	0	0	0	0	0	1.9263	0	2.47418	0	0	0	0	0	0	8.69511	0	0	0	2.63472	0	0	0	0	0	0	0.660714	0	1.41917	0	0	0.584625	4933407L21Rik	1.01712	1.99711	0.816953	2.44459	0.0145018	0.0369976
Snhg15	426.961	354.289	160.509	205.876	254.182	164.09	132.2	151.487	99.3811	194.192	99.7961	80.5665	85.9039	26.7476	13.969	20.526	39.4891	37.1969	37.1128	43.95	39.8689	23.6269	53.2639	164.176	200.122	34.7804	27.0334	43.9601	6.36515	23.7125	20.3984	19.0851	33.2988	31.3966	76.2999	59.3051	75.3214	83.2202	51.7996	77.2789	81.9764	70.155	Snhg15	93.4493	1.99385	0.417375	4.77711	1.77831e-06	1.66934e-05
Gm15867	64.0441	79.6843	41.8886	30.7775	41.5965	16.3445	0	0	0	0	21.8489	14.0116	13.806	1.02875	2.7938	2.41482	1.9263	0	0	0	0	0	18.4375	7.68077	12.2524	8.69511	9.01114	6.7631	3.18258	2.63472	38.9424	22.9021	29.5989	19.6229	16.0294	24.1902	21.8035	14.4432	28.3834	17.2564	16.6619	12.8618	Gm15867	15.7981	1.99029	0.703628	2.82862	0.00467496	0.0144393
Ms4a6d	694.345	844.566	346.914	545.052	366.697	1103.25	166.316	339.33	1032.03	364.11	64.3655	67.9561	30.68	157.399	86.6077	140.06	145.435	110.915	47.6281	81.6214	52.7677	77.9689	14.3403	48.0048	0	34.7804	38.2973	67.631	66.8341	36.8861	140.935	133.596	131.345	98.1144	274.423	138.118	162.536	189.825	257.579	413.405	288.583	299.328	Ms4a6d	230.966	1.98973	0.544175	3.65642	0.000255765	0.00120684
Tnfsf13	40.2944	87.3901	34.0821	34.5207	33.7546	57.4207	25.5871	32.3171	53.5129	32.3654	2.36204	4.20347	9.20399	7.20128	12.5721	4.82964	10.5946	8.1157	4.32982	3.58775	4.69046	11.8135	0	0	0	14.4919	9.01114	6.7631	6.36515	10.5389	14.8352	19.0851	35.1487	13.736	13.4647	14.0459	9.24999	15.8187	11.3533	15.0056	15.9954	11.1079	Tnfsf13	17.8754	1.98813	0.43937	4.52496	6.04062e-06	4.84754e-05
Ccnd1	4623.19	3736.32	8549.27	5807.79	4767.06	3419.22	74.629	129.269	91.7364	210.375	3226.54	2851.35	2617	189.291	194.169	225.786	662.646	2070.86	634.01	4614.75	752.819	3089.22	4592.98	5563.76	3108.02	127.528	207.256	87.9202	152.764	205.508	621.225	774.856	1100.71	651.48	727.093	563.398	590.678	604.55	1034.57	1024.13	921.734	1117.8	Ccnd1	1817.03	1.98194	0.639499	3.0992	0.00194041	0.00684076
Abhd16b	15.2105	16.1996	22.8483	13.3092	17.9001	8.17224	4.26452	2.01982	0	0	2.36204	6.30521	4.602	14.4026	16.7628	12.0741	8.66834	0	1.23709	0.896939	0	0	0	0	0	0	4.50557	6.7631	9.54773	0	1.8544	7.63405	0	7.84915	1.92353	2.34099	2.64285	2.75108	2.12875	1.50056	4.66532	5.84625	Abhd16b	5.45687	1.98181	0.570042	3.4766	0.000507817	0.00218173
Prmt1	3615.02	3299.54	2112.71	2291.46	2426.92	1619.39	1164.21	1333.08	856.207	1197.52	560.393	620.712	540.734	344.633	283.57	307.89	397.78	340.859	324.118	382.096	314.261	470.176	1697.27	1854.91	3026.34	628.946	556.438	517.377	550.586	613.891	385.716	374.068	312.638	355.174	403.941	334.762	302.607	321.189	383.885	384.144	330.571	359.545	Prmt1	916.602	1.9805	0.393489	5.03317	4.82429e-07	5.38373e-06
Etv6	2212.73	1998.76	3434.48	2679.93	2272.81	1407.99	603.429	630.184	626.866	517.846	507.838	512.823	567.579	367.265	328.271	361.016	461.348	668.869	557.929	564.174	599.206	484.352	452.743	682.628	437.002	321.719	283.851	294.195	238.693	331.975	676.857	713.783	497.632	498.421	997.669	826.37	751.231	903.73	977.807	1043.64	1048.36	859.984	Etv6	838.19	1.97733	0.240385	8.22566	1.94126e-16	2.87355e-14
Kazn	525.429	300.874	799.501	748.433	774.139	352.912	12.7935	6.05946	45.8682	24.274	537.364	533.14	546.103	94.6454	76.8294	57.9557	244.64	48.0179	37.7313	37.6714	35.1784	51.9793	39.9479	136.334	36.7572	133.325	105.881	94.6833	92.2947	71.1376	142.789	211.845	218.292	206.04	162.859	130.315	124.214	143.744	170.3	211.579	169.951	210.465	Kazn	207.245	1.97583	0.515583	3.83223	0.000126987	0.000660302
Gmds	398.408	461.994	248.285	275.749	267.82	1554.02	74.629	64.6343	114.671	137.553	69.6801	82.6682	66.7289	97.7317	136.896	129.193	139.657	55.4573	40.2055	91.4877	55.1129	49.6166	899.34	481.968	212.375	37.6788	29.2862	37.197	25.4606	36.8861	107.555	122.145	138.745	100.077	151.317	136.558	148	136.179	139.079	149.306	157.288	140.31	Gmds	190.451	1.97579	0.477778	4.13537	3.5438e-05	0.000223602
Gm12407	1.6011	5.60417	0.380805	6.44663	2.04573	8.81741	0	0	0	0	2.95255	0.700578	2.301	0	0	1.20741	0	6.76308	0	1.79388	1.17261	1.18135	0	0.960096	0	0	0	0	0	0	0	0	0	1.96229	0.641176	0	0	0	0	3.00112	2.6659	0.584625	Gm12407	1.25675	1.97523	0.813144	2.42913	0.0151351	0.0383263
Slc27a6	26.6851	51.3132	24.7523	29.5297	39.0394	51.8292	0	6.05946	0	0	1462.69	1499.94	1596.13	11.3163	5.58759	15.6963	5.77889	4.73416	6.18546	7.17551	12.8988	11.8135	23.559	24.0024	0	0	6.75835	6.7631	6.36515	0	12.9808	15.2681	3.69986	21.5852	12.1823	3.12132	8.58928	10.3166	5.67667	9.75365	11.3301	9.93863	Slc27a6	12.7489	1.97507	0.32251	6.12405	9.12237e-10	2.26571e-08
Celsr1	1196.02	561.205	3718.37	3170.91	3037.4	1523.69	136.465	105.031	114.671	105.187	3769.22	4522.23	4207.76	42.1789	30.7318	27.7705	482.538	317.865	304.325	356.085	358.82	362.674	35.8507	77.7678	12.2524	26.0853	22.5278	40.5786	25.4606	44.7903	326.375	293.911	617.877	298.268	305.2	237.22	247.107	213.897	273.19	294.11	295.915	240.281	Celsr1	770.948	1.97262	0.791918	2.49093	0.0127407	0.0332528
Snai2	572.128	417.949	989.713	734.084	484.668	433.989	2.13226	0	0	0	272.225	286.537	305.266	20.5751	30.7318	36.2223	30.8208	145.406	120.616	78.9306	171.202	192.56	868.611	490.609	302.226	40.5772	38.2973	54.1048	22.278	28.982	31.5248	61.0724	31.4488	25.5097	193.635	166.991	187.643	202.204	185.201	244.591	207.274	267.174	Snai2	213.707	1.96892	0.685829	2.87087	0.00409349	0.0128432
Nectin1	1649.67	746.581	3627.93	2476.13	2472.1	1125.62	72.4968	84.8325	129.96	129.461	2581.71	2531.19	2548.74	203.693	155.056	115.911	160.846	1909.89	2010.27	1085.3	1095.22	903.731	30.7291	115.212	28.5889	75.3576	60.8252	77.7756	95.4773	84.3112	140.935	146.955	155.394	111.85	87.8411	106.905	75.9821	89.4101	129.144	141.053	119.299	140.895	Nectin1	710.245	1.96816	0.740841	2.65666	0.00789198	0.0223964
Cdc42bpg	1187.22	529.419	2707.91	2120.52	2256.44	1509.07	132.2	119.169	76.447	80.9134	1739.64	1578.4	1745.69	439.278	442.817	329.623	518.174	417.958	516.486	530.091	619.14	467.813	146.476	270.747	200.122	194.191	189.234	172.459	159.129	173.892	259.616	307.27	238.641	247.248	411.635	434.644	471.75	453.241	406.592	360.135	323.24	350.191	Cdc42bpg	615.116	1.96733	0.453151	4.34144	1.41554e-05	0.000101503
Tmem86a	1086.35	860.854	686.592	728.261	920.068	554.207	183.374	216.121	160.539	226.557	142.903	149.924	221.663	164.601	361.797	327.208	217.672	193.424	185.564	284.33	171.202	430.01	115.746	176.658	49.0096	130.427	101.375	84.5387	178.224	65.8681	322.666	417.964	229.392	204.078	174.4	120.171	125.536	148.558	227.777	255.095	267.923	322.128	Tmem86a	290.256	1.96731	0.272006	7.2326	4.73848e-13	2.97547e-11
Rps12-ps24	39.7607	44.308	10.853	15.1808	16.8773	17.4198	17.0581	22.218	68.8023	24.274	3.54306	7.70636	3.068	11.3163	1.3969	3.62223	6.74204	0.676308	3.09273	1.79388	1.17261	4.72539	8.19444	7.68077	4.08413	0	11.2639	3.38155	3.18258	5.26945	1.8544	5.72553	3.69986	1.96229	1.28235	2.34099	3.30357	0	2.12875	5.25196	3.99885	7.60013	Rps12-ps24	9.70984	1.96636	0.545219	3.60655	0.000310301	0.00142015
Kcnk4	14.6768	14.7985	15.8034	27.6581	20.1164	5.37647	2.13226	0	7.6447	0	19.4868	14.0116	23.01	1.02875	4.1907	6.03706	5.77889	3.38154	5.56691	1.79388	0	1.18135	0	0	0	8.69511	0	0	3.18258	0	5.56321	3.81702	3.69986	5.88686	1.28235	1.56066	2.64285	1.37554	1.41917	2.25084	1.33295	2.92313	Kcnk4	5.69777	1.95523	0.613079	3.18921	0.00142663	0.00525217
Gm14730	2.93536	2.97722	1.71362	1.03978	0.511433	3.44094	2.13226	0	0	0	0.590509	0	0.766999	1.02875	0	0	0	0.676308	0.618546	0	2.34523	0	2.04861	0	0	0	2.25278	0	0	0	0	0	0	0	0	0	0	0	1.41917	0	0.666475	0	Gm14730	0.646762	1.95363	0.63785	3.06283	0.00219254	0.00758214
Adam32	36.2917	29.4219	18.2787	14.141	26.0831	7.52706	2.13226	4.03964	15.2894	16.1827	3.54306	1.40116	3.068	5.14377	4.1907	3.62223	2.88945	0.676308	3.09273	2.69082	5.86307	3.54404	3.07291	17.2817	0	8.69511	11.2639	16.9077	0	7.90417	7.41761	22.9021	5.5498	25.5097	2.5647	0	3.96428	2.75108	1.41917	1.50056	5.99827	2.3385	Adam32	8.47986	1.95154	0.500553	3.89877	9.66808e-05	0.000527752
Zfp219	1772.96	1082.13	1928.02	1818.16	2055.79	869.698	626.884	561.51	680.379	703.946	434.024	415.443	402.675	516.435	521.043	451.572	587.521	431.485	455.868	556.102	541.748	512.705	57.3611	98.8899	73.5144	466.638	394.237	412.549	356.449	321.436	443.202	534.383	295.989	390.495	309.688	312.132	371.321	332.193	300.154	280.605	259.925	337.913	Zfp219	577.98	1.94924	0.284722	6.8461	7.58923e-12	3.43586e-10
H2-Q4	4272.01	4039.73	3018.07	4324.23	3932.92	2791.46	4079.01	4887.97	2851.47	3592.55	347.81	366.402	267.683	442.365	723.593	689.432	553.811	1810.48	794.213	1284.42	799.723	1570.01	18.4375	68.1668	0	165.207	186.981	108.21	194.137	165.988	274.452	192.76	345.937	319.853	730.94	614.9	718.196	751.045	955.1	1068.4	907.738	866.415	H2-Q4	1335.53	1.94661	0.652598	2.98286	0.00285565	0.00945178
Gm4532	48.3	37.1276	32.5589	37.2241	47.7337	14.1939	6.39677	4.03964	15.2894	24.274	11.2197	5.60463	6.13599	7.20128	12.5721	8.45188	9.63149	4.05785	4.94837	8.07245	2.34523	3.54404	24.5833	21.1221	0	5.79674	6.75835	16.9077	9.54773	2.63472	5.56321	5.72553	5.5498	13.736	9.61764	14.0459	15.1964	10.3166	6.38626	18.757	11.3301	3.50775	Gm4532	13.2859	1.94654	0.318738	6.10702	1.01506e-09	2.49048e-08
Ccdc116	53.637	38.266	29.5124	49.2855	84.8978	43.872	10.6613	4.03964	7.6447	0	13.5817	19.6162	15.34	4.11502	4.1907	7.24447	3.8526	2.70523	0	0	1.17261	0	15.3646	50.8851	126.608	0	4.50557	0	6.36515	0	5.56321	1.90851	7.39973	5.88686	12.8235	18.7279	12.5536	13.0676	22.7067	14.2553	28.6584	11.6925	Ccdc116	17.9192	1.94583	0.701499	2.77382	0.0055403	0.0166669
Ankrd13b	414.953	210.157	537.697	465.613	622.584	276.136	81.0258	82.8127	76.447	32.3654	199.002	186.354	164.905	53.4952	60.0666	41.052	60.6784	144.054	95.2561	115.705	78.5652	122.86	41.9965	160.336	249.132	142.02	150.937	148.788	178.224	142.275	116.827	129.779	59.1978	74.5669	85.9175	78.033	91.8392	118.984	95.7939	97.5365	75.9781	88.863	Ankrd13b	153.543	1.94271	0.275421	7.0536	1.7435e-12	9.27184e-11
Klrb1b	105.139	201.4	50.8375	147.025	72.7939	184.736	144.994	121.189	137.605	113.279	11.2197	1.40116	6.13599	8.23004	6.98449	2.41482	23.1156	6.08677	6.80401	8.07245	7.03569	7.08808	0	0	0	5.79674	6.75835	3.38155	3.18258	2.63472	12.9808	5.72553	31.4488	9.81144	30.1353	23.4099	5.94642	19.9453	76.6351	133.55	107.302	62.5549	Klrb1b	45.5901	1.93957	0.780715	2.48435	0.0129789	0.0337579
Fbxo43	4.80331	2.80209	2.85604	4.36707	4.26194	2.15059	0	4.03964	0	8.09134	2.36204	4.20347	1.534	1.02875	1.3969	1.20741	0	1.35262	0	0.896939	0	0	0	0	0	0	0	0	0	0	0	1.90851	0	0	0	2.34099	0	0	0	0	1.33295	1.16925	Fbxo43	1.28823	1.93875	0.565583	3.42788	0.000608316	0.00254269
Gm10451	13.3425	16.3747	58.4536	45.1264	28.6402	29.6781	4.26452	14.1387	0	16.1827	4.72408	1.40116	5.36899	16.4601	16.7628	18.1112	26.005	2.02892	4.32982	8.96939	7.03569	11.8135	7.17013	0	0	2.89837	4.50557	0	0	0	7.41761	11.4511	16.6494	17.6606	10.2588	3.90165	17.8393	4.12662	9.22459	3.7514	9.33064	5.26163	Gm10451	11.4443	1.93707	0.460383	4.20751	2.58197e-05	0.00017026
Bax	2733.62	2142.9	1398.7	1371.05	1701.54	1066.91	1014.95	1060.41	1093.19	1375.53	231.48	316.661	231.634	210.895	223.504	194.393	233.082	342.888	378.55	428.737	375.237	503.254	810.225	1288.45	1723.5	144.919	225.278	240.09	203.685	239.76	192.858	173.675	273.79	184.455	278.911	261.411	296.66	268.23	276.028	296.361	280.586	302.251	Bax	633.101	1.93574	0.423645	4.56925	4.89484e-06	4.0314e-05
Slc25a35	368.521	415.409	489.716	404.266	459.437	271.404	63.9677	64.6343	107.026	48.548	66.7276	32.9272	52.9229	686.179	553.172	631.476	336.139	32.4628	34.02	25.1143	37.5237	34.2591	18.4375	0.960096	12.2524	37.6788	36.0446	23.6708	44.5561	42.1556	129.808	99.2426	105.446	125.586	19.8764	10.1443	14.5357	21.3209	14.1917	21.7581	24.6596	25.1389	Slc25a35	143.889	1.93571	0.689664	2.80674	0.00500456	0.0153127
Cnp	5279.91	3571.61	6081.27	4122.1	3725.96	2320.7	6183.55	5930.19	4556.24	6772.45	258.643	232.592	217.061	267.476	277.983	235.445	261.977	805.483	640.195	371.333	318.951	412.29	160.816	223.702	432.918	594.166	290.609	351.681	356.449	308.263	294.85	337.807	562.379	602.422	793.134	652.356	722.16	692.585	730.872	846.316	719.126	824.906	Cnp	1508.12	1.93541	0.629563	3.07421	0.00211064	0.00734807
C1qa	5402.12	6516.87	2794.92	2841.3	2417.88	3776.43	25.5871	8.07928	38.2235	48.548	460.597	629.119	388.102	1382.65	1088.18	859.677	1376.34	1834.82	884.521	1575.92	1042.45	2187.85	71.7013	164.176	65.3461	455.044	829.025	1092.24	824.288	445.268	1835.86	1704.3	2188.47	1144.01	1447.13	927.032	1238.84	1030.28	1451.81	2041.51	1561.55	1969.02	C1qa	1430.17	1.93427	0.576255	3.35663	0.000788994	0.00317095
4933439K11Rik	23.7497	23.4675	43.031	27.6581	26.5945	21.936	12.7935	4.03964	7.6447	16.1827	23.0299	21.0174	34.515	3.08626	0	1.20741	0	0.676308	1.23709	0	0	0	2.04861	1.92019	0	8.69511	0	3.38155	0	2.63472	0	1.90851	3.69986	5.88686	16.0294	11.705	13.2143	8.25324	5.67667	7.5028	14.6624	14.031	4933439K11Rik	9.83612	1.93352	0.698544	2.76793	0.00564132	0.0169369
Cd247	126.487	149.386	59.596	118.951	80.9769	110.755	1944.62	1583.54	1215.51	1424.08	21.8489	7.00578	17.641	14.4026	19.5566	18.1112	33.7102	9.46831	3.09273	9.86632	3.51784	11.8135	0	2.88029	0	49.2723	54.0668	47.3417	28.6432	81.6764	9.27201	15.2681	22.1992	35.3212	41.6764	30.4329	28.4107	29.5741	45.4134	68.2755	61.9821	46.77	Cd247	39.2908	1.93309	0.487963	3.96155	7.44639e-05	0.000422367
Tnfrsf19	2484.38	1504.63	4286.34	2783.28	3985.42	2374.25	46.9097	26.2577	15.2894	56.6394	1994.15	1976.33	1836.96	3.08626	1.3969	1.20741	50.0837	104.151	107.008	278.948	219.279	259.896	124.965	464.686	93.935	701.406	745.672	483.561	1139.36	800.956	413.532	324.447	284.89	270.796	1545.23	1391.33	1273.2	1729.74	1613.59	1560.58	1916.11	2280.62	Tnfrsf19	1037.01	1.93201	0.764324	2.52773	0.0114801	0.0304706
Spata48	8.27237	10.3327	4.37926	4.78298	6.13719	2.79576	2.13226	2.01982	0	0	1.18102	1.40116	3.068	2.05751	0	6.03706	0.963149	2.70523	0	0.896939	0	0	2.04861	5.76058	0	0	2.25278	0	0	0	0	0	0	3.92458	3.84705	1.56066	0.660714	0.68777	1.41917	0.75028	2.6659	1.16925	Spata48	2.04547	1.93071	0.447908	4.31051	1.62882e-05	0.000114398
Trpm5	0.800552	51.751	8.94892	16.0126	14.4906	19.3553	8.52903	0	0	16.1827	4.72408	1.40116	12.272	5.14377	1.3969	3.62223	2.88945	0	3.71128	1.79388	1.17261	3.54404	262.222	442.604	890.341	8.69511	0	0	3.18258	0	5.56321	5.72553	36.9986	5.88686	2.5647	0.78033	3.96428	3.43885	4.96709	5.25196	5.3318	5.26163	Trpm5	6.88954	1.92859	0.56285	3.42647	0.000611486	0.00255495
Ly6g5b	77.6535	97.1974	28.37	46.1662	38.8689	37.8504	21.3226	30.2973	7.6447	0	8.85764	6.30521	6.90299	4.11502	5.58759	7.24447	2.88945	15.5551	0.618546	3.58775	4.69046	1.18135	18.4375	17.2817	32.6731	2.89837	11.2639	13.5262	3.18258	2.63472	0	0	3.69986	7.84915	41.0352	40.5772	31.0535	22.0086	28.3834	27.7604	31.9908	26.3081	Ly6g5b	19.416	1.92705	0.56671	3.40041	0.000672842	0.00277231
Parm1	838.711	762.956	2396.22	1418.88	1058.84	1246.48	25.5871	16.1586	53.5129	0	127.55	128.906	148.031	1004.06	933.128	1027.51	195.519	7.43939	1.23709	10.7633	2.34523	7.08808	1281.41	686.469	767.817	368.093	299.62	216.419	178.224	382.035	812.228	885.549	597.528	1065.52	25.647	31.2132	34.3571	36.4518	37.608	53.2699	45.9867	66.0627	Parm1	459.105	1.92648	0.815683	2.3618	0.0181865	0.0446606
Tmem51	855.256	655.863	570.446	622.62	785.22	571.841	339.029	535.253	718.602	558.302	113.968	94.5781	85.9039	11.3163	16.7628	35.0149	49.1206	384.819	357.52	208.987	168.856	250.446	97.309	169.937	16.3365	26.0853	24.7806	16.9077	25.4606	26.3472	272.597	272.917	223.842	323.778	130.159	107.686	71.3571	83.2202	97.9226	133.55	121.298	129.787	Tmem51	246.691	1.92494	0.56121	3.42998	0.000603621	0.00252596
Aim2	785.074	758.14	551.216	724.726	814.883	620.015	848.639	850.345	718.602	946.687	54.3269	63.7526	49.0879	36.0064	37.7163	18.1112	38.526	73.7176	49.4837	48.4347	19.9344	57.886	4.09722	30.7231	0	34.7804	36.0446	33.8155	44.5561	15.8083	22.2528	24.8106	66.5975	107.926	244.929	273.896	222.66	262.728	239.13	329.373	323.24	261.327	Aim2	255.81	1.92422	0.719078	2.67595	0.00745169	0.0213403
Tax1bp3	478.73	385.987	286.937	320.668	293.392	437.43	106.613	121.189	137.605	186.101	225.575	191.258	201.721	183.118	196.963	179.904	173.367	139.996	132.369	151.583	130.16	153.575	32.7778	22.0822	8.16826	17.3902	29.2862	33.8155	25.4606	15.8083	51.9233	49.6213	49.9482	43.1703	62.194	36.6755	48.2321	50.895	58.1859	57.0213	48.6526	76.5859	Tax1bp3	134.098	1.92394	0.439967	4.37292	1.22596e-05	8.9438e-05
Lag3	221.219	204.727	88.1564	141.41	84.7274	87.9591	4.26452	32.3171	38.2235	40.4567	7.67662	10.5087	6.90299	132.709	117.339	103.837	50.0837	10.1446	18.5564	10.7633	24.6249	24.8083	36.875	40.324	118.44	5.79674	0	23.6708	9.54773	10.5389	16.6896	24.8106	27.749	37.2835	34.6235	25.7509	29.0714	25.4475	42.5751	60.0224	44.6538	40.9238	Lag3	50.386	1.92363	0.499566	3.85062	0.000117821	0.000621955
Mrto4-ps2	15.7442	26.6198	4.56966	8.52619	10.7401	11.6132	2.13226	4.03964	0	0	10.6292	16.8139	5.36899	0	0	1.20741	1.9263	3.38154	1.23709	4.48469	1.17261	4.72539	0	12.4812	16.3365	0	0	0	0	2.63472	9.27201	1.90851	3.69986	0	0.641176	3.90165	1.98214	0.68777	0	2.25084	1.99942	0.584625	Mrto4-ps2	4.60268	1.92228	0.640236	3.00245	0.00267812	0.00895083
Gm9833	80.8557	97.3725	97.1054	72.1606	63.2472	65.5929	17.0581	18.1784	7.6447	0	21.8489	25.9214	15.34	21.6038	18.1597	13.2815	22.1524	28.4049	29.0717	26.9082	24.6249	9.45078	16.3889	4.80048	4.08413	14.4919	15.7695	13.5262	9.54773	23.7125	20.3984	30.5362	42.5484	29.4343	16.6706	24.1902	20.4821	26.823	25.545	15.7559	27.3255	29.2313	Gm9833	28.2678	1.91909	0.20443	9.38753	6.14237e-21	1.77323e-18
Nrarp	806.956	653.937	926.119	652.357	651.565	669.693	172.713	216.121	191.118	275.105	922.376	938.775	940.341	56.5815	99.1798	80.8966	163.735	66.9545	30.3088	78.0337	44.5594	99.2332	104.479	231.383	85.7668	194.191	205.003	145.407	171.859	289.82	79.7393	82.066	96.1965	123.624	63.4764	63.9871	87.8749	55.0216	72.3776	81.0303	61.9821	104.648	Nrarp	265.157	1.91896	0.517557	3.70774	0.000209119	0.00101852
Sfrp2	198.537	667.159	340.821	715.368	365.845	620.015	4.26452	2.01982	15.2894	0	103.339	314.56	78.2339	259.246	315.699	129.193	268.719	2.02892	2.47418	5.38163	3.51784	10.6321	92.1874	183.378	179.702	147.817	200.498	206.274	302.345	176.527	326.375	250.015	199.793	109.888	61.5529	92.8593	58.8035	113.482	75.2159	56.271	62.6486	48.5239	Sfrp2	175.393	1.91807	0.666224	2.87901	0.0039892	0.0125606
Tes	509.151	654.9	726.386	512.611	493.703	1104.11	791.068	674.62	344.012	752.494	141.722	133.81	117.351	99.7892	60.0666	47.089	138.693	26.376	35.2571	33.1867	16.4166	30.715	91.1631	125.773	12.2524	57.9674	54.0668	71.0125	70.0167	86.9459	81.5937	85.883	147.995	98.1144	258.394	180.256	175.75	187.074	237.711	311.366	223.269	250.22	Tes	244.056	1.91701	0.541388	3.54092	0.000398739	0.00177342
Rln3	4.80331	7.35548	1.90403	8.73414	2.38669	4.08612	2.13226	10.0991	0	0	0	0	1.534	0	1.3969	1.20741	0	0	0	0	1.17261	0	0	0	0	0	0	0	0	0	0	0	0	3.92458	6.41176	0	1.98214	1.37554	2.83834	0.75028	3.33237	1.75388	Rln3	1.64716	1.91664	0.785044	2.44144	0.0146289	0.037245
Gm6745	113.412	92.2937	80.7307	30.5695	35.6298	37.8504	6.39677	16.1586	7.6447	8.09134	7.67662	3.50289	10.738	11.3163	12.5721	10.8667	10.5946	3.38154	1.23709	0.896939	2.34523	5.90674	64.5312	49.925	69.4302	5.79674	13.5167	13.5262	12.7303	5.26945	9.27201	11.4511	7.39973	9.81144	21.8	45.2592	22.4643	28.1986	24.1259	28.5107	25.326	16.9541	Gm6745	23.6931	1.91607	0.5129	3.73575	0.000187155	0.000923477
Apobec1	2124.93	2301.65	1858.52	1494.16	1361.77	1292.07	976.574	1221.99	1781.22	1157.06	363.754	384.618	497.015	304.511	258.426	234.238	238.861	637.082	612.979	333.661	256.803	361.492	35.8507	53.7654	36.7572	130.427	114.892	125.117	130.486	115.928	191.003	173.675	377.386	302.192	670.029	569.641	541.785	610.052	552.766	738.276	672.473	626.134	Apobec1	638.62	1.91111	0.481314	3.9706	7.16907e-05	0.000408723
Birc2	5064.29	5269.15	4406.3	3918.72	4785.99	1848.65	2887.08	2470.24	1704.77	4045.67	674.362	587.785	740.154	738.646	747.341	787.232	955.444	816.98	675.452	573.144	621.486	541.057	1146.2	1015.78	718.807	1014.43	1101.61	987.412	1110.72	1043.35	765.868	793.941	978.614	959.559	942.528	1059.69	1095.46	1098.37	1181.46	1228.21	1243.64	1277.99	Birc2	1562.47	1.90612	0.295193	6.45721	1.06654e-10	3.43099e-09
Rell2	10.9409	16.3747	10.853	14.7649	21.8211	6.66682	25.5871	20.1982	7.6447	24.274	3.54306	2.10174	6.13599	0	0	1.20741	0	0	1.85564	1.79388	1.17261	7.08808	0	0	0	0	0	0	3.18258	0	5.56321	0	3.69986	5.88686	3.84705	0	2.64285	2.06331	5.67667	3.7514	1.33295	2.3385	Rell2	5.33355	1.90547	0.70424	2.70571	0.00681584	0.0198597
4833438C02Rik	426.16	345.007	358.719	375.984	388.518	182.585	313.442	337.31	328.722	404.567	40.7452	51.1422	35.282	47.3227	65.6542	66.4076	104.02	52.752	37.1128	37.6714	45.732	92.1451	30.7291	24.9625	0	14.4919	22.5278	27.0524	35.0083	18.4431	55.6321	53.4383	36.9986	56.9064	107.076	98.3216	116.946	90.7857	112.824	138.802	120.632	108.74	4833438C02Rik	128.746	1.89539	0.514179	3.68624	0.000227589	0.00109409
Vrk2	759.457	934.146	516.943	557.945	650.202	312.05	251.606	262.577	512.195	291.288	127.55	115.595	135.759	117.278	132.705	134.023	144.472	86.5674	75.4626	120.19	109.053	113.409	44.0451	2.88029	0	147.817	184.728	131.88	146.399	158.083	122.391	125.962	168.344	82.4161	265.447	284.821	229.928	223.525	197.264	204.076	277.92	246.712	Vrk2	231.074	1.89483	0.412746	4.59079	4.41578e-06	3.70549e-05
Moap1	3.20221	2.10157	2.09443	2.07956	2.38669	2.79576	0	0	0	0	0.590509	0.700578	0	1.02875	1.3969	0	0	0	0	0	2.34523	0	0	0	0	0	2.25278	0	0	2.63472	0	0	0	1.96229	1.28235	0	1.98214	0	1.41917	1.50056	0.666475	0	Moap1	0.819587	1.89119	0.476067	3.97252	7.11149e-05	0.00040617
Mthfs	386.133	489.927	202.398	226.048	255.375	140.218	140.729	123.209	91.7364	210.375	31.297	30.8254	28.379	40.1214	50.2884	30.1853	37.5628	167.048	123.709	298.681	267.356	430.01	56.3368	54.7255	24.5048	20.2886	11.2639	10.1446	15.9129	7.90417	31.5248	19.0851	24.0491	9.81144	41.0352	29.6526	31.0535	41.2662	34.06	55.5207	29.9914	38.5853	Mthfs	104.484	1.89099	0.573579	3.29683	0.000977817	0.00380107
Thy1	1658.21	1937.12	845.578	2706.75	2426.07	2427.8	3432.94	3055.99	2820.9	2516.41	853.286	814.072	632.774	247.93	233.282	112.289	110.762	52.0757	24.1233	49.3316	34.0058	66.1554	612.534	426.283	0	92.7479	173.464	108.21	181.407	202.874	191.003	194.668	220.142	396.382	83.994	58.5248	54.8392	88.7224	110.695	151.557	131.295	129.787	Thy1	730.166	1.88488	0.768349	2.45316	0.0141608	0.0362401
Mvp	3687.61	2927.66	3441.34	3456.02	3283.91	3306.53	878.49	963.455	1238.44	1035.69	458.826	448.37	421.083	1179.98	1296.32	1314.87	1582.45	1046.25	1077.51	1015.33	1226.55	1346.74	100.382	170.897	330.815	782.56	605.999	740.559	661.976	484.789	1346.3	1381.76	1404.1	1316.7	886.105	568.08	657.41	641.002	894.786	1093.16	834.426	1057	Mvp	1252.2	1.88271	0.307406	6.1245	9.09662e-10	2.26184e-08
Lama5	2121.46	1027.49	5704.27	4483.32	4240.12	1508.21	21.3226	22.218	22.9341	40.4567	3398.38	3492.38	3393.97	518.492	818.583	728.069	1802.05	72.365	113.812	132.747	99.6722	103.959	123.941	214.101	706.555	1365.13	919.136	723.651	805.192	911.615	1468.69	1416.12	1331.95	1238.2	355.211	519.7	473.732	460.806	491.742	618.231	493.858	641.334	Lama5	1170.12	1.88208	0.653922	2.87814	0.00400021	0.0125861
Gm5801	67.5132	58.5811	35.7957	56.9799	58.9852	56.7755	6.39677	2.01982	7.6447	16.1827	30.7065	38.5318	31.447	2.05751	2.7938	0	1.9263	26.376	41.4426	8.96939	7.03569	2.36269	2.04861	0.960096	0	17.3902	20.2751	27.0524	15.9129	15.8083	68.6129	57.2553	33.2988	27.472	1.28235	0.78033	1.32143	0	1.41917	3.7514	4.66532	1.16925	Gm5801	20.5	1.88103	0.722982	2.60177	0.00927438	0.0255845
Tap1	3398.08	2952.09	3604.7	3925.37	3227.14	2916.63	3931.88	4271.92	3906.44	3900.02	324.19	306.853	276.887	328.173	533.615	521.602	561.516	1291.75	574.629	818.008	614.45	854.114	36.875	45.1245	0	110.138	146.431	101.446	133.668	97.4848	209.547	240.472	331.138	384.608	904.699	655.477	670.624	735.226	845.115	1093.91	999.045	833.091	Tap1	1228.91	1.87974	0.669256	2.80871	0.00497407	0.015234
Gm4945	2.1348	3.67774	1.14242	1.24773	0.852388	2.15059	0	0	0	0	0	0	1.534	1.02875	0	0	0	0.676308	0	0	0	0	0	0.960096	0	0	0	0	0	0	1.8544	0	0	3.92458	0.641176	0.78033	0	0	0	0	1.33295	0.584625	Gm4945	0.583878	1.87969	0.637132	2.95023	0.00317538	0.0103361
Sdc1	4715.52	3331.59	4828.99	4324.65	4562.15	2895.34	113.01	155.526	91.7364	161.827	3458.61	3502.19	3561.18	63.7828	90.7984	66.4076	140.62	4981.69	3207.16	4634.48	4446.55	5110.51	255.052	211.221	171.534	55.069	76.5947	40.5786	66.8341	36.8861	309.685	389.336	469.883	223.701	314.176	151.384	284.107	166.44	232.034	315.118	275.92	395.207	Sdc1	1497.26	1.87904	0.807045	2.32829	0.0198966	0.0482209
Zc3h7b	3089.86	2049.11	5721.6	4485.19	3796.88	2034.67	452.039	589.788	267.565	347.928	1060.56	999.025	954.147	1307.55	1459.76	1335.4	1571.86	1209.24	1179.57	1244.95	1264.08	1079.75	1000.75	594.299	130.692	1098.48	826.772	811.571	970.686	922.153	1144.17	1351.23	865.768	992.918	854.046	852.121	915.749	993.828	977.097	976.865	848.422	847.707	Zc3h7b	1320.85	1.87902	0.264664	7.09967	1.25059e-12	6.86402e-11
Ppard	567.591	346.233	1139.37	902.736	871.993	1048.84	279.326	268.636	252.275	194.192	248.604	263.417	227.032	270.562	269.601	211.297	236.935	367.235	494.218	215.265	179.41	186.653	48.1423	66.2466	32.6731	385.483	236.542	412.549	321.44	223.952	168.751	280.551	109.146	117.737	155.806	148.263	144.696	204.268	196.555	180.818	181.281	132.71	Ppard	304.501	1.87835	0.302865	6.20194	5.57722e-10	1.48474e-08
Gm5576	74.1845	71.1905	40.175	49.4935	52.5071	68.8188	0	16.1586	7.6447	89.0047	5.31459	4.20347	0.766999	11.3163	18.1597	24.1482	22.1524	3.38154	5.56691	26.0112	66.839	5.90674	7.17013	4.80048	4.08413	5.79674	6.75835	10.1446	3.18258	10.5389	24.1072	13.3596	22.1992	11.7737	23.7235	25.7509	15.8571	13.0676	17.03	23.2587	17.3283	26.3081	Gm5576	22.5996	1.87173	0.473077	3.9565	7.60549e-05	0.000430184
Rnf19a	3645.45	3356.02	5411.05	3767.53	3482.35	1783.48	486.155	450.42	389.88	380.293	1115.47	1078.89	1165.07	936.167	801.82	914.01	1016.12	802.101	882.047	827.874	836.074	641.471	653.507	745.034	906.677	1057.91	1061.06	1237.65	1043.89	1051.25	821.5	746.228	939.765	883.03	1304.79	1444.39	1528.89	1320.52	1365.95	1267.97	1391.6	1518.27	Rnf19a	1344.28	1.86936	0.218654	8.5494	1.2373e-17	2.16566e-15
Krtcap3	288.732	251.225	230.578	175.723	304.473	423.451	166.316	157.546	145.249	105.187	109.244	83.3688	115.05	50.409	37.7163	32.6001	45.268	44.6363	30.3088	42.1561	39.8689	38.9845	123.941	106.571	277.721	37.6788	20.2751	27.0524	22.278	31.6167	42.6513	47.7128	73.9973	84.3784	73.7352	88.1773	68.7142	104.541	76.6351	69.7761	61.9821	74.832	Krtcap3	105.532	1.86829	0.350721	5.327	9.98455e-08	1.37089e-06
Cdh4	372.79	235.638	440.973	458.75	479.212	180.649	8.52903	4.03964	7.6447	16.1827	263.367	223.485	181.012	5.14377	4.1907	2.41482	9.63149	24.3471	45.1539	47.5377	12.8988	28.3523	161.84	308.191	106.187	510.113	279.345	192.748	168.677	484.789	38.9424	17.1766	61.0478	21.5852	28.2117	14.0459	27.75	21.3209	11.3533	33.0123	37.3226	26.8928	Cdh4	133.393	1.86503	0.727219	2.56461	0.0103292	0.0279363
Myc	1174.68	793.166	1297.59	1270.4	1417.69	681.521	648.207	535.253	451.037	477.389	442.292	542.948	429.52	111.106	138.293	96.5929	182.035	171.106	227.006	61.8888	50.4224	105.14	321.632	290.909	735.144	179.699	184.728	202.893	149.581	137.006	59.3409	41.9872	116.546	78.4915	575.135	434.644	386.517	469.747	483.227	435.913	445.871	406.315	Myc	415.253	1.86326	0.428771	4.34557	1.38915e-05	9.97718e-05
Cxcr6	351.709	526.705	224.866	336.057	279.242	243.447	149.258	159.566	206.407	186.101	43.1072	58.8486	102.778	60.6965	46.0977	33.8075	48.1574	36.5206	21.6491	47.5377	18.7618	51.9793	20.4861	0	0	127.528	157.695	179.222	117.755	129.101	83.4481	103.06	64.7476	92.2275	76.9411	99.1019	81.2678	108.668	107.147	139.552	137.96	125.694	Cxcr6	123.45	1.86181	0.459376	4.0529	5.05864e-05	0.000302606
Plekhh1	105.673	92.2062	390.135	202.965	152.918	511.195	4.26452	6.05946	0	0	277.539	336.278	421.85	14.4026	20.9535	15.6963	98.2412	59.5151	44.5353	11.6602	10.5535	4.72539	2.04861	6.72067	0	37.6788	72.0891	13.5262	35.0083	31.6167	48.2145	19.0851	36.9986	78.4915	64.7587	73.351	91.8392	92.1612	83.7309	53.2699	63.3151	68.4012	Plekhh1	89.3731	1.85756	0.70904	2.61983	0.00879744	0.0244876
Slc1a4	657.52	320.664	717.056	646.742	874.72	390.547	40.5129	30.2973	84.0917	56.6394	406.861	438.562	457.132	58.639	34.9225	36.2223	102.094	297.576	236.285	267.288	123.125	166.57	487.569	466.607	457.423	14.4919	29.2862	37.197	6.36515	13.1736	64.9041	85.883	207.192	155.021	81.4293	113.928	141.393	85.9713	125.596	133.55	139.293	142.064	Slc1a4	224.581	1.85716	0.54513	3.40682	0.000657233	0.00271706
Gm8773	3.73591	5.42904	3.80805	6.44663	2.21621	8.60235	0	0	0	0	2.36204	2.80231	3.068	1.02875	1.3969	0	3.8526	0	1.23709	0	0	0	5.12152	0	0	0	2.25278	0	0	0	0	1.90851	0	0	0.641176	0	1.32143	0	3.54792	0.75028	3.33237	4.677	Gm8773	1.65569	1.85169	0.634077	2.92029	0.0034971	0.0112467
Tedc1	289.266	305.69	436.593	319.836	384.086	298.287	127.935	129.269	91.7364	105.187	142.313	115.595	122.72	3.08626	5.58759	8.45188	15.4104	6.76308	8.65965	12.5571	4.69046	7.08808	128.038	427.243	371.656	2.89837	11.2639	0	9.54773	0	18.544	20.9936	20.3493	17.6606	200.688	191.961	192.268	130.676	126.306	150.056	182.614	130.956	Tedc1	125.584	1.85099	0.74758	2.47597	0.0132874	0.0344208
Rcc2	4762.48	2600.77	6213.98	5613.77	5716.62	3027.6	2262.33	2518.72	1513.65	2200.84	3312.76	3793.63	2893.89	814.774	819.979	863.299	1024.79	706.066	1005.76	904.114	882.979	787.958	921.874	1290.37	1335.51	318.821	328.907	341.536	254.606	292.454	385.716	437.049	497.632	419.93	1891.47	1406.94	1523.61	1361.79	1501.48	1748.15	1658.19	1675.54	Rcc2	1757.91	1.85044	0.413009	4.48039	7.45078e-06	5.8032e-05
B9d1	337.566	350.874	154.226	141.41	145.758	98.712	6.39677	4.03964	0	8.09134	162.981	133.11	127.322	38.0639	34.9225	28.9779	67.4204	17.584	12.3709	13.4541	14.0714	10.6321	170.035	55.6856	8.16826	52.1707	47.3085	30.4339	60.469	55.3292	118.682	122.145	172.044	94.1898	28.2117	39.7968	38.9821	37.1396	35.4792	45.0168	47.9862	47.3546	B9d1	76.5383	1.85029	0.521852	3.54562	0.000391688	0.00174594
2610316D01Rik	2.1348	6.042	1.71362	2.07956	3.0686	2.36565	4.26452	2.01982	0	0	1.18102	0.700578	0	0	0	0	0	0	0	0	0	0	30.7291	4.80048	0	0	2.25278	0	0	2.63472	0	0	1.84993	5.88686	0	0.78033	0	0	0	0	1.33295	1.16925	2610316D01Rik	1.10184	1.84889	0.74066	2.49627	0.0125508	0.0328343
Mansc1	160.377	154.465	187.737	191.735	165.875	368.396	27.7194	34.337	22.9341	8.09134	89.1669	62.3515	69.0299	48.3515	43.3039	48.2964	61.6415	83.1859	92.1634	40.3622	31.6606	33.0777	8.19444	21.1221	0	43.4756	36.0446	50.7232	50.9212	60.5987	101.992	120.236	90.6467	62.7932	64.1176	86.6167	75.3214	86.6591	51.7996	51.0191	71.9793	61.9703	Mansc1	76.6783	1.84848	0.32301	5.72267	1.04862e-08	1.9122e-07
Pcgf2	348.24	199.736	405.177	348.326	412.897	214.414	19.1903	28.2775	22.9341	8.09134	131.684	106.488	115.817	40.1214	62.8604	37.4297	111.725	88.5964	155.874	86.1061	111.398	64.9741	207.934	269.787	236.88	57.9674	42.8029	57.4863	47.7387	23.7125	107.555	85.883	48.0982	70.6424	73.094	99.1019	89.8571	129.989	89.4076	86.2822	68.6469	68.9858	Pcgf2	121.005	1.84648	0.364472	5.06618	4.05878e-07	4.63393e-06
S100a6	6720.63	7216.95	3012.36	3797.69	4547.49	13473.9	3140.82	3746.77	10931.9	4798.16	3847.17	3761.41	4239.2	1239.65	832.552	743.765	1305.07	33.8154	35.8757	87.9	43.3867	131.13	445.573	287.069	81.6826	521.707	907.872	787.901	735.175	706.106	1591.08	1610.78	2502.96	1301	1999.83	1296.13	1308.21	1281.32	1275.83	1756.41	1660.85	1773.17	S100a6	2417.1	1.84631	0.645963	2.85822	0.00426025	0.0133026
Psmb9	1725.72	2677.04	1191.16	1258.76	1032.41	1587.13	1951.02	2100.61	2178.74	2071.38	67.3181	49.7411	50.6219	149.169	248.648	251.142	203.224	1011.08	378.55	458.336	354.13	617.845	2.04861	3.84038	0	17.3902	58.5724	23.6708	41.3735	50.0598	103.847	80.1575	112.846	156.983	333.411	207.568	225.964	233.842	325.699	408.153	318.575	321.544	Psmb9	586.651	1.84468	0.766967	2.40517	0.0161651	0.0405383
Llgl2	838.711	844.917	1420.78	1136.27	974.961	886.688	277.194	345.389	198.762	210.375	546.812	620.012	616.667	209.866	196.963	183.527	235.971	781.136	830.089	548.029	612.105	783.233	10.243	9.60096	8.16826	321.719	297.368	280.668	302.345	231.856	161.333	192.76	135.045	127.549	107.076	84.2757	89.1963	92.849	78.7638	110.291	75.3116	81.8475	Llgl2	383.255	1.84162	0.532606	3.45776	0.000544686	0.0023133
Txndc17	5125.93	4437.8	2462.1	1989.51	2191.15	2007.36	731.365	642.303	795.049	914.321	1181.61	1256.84	1224.13	935.138	902.397	1086.67	932.328	905.577	881.428	1009.95	1155.03	1484.95	1318.28	1121.39	1404.94	582.573	610.505	656.02	671.524	745.627	652.75	765.313	1041.51	671.102	567.44	500.192	451.928	482.127	557.733	534.95	445.205	561.825	Txndc17	1157.04	1.84137	0.230466	7.98975	1.35212e-15	1.59874e-13
F11r	2953.5	3188.86	3022.83	2329.73	2173.08	2766.3	479.758	379.726	665.089	631.124	1597.92	1417.97	1548.57	436.192	391.132	514.357	777.261	2651.13	2344.29	1755.31	1660.42	1818.09	106.528	230.423	28.5889	318.821	335.665	314.484	308.71	450.538	1040.32	1124.11	906.467	769.217	221.206	238.001	263.625	195.327	219.971	291.109	253.927	349.606	F11r	1034.98	1.83914	0.504491	3.64554	0.000266832	0.00124872
Cdk4	4891.91	4943.93	3771.31	3296.31	3656.57	2335.97	1236.71	1151.3	1169.64	1027.6	2126.42	2124.85	1981.93	543.182	539.203	615.78	653.015	775.725	726.173	798.275	729.366	968.705	3121.06	1942.27	1388.6	370.991	504.624	382.115	474.204	521.675	930.91	954.256	924.966	659.329	1224.65	1031.6	1093.48	982.136	1014.71	1090.16	1069.69	1272.73	Cdk4	1452.81	1.83888	0.30494	6.03031	1.6364e-09	3.77733e-08
Galnt14	16.011	4.2907	131.187	35.5604	19.7754	43.2268	8.52903	20.1982	7.6447	8.09134	82.0808	51.1422	75.1659	1.02875	8.38139	1.20741	21.1893	13.5262	9.27819	6.27857	0	5.90674	10.243	5.76058	0	0	0	0	0	0	1.8544	7.63405	0	5.88686	1.28235	6.24264	4.625	8.94101	3.54792	3.7514	3.33237	5.84625	Galnt14	15.2059	1.83844	0.792309	2.32036	0.0203214	0.0490686
Spin2c	38.1596	57.4428	17.517	18.924	34.0955	31.6136	23.4548	32.3171	22.9341	8.09134	11.8102	8.40694	10.738	1.02875	0	3.62223	8.66834	12.1735	7.42255	10.7633	5.86307	5.90674	297.048	31.6832	0	2.89837	4.50557	6.7631	6.36515	2.63472	14.8352	9.54256	9.24966	11.7737	8.33528	4.68198	7.26785	8.25324	4.96709	7.5028	4.66532	7.0155	Spin2c	12.6932	1.83663	0.373895	4.91214	9.00856e-07	9.25375e-06
Azin2	344.504	232.311	325.208	285.315	289.13	212.478	10.6613	4.03964	61.1576	24.274	132.865	91.0752	120.419	137.853	230.488	179.904	408.375	20.2892	48.2466	34.9806	18.7618	51.9793	39.9479	51.8452	85.7668	34.7804	40.5501	40.5786	47.7387	47.425	37.088	28.6277	42.5484	82.4161	54.4999	45.2592	56.1607	53.6461	107.857	99.7873	106.636	94.1247	Azin2	106.229	1.83639	0.461829	3.97634	6.99829e-05	0.000400425
Efs	844.315	834.847	1106.62	1033.54	1173.4	457	0	4.03964	7.6447	0	630.664	712.488	580.618	181.061	231.885	160.586	193.593	8.1157	3.71128	8.96939	3.51784	10.6321	580.781	1036.9	1613.23	60.8658	81.1002	60.8679	127.303	60.5987	159.479	181.309	144.295	145.209	191.07	248.925	213.41	287.488	266.094	192.072	150.623	209.296	Efs	338.052	1.83638	0.773649	2.37366	0.0176129	0.0434774
Gm11110	49.9011	54.378	32.5589	24.5388	24.7192	17.8499	27.7194	38.3766	30.5788	32.3654	22.4394	12.6104	13.806	3.08626	2.7938	1.20741	0.963149	1.35262	0	0.896939	0	0	26.6319	24.9625	0	0	6.75835	3.38155	0	2.63472	3.7088	5.72553	1.84993	1.96229	3.20588	7.8033	11.2321	14.4432	6.38626	11.2542	11.3301	12.2771	Gm11110	13.0402	1.8338	0.663029	2.76579	0.00567847	0.0170278
Gm8894	76.5861	102.889	15.2322	34.3127	52.3366	61.2918	76.7613	42.4162	183.473	105.187	0.590509	1.40116	2.301	12.3451	13.969	16.9038	17.3367	5.41046	5.56691	1.79388	2.34523	8.26943	8.19444	6.72067	8.16826	5.79674	0	13.5262	6.36515	2.63472	1.8544	1.90851	14.7995	3.92458	8.97646	3.12132	3.96428	4.12662	6.38626	12.0045	5.3318	2.3385	Gm8894	22.8301	1.83337	0.721791	2.54004	0.0110841	0.029589
Ttll12	1188.29	823.201	1756.27	1077.42	1181.58	692.92	245.21	185.824	252.275	267.014	283.445	327.17	275.353	348.748	298.936	301.853	343.844	357.767	349.479	295.093	275.564	308.332	409.722	444.524	747.396	127.528	141.925	125.117	117.755	139.64	235.509	271.009	205.342	251.173	423.817	493.169	499.499	394.092	335.633	304.614	453.869	399.299	Ttll12	427.529	1.83213	0.250174	7.32344	2.4169e-13	1.59422e-11
Sema3f	803.22	584.936	1208.1	1224.44	1154.64	690.339	0	2.01982	0	8.09134	924.738	906.548	862.107	200.607	198.36	171.452	520.1	199.511	181.853	228.719	128.988	216.187	199.739	268.827	175.618	107.24	105.881	118.354	85.9296	84.3112	498.834	522.932	660.426	380.684	126.312	152.945	153.946	151.997	172.429	196.573	168.618	198.188	Sema3f	355.827	1.83117	0.60489	3.02727	0.00246772	0.00836458
Map1lc3a	6619.23	6848.65	4768.44	3237.87	3753.41	1811.01	181.242	208.042	275.209	299.38	721.603	773.439	636.609	1347.67	1531	1368	1462.06	545.781	709.472	787.512	976.788	888.373	723.159	1068.59	1417.19	2362.17	2574.93	2387.37	2883.41	2487.18	3289.71	3939.17	4018.05	2815.88	239.159	230.197	291.375	293.678	185.201	247.593	250.594	294.651	Map1lc3a	1708.33	1.82912	0.53887	3.39435	0.000687909	0.00282288
Wfdc17	2593.25	1884.23	605.29	569.799	825.282	897.01	488.287	601.907	4418.64	687.764	50.7838	88.2729	44.486	194.435	120.133	136.437	202.261	394.288	183.708	284.33	207.553	392.207	0	0	0	31.8821	49.5613	111.591	89.1122	31.6167	178.023	164.132	196.093	82.4161	384.064	294.965	274.196	231.091	251.902	484.681	297.248	340.837	Wfdc17	461.042	1.82601	0.76913	2.37412	0.0175906	0.0434324
Dynlt1a	77.6535	131.348	27.0372	32.4411	37.1641	53.9798	46.9097	24.2378	84.0917	48.548	25.9824	24.5202	20.709	9.25879	4.1907	9.65929	6.74204	6.08677	1.85564	10.7633	4.69046	10.6321	24.5833	18.2418	49.0096	5.79674	6.75835	6.7631	15.9129	7.90417	0	7.63405	1.84993	5.88686	21.1588	30.4329	15.8571	11.0043	19.1588	15.0056	18.6613	20.4619	Dynlt1a	23.8234	1.82192	0.468771	3.88659	0.000101662	0.000549173
Eif6	3496.28	3775.55	2400.22	2510.44	2263.43	2500.7	1170.61	1185.63	1398.98	1237.97	705.068	900.243	653.483	654.288	596.476	647.172	671.315	1093.59	1165.34	1065.56	1053.01	1505.04	894.218	1245.24	1572.39	524.605	542.921	554.574	493.299	579.639	524.796	543.926	523.531	541.591	618.093	468.979	574.16	451.177	578.311	611.479	526.515	699.796	Eif6	1088.56	1.81854	0.237735	7.64943	2.01871e-14	1.71931e-12
Clba1	228.157	189.053	153.274	175.307	187.355	97.8518	36.2484	34.337	7.6447	40.4567	101.568	103.686	101.244	43.2077	29.3349	38.6372	62.6047	12.8499	17.9378	22.4235	29.3154	20.0829	72.7256	128.653	40.8413	14.4919	18.0223	20.2893	0	7.90417	90.8657	141.23	120.246	80.4538	23.7235	23.4099	36.3392	37.8274	49.6709	37.514	28.6584	39.1699	Clba1	65.3479	1.81747	0.439902	4.13153	3.60351e-05	0.000226726
Gins2	286.331	336.426	152.703	149.936	151.555	180.219	36.2484	28.2775	38.2235	24.274	92.1195	85.4706	43.719	47.3227	50.2884	48.2964	68.3836	17.584	12.9895	42.1561	14.0714	37.8031	132.135	269.787	228.711	5.79674	2.25278	6.7631	19.0955	7.90417	12.9808	17.1766	12.9495	9.81144	97.4587	81.1544	85.2321	72.2159	78.7638	63.0236	99.9712	92.9554	Gins2	79.5366	1.81726	0.537114	3.38338	0.000715996	0.0029241
Gm3636	2.66851	3.32748	7.4257	9.98188	8.69436	3.22588	2.13226	2.01982	0	0	0	0	4.602	1.02875	0	2.41482	5.77889	0	0	0	0	1.18135	2.04861	0	0	2.89837	0	0	0	2.63472	3.7088	0	0	1.96229	0.641176	5.46231	3.96428	2.06331	1.41917	0.75028	1.99942	4.09238	Gm3636	2.09826	1.81645	0.599487	3.03001	0.00244545	0.00830049
Slc8a2	27.7525	27.8457	71.5914	54.4844	68.532	49.6786	72.4968	24.2378	84.0917	80.9134	12.9912	12.6104	13.806	0	0	8.45188	7.70519	0	0	3.58775	1.17261	2.36269	34.8264	24.9625	0	5.79674	0	0	0	0	3.7088	19.0851	14.7995	13.736	7.69411	21.0689	9.9107	10.3166	6.38626	12.0045	2.6659	7.0155	Slc8a2	19.4831	1.81615	0.773036	2.34937	0.0188053	0.0459215
Gm45916	6.93812	6.39226	1.33282	5.40685	3.92098	4.73129	0	4.03964	0	8.09134	0	1.40116	4.602	2.05751	2.7938	0	0.963149	0	0	0.896939	1.17261	1.18135	0	0	0	0	0	0	3.18258	0	0	0	1.84993	0	0.641176	1.56066	4.625	0.68777	2.83834	4.50168	0.666475	0.584625	Gm45916	1.83476	1.81512	0.549196	3.30505	0.000949594	0.00371041
Nans	829.372	787.474	716.485	557.945	535.47	2106.07	285.723	270.656	321.078	258.923	144.084	131.008	91.2729	113.163	92.1953	131.608	180.109	178.545	179.378	182.079	193.481	259.896	735.451	871.767	1311.01	139.122	141.925	114.973	111.39	163.353	150.207	183.217	223.842	204.078	294.941	253.607	264.285	224.901	237.711	234.838	195.277	289.974	Nans	354.569	1.8138	0.3958	4.58262	4.59181e-06	3.8186e-05
Armcx4	1241.92	743.341	3111.75	1498.95	1828.88	570.336	53.3065	20.1982	53.5129	40.4567	196.049	312.458	204.789	182.09	300.333	253.556	287.018	131.88	102.06	204.502	78.5652	73.2435	1843.75	1382.54	1196.65	637.642	468.579	412.549	553.768	695.567	725.071	967.615	447.684	751.556	293.017	243.463	321.107	356.265	309.379	305.364	314.576	325.636	Armcx4	572.404	1.81312	0.532092	3.40754	0.000655522	0.0027115
Gm5602	16.5447	21.9789	24.5619	17.4683	20.4573	16.1294	0	0	0	0	2.36204	4.20347	9.20399	4.11502	13.969	8.45188	3.8526	2.70523	9.27819	4.48469	4.69046	1.18135	0	0	16.3365	11.5935	2.25278	3.38155	3.18258	2.63472	7.41761	19.0851	9.24966	11.7737	6.41176	4.68198	4.625	3.43885	5.67667	5.25196	1.33295	11.6925	Gm5602	7.51566	1.81171	0.391462	4.62807	3.69097e-06	3.15686e-05
Snhg17	738.376	532.922	598.055	802.709	943.934	310.33	292.119	288.834	152.894	250.831	222.622	186.354	281.489	95.6742	106.164	85.7262	155.067	296.223	225.769	169.521	111.398	153.575	223.298	380.198	910.761	72.4593	65.3308	111.591	76.3819	65.8681	94.5745	97.3341	94.3465	107.926	145.547	163.869	155.268	174.694	161.785	178.567	183.281	149.664	Snhg17	252.698	1.80853	0.352499	5.1306	2.88817e-07	3.44427e-06
Etf1	10223	12398.6	10206.3	8101.54	8299.87	4941.62	1349.72	1177.56	1467.78	1092.33	4190.85	4546.05	4608.13	3101.7	2930.69	3710.37	2387.65	2670.06	2711.71	3104.3	3067.56	2893.12	1878.58	1659.05	1425.36	3898.31	3879.3	4108.58	4105.52	4207.65	2468.21	2347.47	2125.57	2109.46	1848.51	1636.35	1633.28	1528.91	1575.28	1620.61	1793.48	1770.83	Etf1	3495.26	1.80368	0.261708	6.89197	5.50257e-12	2.59696e-10
2310030G06Rik	386.933	526.179	276.655	235.614	365.163	182.155	0	2.01982	0	16.1827	117.511	119.098	118.118	12.3451	4.1907	6.03706	26.9682	347.622	350.716	364.157	384.618	425.285	31.7535	15.3615	4.08413	75.3576	47.3085	67.631	105.025	97.4848	59.3409	118.328	66.5975	43.1703	14.1059	31.9935	31.7143	45.3928	33.3505	21.0079	22.6601	23.9696	2310030G06Rik	124.362	1.8033	0.721715	2.49864	0.0124672	0.0326501
Spef1l	9.33977	14.4483	10.2817	5.61481	9.03531	2.36565	0	0	0	8.09134	0	4.90405	0	0	1.3969	0	6.74204	0	0	0.896939	0	0	12.2917	1.92019	0	2.89837	0	0	0	7.90417	5.56321	0	5.5498	1.96229	0.641176	9.36396	1.32143	4.81439	0	2.25084	2.6659	3.50775	Spef1l	3.23267	1.80189	0.753234	2.3922	0.0167475	0.0417262
Terb1	26.9519	32.0489	32.3685	18.3001	20.1164	14.1939	8.52903	18.1784	0	0	15.3532	10.5087	24.544	3.08626	12.5721	3.62223	5.77889	1.35262	0	0	0	0	11.2674	39.3639	0	2.89837	2.25278	0	0	2.63472	1.8544	3.81702	0	0	7.69411	7.8033	3.30357	12.3799	7.80543	3.7514	7.99769	8.18475	Terb1	8.82175	1.79846	0.670825	2.68097	0.00734084	0.0210881
Gm5321	5.60386	7.18035	11.0434	3.95116	3.92098	1.93553	2.13226	2.01982	0	8.09134	1.18102	0	0.766999	2.05751	0	1.20741	0	0	0.618546	3.58775	2.34523	11.8135	4.09722	0	0	5.79674	2.25278	3.38155	0	0	0	0	1.84993	3.92458	1.92353	0	0	2.06331	0.709584	0.75028	0.666475	0	Gm5321	2.30649	1.79664	0.623315	2.88239	0.0039467	0.0124477
Mmp11	160.11	260.069	249.808	65.0902	83.875	255.705	34.1161	22.218	7.6447	24.274	72.6327	40.6335	47.554	83.3291	64.2573	62.7854	82.8308	12.8499	9.89674	8.07245	10.5535	10.6321	40.9722	24.9625	0	86.9511	67.5835	91.3018	60.469	71.1376	127.954	137.413	90.6467	92.2275	41.6764	49.1608	43.6071	59.1482	35.4792	32.2621	38.6555	42.093	Mmp11	69.1104	1.79649	0.436949	4.11144	3.93192e-05	0.000243733
B930082K07Rik	13.3425	11.7337	11.805	8.31823	9.8877	8.38729	0	0	0	0	12.4007	4.90405	4.602	2.05751	6.98449	1.20741	1.9263	0	0	0	0	1.18135	5.12152	1.92019	0	2.89837	4.50557	3.38155	0	2.63472	0	11.4511	9.24966	9.81144	0.641176	0	0.660714	2.75108	6.38626	2.25084	0.666475	3.50775	B930082K07Rik	3.96611	1.79484	0.603911	2.97202	0.00295846	0.00973411
Ms4a4a	392.27	319.525	142.992	222.305	171.159	735.931	176.977	296.914	733.891	275.105	47.8313	42.0347	27.612	176.946	62.8604	63.9928	78.0151	2.70523	3.71128	4.48469	2.34523	0	0	0	0	28.9837	67.5835	94.6833	101.842	15.8083	111.264	59.1639	44.3984	47.0949	95.5352	86.6167	50.8749	81.8447	105.018	138.802	103.304	91.7862	Ms4a4a	126.291	1.79391	0.773695	2.31862	0.0204155	0.0492338
Arhgap1	2780.32	2335.89	3420.01	2758.33	2309.12	2037.9	1081.05	1274.51	1314.89	1318.89	917.652	905.848	982.526	932.052	814.392	784.817	1059.46	504.526	416.9	411.695	362.338	356.767	983.333	802.64	861.752	199.988	297.368	223.182	267.336	208.143	771.431	814.934	889.817	724.084	880.975	772.527	789.553	759.298	775.576	873.326	800.436	850.63	Arhgap1	1014.91	1.7912	0.287675	6.22646	4.771e-10	1.28551e-08
Exoc3l2	410.416	162.521	499.617	515.106	475.462	272.264	31.9839	22.218	68.8023	24.274	54.9174	86.1711	47.554	18.5176	36.3194	22.9408	79.9414	263.084	274.634	221.544	162.993	284.705	45.0694	171.857	77.5985	8.69511	27.0334	30.4339	9.54773	5.26945	70.4673	74.4319	133.195	52.9818	184.017	234.879	188.303	191.2	155.399	182.318	175.949	220.988	Exoc3l2	149.42	1.79099	0.525829	3.40603	0.000659146	0.00272395
Slc52a3	152.105	90.9803	158.415	135.379	169.455	244.522	36.2484	40.3964	53.5129	64.7307	136.408	112.793	156.468	34.9777	48.8915	45.8816	107.873	4.05785	4.94837	18.8357	16.4166	12.9948	14.3403	82.5682	16.3365	17.3902	29.2862	16.9077	44.5561	23.7125	38.9424	57.2553	29.5989	21.5852	41.0352	40.5772	46.9107	48.1439	23.4163	44.2665	45.3203	51.447	Slc52a3	61.4259	1.78093	0.432636	4.11645	3.84754e-05	0.000239132
Serpinb9	1001.49	3320.12	868.236	704.554	667.249	475.495	488.287	414.063	321.078	380.293	86.8049	69.3573	78.2339	315.828	370.178	423.801	365.033	463.947	334.633	365.054	403.379	407.565	220.226	179.538	32.6731	168.106	191.487	199.511	184.589	300.359	645.332	645.077	771.422	551.403	371.882	354.27	387.178	345.948	316.475	322.621	317.242	397.545	Serpinb9	457.799	1.77821	0.369745	4.80929	1.51468e-06	1.45505e-05
Pak4	771.198	661.468	903.461	724.934	774.139	749.91	162.052	218.141	145.249	250.831	721.603	722.296	680.328	163.572	136.896	153.341	213.819	287.431	288.861	295.093	318.951	326.052	123.941	276.508	240.964	57.9674	42.8029	47.3417	63.6515	44.7903	157.624	219.479	197.943	137.36	135.929	148.263	155.268	151.997	156.109	174.065	131.962	165.449	Pak4	297.596	1.7771	0.391688	4.53702	5.70558e-06	4.61365e-05
Cacna1f	9.60662	14.5358	27.2276	17.6762	28.1288	6.23671	21.3226	8.07928	0	16.1827	3.54306	2.80231	4.602	10.2875	4.1907	4.82964	5.77889	6.08677	2.47418	1.79388	1.17261	5.90674	1.0243	8.64086	0	0	2.25278	0	0	0	3.7088	0	3.69986	1.96229	8.97646	8.58363	4.625	5.50216	9.22459	7.5028	5.3318	4.09238	Cacna1f	6.60934	1.77406	0.382768	4.63481	3.57266e-06	3.06628e-05
Far2	226.556	283.886	521.132	157.215	219.234	541.948	12.7935	46.4559	7.6447	32.3654	418.671	142.217	287.625	38.0639	27.938	35.0149	39.4891	35.168	36.4942	27.8051	7.03569	14.1762	161.84	93.1293	69.4302	52.1707	56.3196	30.4339	50.9212	39.5209	42.6513	38.1702	31.4488	62.7932	198.123	204.447	150.643	163.689	186.621	160.56	182.614	137.387	Far2	125.52	1.77385	0.534725	3.31732	0.000908849	0.00357319
Gbp8	203.073	532.396	280.844	327.946	450.402	203.016	253.739	222.18	122.315	250.831	14.1722	12.6104	26.078	23.6614	19.5566	30.1853	33.7102	369.264	112.575	181.182	92.6365	159.482	2.04861	1.92019	0	11.5935	13.5167	10.1446	6.36515	13.1736	24.1072	26.7192	33.2988	41.208	122.465	171.673	163.196	157.499	154.689	165.812	209.939	145.572	Gbp8	128.495	1.77201	0.668885	2.64919	0.0080684	0.0227969
Crybg1	2066.49	1586.24	3412.02	2625.86	2117.33	1763.48	944.59	975.573	718.602	1084.24	8623.8	10404.3	11142.2	275.706	331.065	426.216	495.059	846.061	705.143	632.342	777.443	539.876	7.17013	5.76058	32.6731	202.886	241.048	185.985	216.415	184.431	124.245	129.779	175.744	227.625	348.8	337.883	284.107	361.079	340.6	444.166	463.866	361.298	Crybg1	874.086	1.77013	0.656641	2.69573	0.00702351	0.0203713
Rbbp8	1567.48	1821.36	1421.74	956.804	1190.44	829.697	251.606	242.378	321.078	283.197	752.309	618.611	803.048	320.971	262.617	299.438	444.012	246.176	183.09	225.132	231.005	223.275	264.271	398.44	273.637	92.7479	164.453	172.459	143.216	163.353	363.463	333.989	382.936	345.363	637.97	617.241	589.357	548.841	553.476	537.951	661.143	610.349	Rbbp8	508.336	1.76959	0.310812	5.69342	1.24518e-08	2.22593e-07
Cpxm1	776.002	1491.67	485.336	2394.82	1136.57	1668.86	12.7935	10.0991	0	0	562.756	776.241	433.355	223.24	386.941	205.26	834.087	62.8967	34.02	64.5796	17.5892	53.1606	818.42	1271.17	2287.11	173.902	247.806	121.736	187.772	100.12	480.29	404.604	606.778	339.476	436.641	248.145	390.482	322.564	274.609	365.387	318.575	491.67	Cpxm1	512.322	1.7677	0.672122	2.63003	0.00853781	0.0239026
Clca3a1	543.842	449.122	1153.84	702.89	1199.82	318.932	140.729	119.169	466.327	218.466	128.731	84.77	134.225	26.7476	46.0977	36.2223	23.1156	244.147	226.388	194.636	161.821	166.57	2.04861	3.84038	16.3365	17.3902	15.7695	40.5786	31.8258	10.5389	83.4481	87.7915	157.244	88.303	510.376	820.127	685.16	595.609	340.6	397.649	587.164	553.64	Clca3a1	281.715	1.76402	0.672916	2.62145	0.00875562	0.0243896
Gm12508	2.1348	2.014	0.952013	1.03978	0.511433	1.93553	0	0	7.6447	0	0	0	0	1.02875	0	0	0	0	1.23709	0	0	0	1.0243	0	0	0	0	0	0	0	1.8544	0	0	0	0.641176	0	0	0	0	0	1.33295	0	Gm12508	0.555975	1.76401	0.746116	2.36426	0.0180664	0.0443999
[truncated: 144 more rows]
