# Supplementary material for: Constitutive activation of NF-κB inducing kinase (NIK) in the mesenchymal lineage using Osterix (Sp7)- or Fibroblast-specific protein 1 (S100a4)-Cre drives spontaneous soft tissue sarcoma
Source: PLoS One. 2021 Jul 22;16(7):e0254426. doi: 10.1371/journal.pone.0254426 (PMC8297882; doi:10.1371/journal.pone.0254426)
Supplement: S7 Table — (XLSX) [file pone.0254426.s013.xlsx]

## Sheet: GO_p<1e-3_by FE
GO biological process complete	Mus musculus - REFLIST (22265)	upload_1 (1036)	upload_1 (expected)	upload_1 (over/under)	upload_1 (fold Enrichment)	upload_1 (raw P-value)	upload_1 (FDR)
inflammatory response to antigenic stimulus (GO:0002437)	38	11	1.77	+	6.22	7.84e-06	0.000749
regulation of interleukin-10 production (GO:0032653)	55	14	2.56	+	5.47	1.7e-06	0.000226
keratinocyte differentiation (GO:0030216)	84	19	3.91	+	4.86	1.24e-07	2.61e-05
lymphocyte migration (GO:0072676)	62	14	2.88	+	4.85	5.65e-06	0.000593
response to tumor necrosis factor (GO:0034612)	144	30	6.7	+	4.48	1.71e-10	9.68e-08
T cell receptor signaling pathway (GO:0050852)	93	19	4.33	+	4.39	4.84e-07	8.25e-05
cellular response to tumor necrosis factor (GO:0071356)	123	25	5.72	+	4.37	8.64e-09	3.26e-06
intrinsic apoptotic signaling pathway in response to DNA damage (GO:0008630)	80	16	3.72	+	4.3	4.84e-06	0.00053
regulation of epidermis development (GO:0045682)	80	16	3.72	+	4.3	4.84e-06	0.000534
response to interferon-gamma (GO:0034341)	126	23	5.86	+	3.92	1.86e-07	3.79e-05
epidermal cell differentiation (GO:0009913)	146	26	6.79	+	3.83	4.67e-08	1.16e-05
cellular response to interferon-gamma (GO:0071346)	101	18	4.7	+	3.83	5.26e-06	0.000568
regulation of cytokine secretion (GO:0050707)	219	37	10.19	+	3.63	2.62e-10	1.39e-07
positive regulation of cytokine secretion (GO:0050715)	155	26	7.21	+	3.6	1.33e-07	2.74e-05
positive regulation of leukocyte migration (GO:0002687)	150	24	6.98	+	3.44	8.51e-07	0.00013
negative regulation of immune response (GO:0050777)	159	25	7.4	+	3.38	6.75e-07	0.000111
positive regulation of lymphocyte proliferation (GO:0050671)	135	21	6.28	+	3.34	5.99e-06	0.000621
positive regulation of mononuclear cell proliferation (GO:0032946)	137	21	6.37	+	3.29	7.33e-06	0.000722
skin development (GO:0043588)	232	35	10.8	+	3.24	1.08e-08	3.81e-06
epidermis development (GO:0008544)	253	38	11.77	+	3.23	2.85e-09	1.13e-06
morphogenesis of embryonic epithelium (GO:0016331)	178	26	8.28	+	3.14	1.41e-06	0.000192
regulation of I-kappaB kinase/NF-kappaB signaling (GO:0043122)	172	24	8	+	3	7.11e-06	0.000713
cytokine-mediated signaling pathway (GO:0019221)	257	35	11.96	+	2.93	1.05e-07	2.32e-05
inflammatory response (GO:0006954)	472	64	21.96	+	2.91	6.67e-13	8.13e-10
negative regulation of leukocyte activation (GO:0002695)	189	25	8.79	+	2.84	1.06e-05	0.000991
positive regulation of leukocyte cell-cell adhesion (GO:1903039)	214	28	9.96	+	2.81	3.87e-06	0.000445
regulation of leukocyte migration (GO:0002685)	210	27	9.77	+	2.76	7.65e-06	0.00074
negative regulation of cell activation (GO:0050866)	210	27	9.77	+	2.76	7.65e-06	0.000744
regulation of leukocyte mediated immunity (GO:0002703)	255	32	11.87	+	2.7	1.82e-06	0.000236
positive regulation of cell-cell adhesion (GO:0022409)	258	32	12	+	2.67	2.28e-06	0.000287
negative regulation of cell adhesion (GO:0007162)	291	36	13.54	+	2.66	8.84e-07	0.000132
regulation of leukocyte cell-cell adhesion (GO:1903037)	303	37	14.1	+	2.62	7.03e-07	0.000115
regulation of peptidase activity (GO:0052547)	417	50	19.4	+	2.58	9.98e-09	3.6e-06
regulation of endopeptidase activity (GO:0052548)	342	41	15.91	+	2.58	2.28e-07	4.46e-05
positive regulation of cytokine production (GO:0001819)	443	53	20.61	+	2.57	3.78e-09	1.46e-06
negative regulation of cytokine production (GO:0001818)	259	31	12.05	+	2.57	8e-06	0.000759
regulation of cell-cell adhesion (GO:0022407)	420	50	19.54	+	2.56	1.21e-08	4.19e-06
response to lipopolysaccharide (GO:0032496)	289	34	13.45	+	2.53	3.58e-06	0.000426
epithelial cell differentiation (GO:0030855)	496	58	23.08	+	2.51	1.67e-09	7.56e-07
negative regulation of immune system process (GO:0002683)	450	52	20.94	+	2.48	1.7e-08	5.5e-06
response to molecule of bacterial origin (GO:0002237)	308	35	14.33	+	2.44	7.21e-06	0.000719
regulation of cytokine production (GO:0001817)	706	79	32.85	+	2.4	1.18e-11	9.35e-09
regulation of cell adhesion (GO:0030155)	716	79	33.32	+	2.37	2.93e-11	2.02e-08
morphogenesis of an epithelium (GO:0002009)	508	56	23.64	+	2.37	2.02e-08	6.06e-06
positive regulation of peptide secretion (GO:0002793)	339	37	15.77	+	2.35	6.42e-06	0.000661
epithelium development (GO:0060429)	1021	110	47.51	+	2.32	1.09e-14	8.61e-11
cellular response to cytokine stimulus (GO:0071345)	641	69	29.83	+	2.31	1.33e-09	6.4e-07
regulation of protein secretion (GO:0050708)	502	54	23.36	+	2.31	9.47e-08	2.15e-05
response to cytokine (GO:0034097)	748	80	34.8	+	2.3	7.74e-11	4.91e-08
regulation of peptide secretion (GO:0002791)	542	58	25.22	+	2.3	3.05e-08	8.34e-06
regulation of cytosolic calcium ion concentration (GO:0051480)	358	38	16.66	+	2.28	1.03e-05	0.00097
positive regulation of cell adhesion (GO:0045785)	428	45	19.92	+	2.26	2.26e-06	0.000287
regulation of immune effector process (GO:0002697)	426	44	19.82	+	2.22	3.83e-06	0.000446
positive regulation of secretion by cell (GO:1903532)	486	48	22.61	+	2.12	3.72e-06	0.00044
negative regulation of cell population proliferation (GO:0008285)	688	67	32.01	+	2.09	7.53e-08	1.81e-05
regulation of defense response (GO:0031347)	572	55	26.62	+	2.07	1.7e-06	0.000225
leukocyte activation (GO:0045321)	520	50	24.2	+	2.07	6.84e-06	0.000695
tissue morphogenesis (GO:0048729)	629	60	29.27	+	2.05	7.33e-07	0.000119
embryonic morphogenesis (GO:0048598)	619	59	28.8	+	2.05	9.67e-07	0.000142
positive regulation of immune system process (GO:0002684)	1043	99	48.53	+	2.04	2.04e-10	1.12e-07
regulation of immune response (GO:0050776)	873	82	40.62	+	2.02	1.22e-08	4.03e-06
apoptotic process (GO:0006915)	809	76	37.64	+	2.02	4.15e-08	1.05e-05
positive regulation of cellular component movement (GO:0051272)	597	56	27.78	+	2.02	2.78e-06	0.000345
regulation of hydrolase activity (GO:0051336)	994	93	46.25	+	2.01	1.5e-09	6.99e-07
regulation of secretion by cell (GO:1903530)	848	79	39.46	+	2	3.23e-08	8.67e-06
cell activation (GO:0001775)	601	56	27.96	+	2	3.15e-06	0.000385
positive regulation of locomotion (GO:0040017)	594	55	27.64	+	1.99	6.53e-06	0.000668
tube morphogenesis (GO:0035239)	718	66	33.41	+	1.98	8.79e-07	0.000133
programmed cell death (GO:0012501)	846	77	39.36	+	1.96	1.24e-07	2.6e-05
biological adhesion (GO:0022610)	802	73	37.32	+	1.96	2.42e-07	4.62e-05
regulation of immune system process (GO:0002682)	1485	135	69.1	+	1.95	8.75e-13	9.91e-10
cell adhesion (GO:0007155)	792	72	36.85	+	1.95	3.18e-07	5.72e-05
cell death (GO:0008219)	886	80	41.23	+	1.94	9.68e-08	2.16e-05
tissue development (GO:0009888)	1655	149	77.01	+	1.93	1.21e-13	2.39e-10
cell migration (GO:0016477)	849	76	39.5	+	1.92	3.19e-07	5.68e-05
regulation of peptide transport (GO:0090087)	794	71	36.95	+	1.92	7.84e-07	0.000124
regulation of cell activation (GO:0050865)	761	68	35.41	+	1.92	1.17e-06	0.000165
regulation of leukocyte activation (GO:0002694)	718	64	33.41	+	1.92	3.35e-06	0.000402
regulation of protein transport (GO:0051223)	752	67	34.99	+	1.91	1.57e-06	0.000211
cell surface receptor signaling pathway (GO:0007166)	1861	164	86.59	+	1.89	2.92e-14	9.27e-11
regulation of proteolysis (GO:0030162)	719	63	33.46	+	1.88	5.4e-06	0.000579
positive regulation of cell death (GO:0010942)	709	62	32.99	+	1.88	7.05e-06	0.000712
regulation of secretion (GO:0051046)	924	80	42.99	+	1.86	4.18e-07	7.29e-05
tube development (GO:0035295)	927	80	43.13	+	1.85	4.49e-07	7.74e-05
regulation of establishment of protein localization (GO:0070201)	781	67	36.34	+	1.84	5.48e-06	0.000579
positive regulation of signal transduction (GO:0009967)	1538	131	71.56	+	1.83	1.4e-10	8.25e-08
defense response (GO:0006952)	1359	116	63.23	+	1.83	1.91e-09	8.43e-07
locomotion (GO:0040011)	1176	100	54.72	+	1.83	3.64e-08	9.62e-06
animal organ morphogenesis (GO:0009887)	1015	86	47.23	+	1.82	3.95e-07	6.96e-05
cell motility (GO:0048870)	973	82	45.27	+	1.81	8.06e-07	0.000124
localization of cell (GO:0051674)	973	82	45.27	+	1.81	8.06e-07	0.000125
immune response (GO:0006955)	1420	119	66.07	+	1.8	2.77e-09	1.13e-06
positive regulation of cell communication (GO:0010647)	1817	151	84.55	+	1.79	2.2e-11	1.66e-08
response to other organism (GO:0051707)	1323	110	61.56	+	1.79	2e-08	6.1e-06
positive regulation of signaling (GO:0023056)	1824	151	84.87	+	1.78	3.4e-11	2.24e-08
response to external biotic stimulus (GO:0043207)	1325	110	61.65	+	1.78	2.06e-08	6.04e-06
regulation of locomotion (GO:0040012)	1015	84	47.23	+	1.78	1.28e-06	0.000178
defense response to other organism (GO:0098542)	992	82	46.16	+	1.78	2.09e-06	0.000267
regulation of cell migration (GO:0030334)	917	76	42.67	+	1.78	4.11e-06	0.000465
regulation of response to external stimulus (GO:0032101)	891	74	41.46	+	1.78	4.65e-06	0.000516
positive regulation of intracellular signal transduction (GO:1902533)	946	78	44.02	+	1.77	3.87e-06	0.000448
positive regulation of response to stimulus (GO:0048584)	2321	189	108	+	1.75	2e-13	2.88e-10
immune system process (GO:0002376)	2300	187	107.02	+	1.75	3.43e-13	4.54e-10
negative regulation of molecular function (GO:0044092)	1034	84	48.11	+	1.75	2.37e-06	0.000296
regulation of cell motility (GO:2000145)	968	79	45.04	+	1.75	4.92e-06	0.000534
response to biotic stimulus (GO:0009607)	1355	110	63.05	+	1.74	6.09e-08	1.49e-05
regulation of cell population proliferation (GO:0042127)	1665	134	77.47	+	1.73	2.76e-09	1.15e-06
interspecies interaction between organisms (GO:0044419)	1477	119	68.73	+	1.73	2.35e-08	6.66e-06
positive regulation of cell population proliferation (GO:0008284)	970	78	45.13	+	1.73	7.67e-06	0.000737
negative regulation of multicellular organismal process (GO:0051241)	1310	105	60.95	+	1.72	2.37e-07	4.59e-05
movement of cell or subcellular component (GO:0006928)	1405	111	65.38	+	1.7	2.03e-07	4.08e-05
neuron differentiation (GO:0030182)	1038	82	48.3	+	1.7	9.92e-06	0.000937
regulation of protein localization (GO:0032880)	1091	86	50.76	+	1.69	5.83e-06	0.000608
positive regulation of phosphorylation (GO:0042327)	1079	85	50.21	+	1.69	7.29e-06	0.000722
response to external stimulus (GO:0009605)	2267	175	105.48	+	1.66	1.28e-10	7.79e-08
regulation of response to stress (GO:0080134)	1304	101	60.68	+	1.66	1.8e-06	0.000236
animal organ development (GO:0048513)	3047	232	141.78	+	1.64	1.7e-13	3e-10
positive regulation of multicellular organismal process (GO:0051240)	1928	146	89.71	+	1.63	1.95e-08	6.06e-06
regulation of programmed cell death (GO:0043067)	1518	115	70.63	+	1.63	7.64e-07	0.000122
regulation of apoptotic process (GO:0042981)	1493	113	69.47	+	1.63	1.16e-06	0.000164
regulation of catalytic activity (GO:0050790)	1881	142	87.52	+	1.62	3.66e-08	9.52e-06
regulation of cell death (GO:0010941)	1672	126	77.8	+	1.62	2.64e-07	4.93e-05
negative regulation of response to stimulus (GO:0048585)	1592	119	74.08	+	1.61	9.5e-07	0.000141
regulation of multicellular organismal development (GO:2000026)	2169	160	100.92	+	1.59	2.17e-08	6.25e-06
regulation of phosphorylation (GO:0042325)	1574	116	73.24	+	1.58	2.81e-06	0.000345
anatomical structure morphogenesis (GO:0009653)	2218	162	103.2	+	1.57	2.99e-08	8.32e-06
system development (GO:0048731)	4229	306	196.78	+	1.56	1.69e-15	2.68e-11
regulation of signaling (GO:0023051)	3352	242	155.97	+	1.55	7e-12	6.53e-09
regulation of cell communication (GO:0010646)	3338	241	155.32	+	1.55	8.56e-12	7.14e-09
regulation of multicellular organismal process (GO:0051239)	3245	234	150.99	+	1.55	2.31e-11	1.67e-08
regulation of signal transduction (GO:0009966)	2812	203	130.84	+	1.55	8.03e-10	4.11e-07
regulation of molecular function (GO:0065009)	2559	184	119.07	+	1.55	8.78e-09	3.24e-06
cell differentiation (GO:0030154)	3706	264	172.44	+	1.53	2.27e-12	2.25e-09
cellular developmental process (GO:0048869)	3756	267	174.77	+	1.53	2.18e-12	2.3e-09
regulation of transport (GO:0051049)	1982	141	92.22	+	1.53	1.07e-06	0.000153
cellular response to organic substance (GO:0071310)	1827	130	85.01	+	1.53	3.16e-06	0.000383
nervous system development (GO:0007399)	2265	160	105.39	+	1.52	2.96e-07	5.4e-05
neurogenesis (GO:0022008)	1776	126	82.64	+	1.52	5.44e-06	0.000579
regulation of response to stimulus (GO:0048583)	3970	276	184.73	+	1.49	8.47e-12	7.46e-09
cellular response to chemical stimulus (GO:0070887)	2367	164	110.14	+	1.49	6.48e-07	0.000108
multicellular organism development (GO:0007275)	4847	332	225.53	+	1.47	8.89e-14	2.01e-10
regulation of localization (GO:0032879)	2903	198	135.08	+	1.47	8.52e-08	1.99e-05
anatomical structure development (GO:0048856)	5219	355	242.84	+	1.46	1.6e-14	6.36e-11
regulation of developmental process (GO:0050793)	2707	183	125.96	+	1.45	6.15e-07	0.000104
developmental process (GO:0032502)	5578	374	259.55	+	1.44	1.44e-14	7.62e-11
response to chemical (GO:0042221)	3491	230	162.44	+	1.42	8.5e-08	2.01e-05
response to stress (GO:0006950)	3180	207	147.97	+	1.4	1.04e-06	0.00015
positive regulation of macromolecule metabolic process (GO:0010604)	3265	208	151.92	+	1.37	4.08e-06	0.000465
negative regulation of biological process (GO:0048519)	5185	328	241.26	+	1.36	1.94e-09	8.31e-07
negative regulation of cellular process (GO:0048523)	4729	300	220.04	+	1.36	1.22e-08	4.1e-06
positive regulation of biological process (GO:0048518)	6121	377	284.81	+	1.32	1.21e-09	5.99e-07
positive regulation of cellular process (GO:0048522)	5661	345	263.41	+	1.31	3.76e-08	9.63e-06
cell communication (GO:0007154)	5271	312	245.26	+	1.27	3.73e-06	0.000438
signaling (GO:0023052)	5147	305	239.49	+	1.27	4.49e-06	0.000501
response to stimulus (GO:0050896)	8448	479	393.09	+	1.22	1.12e-07	2.44e-05
multicellular organismal process (GO:0032501)	7307	416	340	+	1.22	1.33e-06	0.000184
regulation of cellular process (GO:0050794)	11072	608	515.18	+	1.18	1.73e-08	5.48e-06
regulation of biological process (GO:0050789)	11566	625	538.17	+	1.16	1.22e-07	2.61e-05
biological regulation (GO:0065007)	12183	651	566.88	+	1.15	2.57e-07	4.84e-05
cellular metabolic process (GO:0044237)	6349	218	295.42	-	0.74	9e-08	2.07e-05
cellular macromolecule metabolic process (GO:0044260)	3968	130	184.63	-	0.7	7.56e-06	0.00074
cellular nitrogen compound metabolic process (GO:0034641)	2798	81	130.19	-	0.62	2.04e-06	0.000263
organic cyclic compound metabolic process (GO:1901360)	2625	73	122.14	-	0.6	1.02e-06	0.000148
heterocycle metabolic process (GO:0046483)	2337	62	108.74	-	0.57	7.91e-07	0.000124
nucleobase-containing compound metabolic process (GO:0006139)	2196	58	102.18	-	0.57	1.55e-06	0.000209
cellular aromatic compound metabolic process (GO:0006725)	2411	63	112.18	-	0.56	2.87e-07	5.3e-05
nucleic acid metabolic process (GO:0090304)	1771	40	82.41	-	0.49	2.05e-07	4.07e-05
RNA metabolic process (GO:0016070)	1234	26	57.42	-	0.45	4.41e-06	0.000495
sensory perception of chemical stimulus (GO:0007606)	1228	11	57.14	-	0.19	1.76e-13	2.79e-10
sensory perception of smell (GO:0007608)	1128	8	52.49	-	0.15	4.64e-14	1.23e-10

## Sheet: unmapped IDs
1110032F04Rik
1110036E04Rik
1110065P20Rik
1600012P17Rik
1700007K13Rik
1700011B04Rik
1700013F07Rik
1700016C15Rik
1700025G04Rik
1700066B19Rik
1700088E04Rik
1700119H24Rik
2310008N11Rik
2310030G06Rik
2310043L19Rik
2610035F20Rik
2610316D01Rik
2610528A11Rik
2810025M15Rik
2810032G03Rik
2900052N01Rik
3100003L05Rik
3110039M20Rik
4732490B19Rik
4833438C02Rik
4930413F20Rik
4930429B21Rik
4930520O04Rik
4930579C12Rik
4933416M06Rik
4933427E11Rik
4933427I22Rik
4933436H12Rik
4933439K11Rik
5330413P13Rik
5430440P10Rik
5730403I07Rik
5930438M14Rik
6030426L16Rik
9530052E02Rik
A430093F15Rik
A530010L16Rik
A630072L19Rik
A730036I17Rik
A830039N20Rik
AA467197
AI413582
Anp32b-ps1
Atf1-ps
AU022754
B230344G16Rik
B930082K07Rik
BC022960
BC064078
Bloc1s2-ps
C030013G03Rik
C230012O17Rik
C230062I16Rik
C77080
Ccnb1-ps
Ceacam-ps1
Cfap20dc
Chchd2-ps
Ct55
D630010B17Rik
D630023F18Rik
Denn2b
Dynlt1a
Dynlt1c
E130008D07Rik
E230013L22Rik
E230016K23Rik
Elapor1
Eno1b
F730043M19Rik
Gm10023
Gm10029
Gm10052
Gm10132
Gm10145
Gm10193
Gm10224
Gm10257
Gm10335
Gm10451
Gm10493
Gm10591
Gm10634
Gm10736
Gm10782
Gm10851
Gm10913
Gm10923
Gm11110
Gm11166
Gm11478
Gm11545
Gm11681
Gm11787
Gm11793
Gm11821
Gm11826
Gm12174
Gm12191
Gm12407
Gm12508
Gm12669
Gm12693
Gm12696
Gm12816
Gm12945
Gm12947
Gm13003
Gm13160
Gm13213
Gm13215
Gm13623
Gm13669
Gm14133
Gm14434
Gm14586
Gm14730
Gm15421
Gm15455
Gm15501
Gm15867
Gm16089
Gm16130
Gm17494
Gm17748
Gm17758
Gm19544
Gm19579
Gm20554
Gm20556
Gm20784
Gm21378
Gm21944
Gm2223
Gm2225
Gm2423
Gm2614
Gm3150
Gm3985
Gm4199
Gm4374
Gm4532
Gm45916
Gm4705
Gm4755
Gm4786
Gm4887
Gm4928
Gm4945
Gm4963
Gm4997
Gm5073
Gm5075
Gm5177
Gm5321
Gm5331
Gm5445
Gm5446
Gm5471
Gm5566
Gm5576
Gm5602
Gm5616
Gm5620
Gm5637
Gm5779
Gm5801
Gm5848
Gm5853
Gm5879
Gm5908
Gm6153
Gm6158
Gm6177
Gm6222
Gm6314
Gm6402
Gm6485
Gm6579
Gm6623
Gm6625
Gm6644
Gm6745
Gm6978
Gm6988
Gm7334
Gm7367
Gm7429
Gm7614
Gm7931
Gm7964
Gm8203
Gm8317
Gm8451
Gm8512
Gm8526
Gm8618
Gm8680
Gm8894
Gm8942
Gm9169
Gm9234
Gm9320
Gm9349
Gm9385
Gm9457
Gm9512
Gm9794
Gm9800
Gm9833
Gm9926
Gmfg-ps
Gpr141b
Gpx2-ps1
Grin1os
H2ac19
Hmga1b
Hmgb1-rs17
Hnrnpa1l2-ps2
Iqank1
Leat1
Llph-ps1
Llph-ps2
Lratd1
Lrp8os2
Marchf9
Mcpt-ps1
Mir196b
Mir24-2
Mrto4-ps1
Mrto4-ps2
Ndufb4c
Niban2
Npm3-ps1
Nupr1l
Nutf2-ps1
Oaz1-ps
Pate14
Ppp1ccb
Ppp1r2-ps2
Rbm3-ps
Rbx1-ps
Rpl17-ps10
Rpl17-ps9
Rpl31-ps11
Rpl31-ps12
Rpl31-ps9
Rpl32l
Rpl34-ps2
Rpl36-ps12
Rpl37rt
Rpl5-ps2
Rps12-ps10
Rps12-ps24
Rps15a-ps2
Rps15a-ps4
Rps15a-ps5
Rps15a-ps6
Rps15a-ps8
Rps23rg1
Rps27a-ps3
Rps27rt
Rybp-ps
Serpina3h
Snhg15
Snhg17
Snhg3
Snord33
Spef1l
Sprr2j-ps
Sptbn5
Tbx3os2
Tdg-ps
Trgc1
Trgc2
Trgc3
Trgc4
Trgj1
Trgv4
Trgv6
Trp73
Tubb2a-ps2
Tyms-ps
Upk3bl
Zfp219
Zfp296
Zfp966

## Sheet: multiple mapped IDs
Single Uploaded id mapped to multiple genes	Count	PANTHER ids
Ucn2	2	MOUSE|MGI=MGI=2176375|UniProtKB=Q99ML8,
		MOUSE|MGI=MGI=1346329|UniProtKB=Q9QZQ3
Tdh	3	MOUSE|MGI=MGI=1926231|UniProtKB=Q8K3F7,
		MOUSE|MGI=MGI=2182607|UniProtKB=Q8R238,
		MOUSE|MGI=MGI=98270|UniProtKB=Q8VBT2
Mvp	2	MOUSE|MGI=MGI=1925638|UniProtKB=Q9EQK5,
		MOUSE|MGI=MGI=88116|UniProtKB=P63082
Lpcat4	2	MOUSE|MGI=MGI=1914466|UniProtKB=Q8R3I2,
		MOUSE|MGI=MGI=2138993|UniProtKB=Q6NVG1
Csn2	2	MOUSE|MGI=MGI=88541|UniProtKB=P10598,
		MOUSE|MGI=MGI=1330276|UniProtKB=P61202
Aadacl4	2	MOUSE|MGI=MGI=2685880|UniProtKB=Q8BM81,
		MOUSE|MGI=MGI=3650257|UniProtKB=B1AVU5
Map2	2	MOUSE|MGI=MGI=97175|UniProtKB=P20357,
		MOUSE|MGI=MGI=1929701|UniProtKB=O08663
Klk9	2	MOUSE|MGI=MGI=95293|UniProtKB=P15949,
		MOUSE|MGI=MGI=1921082|UniProtKB=Q32M27
Fzd10	2	MOUSE|MGI=MGI=1888513|UniProtKB=Q9JIP6,
		MOUSE|MGI=MGI=2136761|UniProtKB=Q8BKG4
Cnp	2	MOUSE|MGI=MGI=97369|UniProtKB=Q61839,
		MOUSE|MGI=MGI=88437|UniProtKB=P16330
Mal	2	MOUSE|MGI=MGI=2152213|UniProtKB=Q99JY1,
		MOUSE|MGI=MGI=892970|UniProtKB=O09198
Rac3	2	MOUSE|MGI=MGI=2180784|UniProtKB=P60764,
		MOUSE|MGI=MGI=1276535|UniProtKB=O09000
Grip1	2	MOUSE|MGI=MGI=1276533|UniProtKB=Q61026,
		MOUSE|MGI=MGI=1921303|UniProtKB=Q925T6
