# Supplementary material for: Constitutive activation of NF-κB inducing kinase (NIK) in the mesenchymal lineage using Osterix (Sp7)- or Fibroblast-specific protein 1 (S100a4)-Cre drives spontaneous soft tissue sarcoma
Source: PLoS One. 2021 Jul 22;16(7):e0254426. doi: 10.1371/journal.pone.0254426 (PMC8297882; doi:10.1371/journal.pone.0254426)
Supplement: S8 Table — (XLSX) [file pone.0254426.s014.xlsx]

## Sheet: mean counts genes with NES>=1.5
Gene	FSPNT3 tumors	FSPNT3 tumors	FSPNT3 tumors	sp7NT3 tumors	sp7NT3 tumors	sp7NT3 tumors	non_loaded_Ctrl	non_loaded_Ctrl	non_loaded_Ctrl	non_loaded_Ctrl	non_loaded_SP7NT3_bone	non_loaded_SP7NT3_bone	non_loaded_SP7NT3_bone	non_loaded_SP7NT3_bone
Abca1	2009.06	1489.12	1393.58	835.776	977.49	1237.24	3930.41	3487.3	3682.82	3962.93	5215.44	4772.53	4260.11	4686.94
Abcb10	337.72	337.205	433.559	297.005	304.814	409.937	2573.68	3584.06	3448.93	2236.63	1563.92	1406.78	2867.17	2443.73
Abhd14a	247.675	236.793	165.165	273.789	278.983	226.96	77.5823	68.6691	85.8928	102.478	114.953	99.7873	70.6463	102.309
Abi3	214.818	163.488	153.982	249.772	223.642	187.547	269.294	209.909	206.803	312.935	309.379	375.14	272.588	264.835
Adm	370.993	400.281	135.917	490.738	473.64	602.815	74.3764	96.761	125.536	118.984	105.018	92.2845	42.6544	76.5859
Afp	2.91138	2.38669	3.87106	4.26961	6.83009	1.90403	7.05293	9.36396	4.625	4.12662	1.41917	7.5028	9.33064	8.18475
Aktip	325.659	406.419	477.646	492.873	542.466	436.022	387.911	428.401	436.732	451.177	383.885	366.887	348.566	356.621
Alg6	675.44	688.218	335.492	713.558	944.653	774.558	185.3	297.306	223.982	250.348	235.582	205.577	253.927	231.512
Aqp9	10.1898	6.8191	68.3887	8.80607	9.63217	5.14087	266.729	275.457	269.571	236.593	186.621	236.338	237.931	226.835
Areg	10.3978	0.68191	173.552	0.266851	5.34148	1.90403	0	2.34099	0	0.68777	0.709584	0	0.666475	1.75388
Arfgap3	793.975	656.85	952.496	738.642	1080.99	750.948	581.546	539.989	580.767	622.432	639.335	540.202	497.856	649.519
Arhgap30	592.674	342.83	629.477	365.852	401.749	363.098	2167.17	1488.09	1583.73	1654.78	1811.57	2197.57	1969.43	1721.72
Arhgdia	4564.21	4391.5	4640.11	4989.31	3677.83	5200.47	2608.94	2024.96	2000.64	2057.12	2433.87	2630.48	2270.01	2485.83
Arhgdib	1964.97	1430.48	1726.28	2142.28	3162.15	1927.26	6526.53	3723.74	3986.75	3652.06	4875.55	5529.57	4878.59	4708.57
Arid1a	2045.87	1919.24	1223.25	713.025	342.03	2289.4	2102.42	2197.41	1961	2130.02	2145.07	2116.54	2258.68	1653.32
Aspn	423.814	880.005	1285.84	583.602	2323.02	448.208	796.981	376.9	1050.53	671.264	332.795	342.878	973.719	705.058
Atf3	144.945	96.4903	572.917	142.231	155.516	102.246	83.994	74.1314	83.2499	93.5368	78.0543	88.5331	74.6451	60.2164
Atg4a	186.328	201.845	232.694	337.299	535.549	144.325	470.623	665.622	560.285	430.544	278.157	298.612	445.871	473.546
Atg4c	164.077	129.563	177.208	133.158	136.076	186.023	216.717	222.394	206.143	235.217	226.357	201.075	223.935	190.588
Atp2b1	1288.08	1121.91	1851.01	1202.96	1104.37	2136.51	2765.39	3052.65	2975.85	3343.25	3762.93	3414.53	3188.41	3212.52
Atxn1l	844.924	687.025	801.739	383.197	241.505	909.934	898.928	809.983	915.749	892.038	909.687	864.323	841.091	855.307
Avl9	465.405	379.313	626.466	348.24	401.049	685.64	1016.9	1115.09	973.892	1077.05	1074.31	1117.92	1016.37	1081.56
B4galt1	1965.18	1543.5	2758.34	1363.07	1063.92	1723.14	1724.76	1639.47	1737.02	1533.04	1571.73	1614.6	1854.13	1731.66
B4galt5	480.794	287.596	602.81	162.245	175.393	429.168	351.364	235.66	310.535	296.429	373.951	437.413	432.542	325.636
B9d1	141.41	145.758	98.712	337.566	350.874	154.226	28.2117	39.7968	38.9821	37.1396	35.4792	45.0168	47.9862	47.3546
Batf	54.9003	51.1433	83.8729	72.5834	134.85	22.2771	92.3293	52.2821	62.7678	83.2202	96.5035	135.801	80.6434	103.479
Bax	1371.05	1701.54	1066.91	2733.62	2142.9	1398.7	278.911	261.411	296.66	268.23	276.028	296.361	280.586	302.251
Bcl2	242.268	217.87	249.683	185.728	171.715	347.485	1222.72	1722.97	1527.57	1624.51	1090.63	919.093	805.101	774.628
Bcl2l1	551.291	619.175	610.767	633.236	549.297	592.533	1032.29	1371.82	1168.8	919.549	810.345	697.01	895.075	1017.25
Bcl2l2	686.878	707.652	811.632	540.906	419.7	782.936	419.97	421.378	443.339	454.616	486.065	408.903	397.219	425.607
Bcl3	781.914	816.758	580.229	804.288	446.933	1023.99	147.47	83.4953	103.071	127.238	160.366	234.087	169.951	155.51
Bcl6	260.777	164.852	206.456	154.24	63.9226	342.344	298.147	287.162	290.714	290.239	317.184	339.127	302.579	337.913
Bcl6b	95.4517	77.5673	76.9911	50.1679	23.1172	58.2632	71.8117	92.079	92.4999	110.731	122.758	127.548	103.97	107.571
Bet1l	395.74	469.666	456.57	499.277	489.052	343.677	310.329	329.299	330.357	303.994	310.798	298.612	313.243	361.883
Bhlhe40	1491.87	1038.21	1912.3	775.468	647.632	2029.5	674.517	822.468	615.124	899.604	1258.09	1093.91	854.42	1058.76
Birc2	3918.72	4785.99	1848.65	5064.29	5269.15	4406.3	942.528	1059.69	1095.46	1098.37	1181.46	1228.21	1243.64	1277.99
Birc3	3074.63	2998.02	1821.12	2943.36	2964.61	3417.16	636.687	586.808	555.66	654.757	943.747	1062.4	891.076	925.462
Birc5	306.943	318.623	507.539	393.605	563.745	363.288	890.593	991.019	903.196	720.783	514.449	546.954	813.099	712.074
Bmp2	101.898	138.769	211.403	90.9961	88.9663	61.1193	310.329	360.513	296	332.881	477.55	456.921	353.898	371.237
Bmp2k	2893.29	2014.53	1277.66	1597.9	1421.36	4778.92	1597.81	1897.76	1686.14	1667.84	1728.55	1942.48	2140.05	1918.16
Bnc2	143.697	173.546	133.121	58.1734	49.2992	118.24	31.4176	35.1149	33.6964	35.0763	35.4792	25.5095	53.318	50.8624
Bnip3	227.504	335.841	358.503	679.935	797.807	580.728	666.182	954.344	837.785	1065.36	867.821	651.243	523.849	691.612
Btbd7	483.081	335.329	520.873	193.734	129.159	627.567	886.105	894.259	967.945	915.422	935.232	892.083	804.435	854.722
Btg1	3282.79	2578.13	2740.06	3162.98	3074.15	1964.38	1548.44	1335.15	1182.02	1502.78	1866.21	2204.32	1776.15	1710.61
Btg2	1429.07	1299.55	1752.08	982.277	836.948	1182.02	1455.47	1463.12	1514.36	1231.8	1164.43	1321.24	1425.59	1363.93
Btg3	112.92	101.434	120.218	132.091	113.047	75.0186	135.929	211.47	178.393	193.951	152.561	126.047	89.9741	123.356
C1ql1	0	2.89812	4.08612	3.46906	0.963217	0.761611	0.641176	0	0.660714	0	0	0.75028	0	1.16925
Cabp4	5.40685	2.38669	1.72047	2.66851	6.39226	2.28483	3.20588	9.36396	3.30357	6.8777	7.80543	4.50168	5.3318	3.50775
Calcoco1	805.205	974.791	612.703	940.648	731.257	999.424	671.311	672.645	706.964	670.576	610.952	558.959	439.207	534.932
Casp8	740.53	971.552	1236.37	1256.33	1507.61	936.971	754.023	639.871	603.892	633.436	695.393	869.575	803.768	760.013
Ccdc107	222.721	230.997	337.212	412.551	451.836	194.02	119.9	110.807	127.518	130.676	144.755	141.803	141.959	172.464
Ccdc80	630.106	705.095	1328.42	421.891	1036.86	515.42	1297.74	834.173	1127.18	1149.95	1364.53	1166.69	1220.31	1671.44
Ccl2	180.298	68.3615	224.952	48.8337	359.805	30.4644	11.5412	8.58363	12.5536	24.072	36.8984	57.0213	43.9873	53.2009
Ccl20	5819.23	5014.77	4997.32	12088.3	19015	16553.4	7.69411	3.12132	3.96428	0	1.41917	2.25084	1.33295	2.3385
Ccl5	258.905	98.536	167.531	139.029	326.005	59.0248	78.2234	48.3805	40.9642	77.718	80.183	117.044	101.971	80.0937
Ccnb3	0.207956	0	0	0	0	0	3.84705	3.90165	2.64285	4.81439	1.41917	3.00112	2.6659	7.0155
Ccnd1	5807.79	4767.06	3419.22	4623.19	3736.32	8549.27	727.093	563.398	590.678	604.55	1034.57	1024.13	921.734	1117.8
Ccnd2	1969.13	1701.37	4024.83	1423.11	570.925	2365.37	1110.52	1029.26	1013.53	1123.82	1344.66	1260.47	1314.29	1190.88
Ccnh	276.373	275.321	329.255	374.925	476.705	264.85	353.288	344.906	362.732	322.564	317.894	345.879	364.562	330.898
Ccnl1	701.643	750.272	631.843	636.972	575.741	682.594	972.664	1307.83	1257.34	1193.28	1204.87	1200.45	1295.63	1079.22
Ccr10	47.6219	59.6672	58.2809	27.7525	42.7318	26.2756	41.0352	49.1608	58.8035	65.3382	70.9584	50.2688	31.3243	41.5084
Ccrl2	102.938	80.6359	71.1845	72.5834	119.964	60.548	119.259	173.233	124.214	83.908	68.8297	95.2856	124.631	106.986
Cd274	182.377	99.5589	283.017	67.7801	101.926	83.5868	93.6117	79.5937	103.732	107.292	156.109	206.327	165.286	142.064
Cd44	6713.23	5765.72	4247.84	5114.99	2469.86	7638	9095.08	12180.2	11020	11059.3	9233.82	7674.62	6392.16	6884.55
Cd69	57.8117	31.1974	82.1525	41.6287	75.919	24.1811	89.7646	69.4494	29.7321	51.5828	74.5063	88.5331	95.3059	70.155
Cd70	23.9149	17.7297	9.03247	36.5585	38.3536	31.7972	0	0.78033	0	0	0	0	0	0.584625
Cd74	26058.9	14070.5	29869.3	16537.3	32036.7	12923.6	5639.78	2865.37	3588.34	4870.79	9324.65	13795.4	10201.7	11810.6
Cd80	260.569	229.974	167.531	178.523	404.289	242.763	45.5235	41.3575	35.6785	46.0806	32.6409	57.7716	72.6457	40.3391
Cd83	243.932	126.665	281.297	169.984	381.697	119.573	172.476	129.535	132.143	163.002	249.774	348.13	285.918	310.436
Cd86	295.297	196.049	283.663	317.285	456.477	190.974	149.394	115.489	122.232	151.309	185.201	230.336	264.59	200.526
Cd9	5882.03	7372.47	6832.42	9477.47	8762.04	7426.47	3233.45	3333.57	3505.75	3127.98	3107.98	2632.73	2775.2	3424.73
Cdc27	713.288	713.449	776.577	606.285	739.313	854.718	1522.15	1713.61	1529.55	1608.69	1359.56	1401.52	1626.2	1404.27
Cdh3	1961.02	1425.7	660.446	1629.66	989.662	3273.21	1.28235	7.02297	0.660714	2.75108	0.709584	5.25196	1.33295	1.16925
Cdkn1a	2822.17	3170.37	2566.51	3431.43	1245.18	4137.83	275.706	448.69	362.071	405.784	346.277	183.819	165.952	201.696
Cebpb	353.941	409.658	394.633	367.987	326.881	227.912	315.458	208.348	308.553	229.715	300.154	354.883	364.562	342.59
Cebpd	324.827	143.372	504.743	201.472	172.416	170.982	752.099	565.739	697.053	528.208	793.315	951.356	611.157	831.337
Cflar	1190.34	830.908	1050.13	614.824	466.635	1191.35	1784.39	1624.65	1756.18	1794.39	1837.11	1929.72	1726.17	1866.71
Chd6	1229.23	954.334	698.081	539.305	447.808	1524.74	1812.6	2265.3	2037.64	2313.66	2079.79	1828.43	1922.78	1807.08
Clcf1	27.4502	9.03531	22.5812	8.00552	13.7477	15.613	39.7529	49.1608	46.25	60.5238	73.7968	77.2789	47.9862	47.9393
Cnga1	0.831823	0.68191	0.430118	1.6011	1.22591	0.571208	1.28235	4.68198	1.32143	4.81439	0	0	0	1.16925
Cnih2	16.4285	16.7068	13.9788	9.07292	5.42904	11.0434	23.7235	44.4788	27.75	50.895	32.6409	40.5151	31.3243	22.8004
Cntf	0.831823	1.5343	2.36565	0	0.963217	0.952013	2.5647	3.12132	0.660714	0.68777	0.709584	3.7514	6.66475	4.677
Cntnap1	469.356	786.072	283.017	191.866	114.097	503.996	169.912	272.335	210.107	218.711	236.292	154.558	149.29	138.556
Coch	307.151	172.182	909.914	31.7552	1146.32	21.7059	42.3176	117.83	79.2856	90.7857	36.8984	44.2665	33.9902	35.6621
Col13a1	120.822	85.9207	114.841	135.293	45.4463	198.78	546.923	388.604	690.446	730.412	712.423	456.17	469.865	573.517
Cpd	3949.29	2901.36	4323.97	3229.16	2447.27	5162.58	3102.01	2808.41	2814.64	2740.08	2850.4	2923.09	3033.79	3105.53
Cpeb4	174.891	67.5091	224.952	38.9602	38.1784	262.565	1020.75	1489.65	1223.64	1169.21	941.618	778.791	1238.31	1025.43
Creb1	878.405	887.506	901.312	798.951	809.278	1161.27	2053.04	1873.57	1888.32	1901	1988.25	2118.04	2144.72	1930.43
Crtc3	397.403	333.113	326.029	177.456	125.831	337.203	473.829	404.211	418.232	438.11	395.238	452.419	385.222	385.268
Csf1	1263.54	858.014	791.201	691.944	400.961	1271.13	1431.1	1231.36	1480	1372.1	1664.68	1680.63	1450.25	1771.41
Csf1r	2475.51	1401.5	2632.11	2072.09	2116.71	1903.46	3593.79	2088.94	2025.75	2407.88	3524.5	5033.63	3991.52	4361.89
Csf2	16.2205	7.67149	3.656	6.40441	10.8581	4.18886	0.641176	0	0.660714	1.37554	4.25751	6.75252	1.33295	2.92313
Csf2rb	7184.87	6446.27	2971.47	4606.64	4349.8	7414.09	1406.74	1131.48	940.856	1109.37	1212.68	1502.06	1480.24	1200.82
Ctsd	14436.9	19020.5	12238.1	38847.6	22288.8	27343	9996.57	8415.86	9150.22	7626.68	6866.65	8245.58	8056.34	8802.12
Cubn	6.44663	6.8191	21.5059	4.53646	9.10678	4.56966	29.4941	35.1149	31.0535	35.7641	63.153	81.7806	75.9781	79.509
Cxcl1	204.421	48.2452	144.735	77.9204	85.6388	93.1069	3.20588	0	1.98214	3.43885	12.7725	20.2576	7.33122	13.4464
Cxcl10	337.096	244.976	311.835	390.669	1257	286.366	18.5941	34.3345	18.5	26.1353	77.3447	110.291	83.9758	90.0323
Cxcl11	66.9618	55.2347	31.8287	62.443	244.657	32.3685	3.20588	1.56066	1.32143	1.37554	1.41917	3.7514	3.33237	2.3385
Cxcl2	55.7321	1.36382	21.7209	1.0674	5.7793	3.42725	4.48823	1.56066	0.660714	3.43885	7.09584	8.25308	8.66417	9.93863
Cxcl3	31.1934	2.72764	23.4414	0.800552	8.58139	3.04644	0	0	0	0	1.41917	0.75028	3.99885	0.584625
Cxcr5	15.1808	13.8087	14.1939	6.67126	6.65496	8.75852	125.029	111.587	98.4463	127.238	182.363	264.099	197.276	167.203
Cyb5d2	100.859	95.4674	90.5398	90.4624	107.53	91.3933	124.388	117.05	149.321	117.609	163.204	141.053	128.63	152.003
Cyfip2	429.637	639.973	432.698	363.717	288.265	996.187	3884.88	2802.95	2916.39	2918.9	3754.41	3393.52	3232.4	2872.85
Cyld	1289.53	1020.99	1011.21	1067.14	1144.48	1445.54	1334.29	1171.28	1158.23	1325.33	1338.28	1498.31	1392.27	1334.7
Cyp11b2	0	0.170478	0	0	0.17513	0	0	0	0	0	0	0	0	0
Cyp27b1	9.56596	3.75051	4.51624	3.20221	2.88965	5.14087	2.5647	5.46231	6.60714	6.18993	13.4821	2.25084	2.6659	5.84625
Dcc	0	0.68191	0.860235	0	0.17513	0.380805	17.3117	11.705	22.4643	21.3209	7.80543	1.50056	6.66475	5.84625
Dclk1	2931.34	3248.28	1339.39	3261.71	2664.26	4555.19	415.482	596.172	552.357	590.795	1038.83	961.109	795.104	1224.21
Dctn4	1013.37	941.207	990.131	923.57	891.677	1273.6	1223.36	1278.96	1168.14	1110.06	1100.57	1182.44	1167.66	1283.84
Ddrgk1	542.349	515.524	687.758	804.555	955.336	457.918	411.635	355.831	470.428	397.531	439.233	361.635	380.557	418.592
Ddx58	973.233	746.01	698.726	718.362	823.288	1079.58	802.111	682.789	712.249	764.113	952.262	1003.12	881.079	951.77
Dennd5a	1220.08	859.378	1183.04	753.586	717.072	1071.01	2869.9	2650.78	2725.44	2634.16	2745.38	2797.05	2631.91	2702.14
Dleu7	34.1047	46.3699	15.0541	56.3055	112.784	50.8375	1.28235	0	1.32143	1.37554	0.709584	3.00112	3.33237	0
Dnajb4	187.992	135.359	477.001	188.663	230.209	191.355	852.764	1126.8	1051.86	1004.14	722.357	704.513	846.423	914.938
Dnajc10	1762.22	1917.53	2343.93	1999.24	2439.83	2249.8	1728.61	1738.58	1768.07	1617.64	1531.28	1649.87	1872.79	1869.05
Dpy19l3	252.458	212.927	168.176	160.644	130.735	288.841	209.023	208.348	205.482	194.639	196.555	255.846	225.935	215.727
Dram1	2602.98	2507.21	1567.13	3283.6	2138.17	5075.75	439.205	278.578	311.857	321.876	411.559	447.917	398.552	457.762
Dusp1	568.759	253.33	486.893	317.552	316.286	377.759	201.329	275.457	218.035	222.838	255.45	169.563	237.265	247.881
Dusp16	675.856	570.929	526.679	648.18	674.69	1123.57	359.7	488.487	402.375	537.149	508.772	438.164	414.547	371.237
Dusp2	141.826	71.9415	116.562	77.3867	87.4776	51.2183	115.412	62.4264	57.4821	77.718	102.18	147.055	83.3093	113.417
Dusp4	663.587	478.531	380.009	335.431	295.795	1401.93	64.1176	49.9411	62.7678	59.1482	89.4076	173.315	108.635	137.387
Dusp5	35.7684	7.84197	41.0762	8.53922	14.2731	11.6146	30.7764	22.6296	19.8214	17.882	41.1559	44.2665	33.3237	39.7545
Dusp6	515.73	308.564	784.105	392.804	312.52	486.098	1054.73	920.009	880.071	922.3	1475.23	1445.79	1161.67	1498.98
E2f3	354.773	348.627	308.609	232.16	168.388	448.017	260.317	311.352	284.768	259.977	278.157	290.359	320.574	260.158
Ebf1	165.533	114.39	84.9482	67.2463	79.0714	124.714	529.611	482.244	477.696	563.284	537.865	507.19	536.512	507.455
Edn1	44.2946	53.7004	90.9699	75.2519	61.9086	129.474	25.0059	26.5312	29.7321	24.7597	15.6109	12.7548	21.3272	17.5388
Efna1	459.998	594.967	518.937	738.376	591.853	470.866	150.676	110.027	145.357	136.866	145.465	177.066	121.965	174.803
Egfr	1811.09	1453.66	1024.97	1163.47	882.657	1772.46	420.611	373.778	410.303	436.046	400.915	466.674	611.157	654.78
Egr1	286.563	106.208	469.473	121.684	85.0258	78.8267	188.506	245.024	213.41	280.61	334.214	298.612	238.598	276.528
Egr2	85.4698	35.8003	157.208	22.4154	22.154	15.613	62.8352	58.5248	61.4464	61.2116	114.953	88.5331	77.311	97.0478
Egr3	19.3399	7.84197	43.872	1.33425	2.62696	5.90248	216.717	407.332	274.857	377.586	335.633	202.576	104.637	131.541
Ehd1	3594.52	3195.94	1825.63	3182.73	2595.7	3780.25	1074.61	903.623	820.606	819.134	940.909	1039.89	934.397	1052.91
Eif1	2110.75	2334.18	2754.47	3383.4	3249.98	1476.95	741.84	994.141	672.606	861.088	730.872	645.241	749.784	616.195
Elfn1	13.1012	6.8191	9.46259	5.33701	2.2767	1.52322	0	3.90165	5.28571	0.68777	1.41917	3.00112	0	4.09238
Emp1	1846.65	948.196	3835.79	779.204	1268.29	845.197	1336.21	1188.44	1282.45	1260	1473.1	1552.33	1160.33	1803.57
Eno3	114.792	143.031	751.201	126.487	190.629	72.1626	480.882	689.032	345.553	1504.84	686.168	396.148	1853.47	494.593
Enthd1	1.66365	1.87525	4.51624	0	0.963217	0	0	1.56066	0	0.68777	0	0	0.666475	0
Epha2	307.982	211.222	310.33	216.149	89.8419	476.387	719.399	729.609	717.535	785.434	752.159	692.509	563.837	665.304
Erbb4	0	0	0.430118	0	0	0	0.641176	3.90165	2.64285	2.75108	4.25751	2.25084	7.99769	2.92313
Ercc1	205.46	194.685	148.606	290.333	271.365	185.452	148.112	150.604	143.375	156.812	173.139	146.305	139.96	162.526
Ercc5	687.71	706.971	469.689	750.651	442.379	731.527	232.747	291.063	309.875	337.695	298.735	274.603	269.256	272.435
Ermn	0.831823	1.02287	10.968	1.33425	2.53939	0	12.8235	28.0919	17.8393	27.5108	11.3533	15.0056	7.33122	8.76938
Esm1	65.0902	24.7192	38.9257	168.116	73.6423	254.188	679.005	586.028	705.642	699.462	447.038	420.157	467.199	666.473
Ets2	2473.43	2097.56	2131.23	2540.42	2237.73	2238.94	662.335	625.045	625.696	602.487	581.859	732.274	604.492	667.642
Etv1	33.8968	13.9792	44.5172	8.27237	11.0332	16.3746	42.9588	65.5477	63.4285	63.2749	63.8626	84.7817	57.9833	63.1395
Etv6	2679.93	2272.81	1407.99	2212.73	1998.76	3434.48	997.669	826.37	751.231	903.73	977.807	1043.64	1048.36	859.984
F2	68.6254	50.8023	13.3336	133.959	415.935	87.966	2.5647	2.34099	3.30357	0	0.709584	1.50056	3.33237	2.3385
F2rl1	364.546	289.13	795.718	416.821	385.199	539.982	16.6706	14.0459	23.125	16.5065	14.1917	14.2553	14.6624	13.4464
F3	167.404	93.0808	422.591	241.767	289.491	281.415	75.6587	50.7215	64.0892	68.0893	88.698	91.5342	81.3099	100.556
Fam117a	119.575	194.515	116.132	53.637	74.518	83.9676	1572.8	1989.84	1836.78	1242.8	883.432	914.592	1298.96	1431.75
Fam171a1	354.149	327.317	374.848	266.05	197.109	414.126	502.682	460.395	515.357	550.216	541.413	480.93	405.883	492.839
Fas	414.664	424.489	315.921	625.765	622.764	403.082	143.623	116.269	150.643	138.93	238.42	208.578	183.281	197.019
Fbxl16	11.4376	12.2744	18.28	11.2077	9.19435	5.52168	39.1117	35.1149	48.8928	57.0849	57.4763	54.7705	33.3237	40.3391
Fbxo6	331.689	326.465	331.621	489.137	618.823	303.692	199.406	173.233	227.285	196.015	234.872	224.334	181.948	249.635
Fermt3	510.323	310.781	514.206	335.698	385.725	302.74	3482.87	3097.91	3450.91	2598.4	2875.24	3086.65	3141.76	3810
Fgf1	775.675	428.581	417.214	757.322	364.622	1416.6	737.352	1452.19	1410.62	1226.29	1820.79	1374.51	925.067	1360.42
Fhl3	65.2981	50.1204	75.0555	43.4966	43.0821	44.5542	218.641	221.614	186.982	253.787	243.387	254.345	269.256	213.973
Fjx1	353.733	217.018	146.67	378.127	248.247	463.25	21.8	15.6066	12.5536	14.4432	24.1259	24.009	18.6613	12.8618
Fn1	6858.59	2813.56	7995.46	2268.5	1843.95	3674.96	9780.49	6571.94	6924.28	8109.5	9670.92	10862.6	10640.3	8458.36
Fos	194.855	50.4614	719.157	64.8447	34.5007	47.4103	210.947	155.286	136.768	252.412	211.456	197.324	197.276	214.557
Fosb	65.0902	6.98958	456.355	9.07292	5.07878	6.47369	16.0294	6.24264	7.26785	24.072	12.7725	11.2542	10.6636	17.5388
Fosl1	4.36707	1.02287	7.312	0.266851	0.350261	0.190403	0	0	0	0.68777	2.12875	0.75028	1.33295	0
Fosl2	1568.82	1036.5	2109.51	652.183	493.78	1341.77	1542.67	1142.4	1174.75	1333.59	1412.78	1730.15	1442.92	1293.19
Foxs1	364.962	294.585	147.1	458.716	329.771	338.346	55.1411	40.5772	64.0892	46.0806	100.761	84.0314	55.3174	135.633
Fst	294.673	107.06	295.921	108.341	130.209	56.5496	348.8	280.139	333	229.715	190.169	264.099	218.604	266.589
Fth1	11937.5	10579.8	14821	19210	19942.5	12065.8	6264.93	6414.32	4994.33	5306.15	5081.33	5849.94	5366.45	5629.36
Fut4	348.95	217.7	1173.36	272.454	261.032	309.024	173.759	129.535	140.732	111.419	200.812	228.836	201.942	208.127
Fut7	206.292	252.818	266.888	274.056	428.369	228.864	132.723	85.056	103.732	71.5281	95.7939	87.0325	98.6382	92.3708
G0s2	0	0	0	0	0	0	0	0.78033	0	0	0	0	0	0
G3bp1	3115.18	2968.7	2279.19	3103.47	2795.52	2749.6	2283.87	1857.19	1967.61	1693.29	1994.64	2047.52	2086.07	2132.71
Gabarapl1	324.827	358.003	361.514	381.329	385.637	313.974	677.723	708.54	817.303	769.615	549.218	551.456	405.217	599.241
Gad1	47.6219	13.2973	27.7426	18.4127	78.6336	47.4103	10.9	13.2656	7.92856	6.18993	26.2546	9.75365	18.6613	18.708
Gadd45a	674.401	807.552	432.698	1081.55	1115.14	1041.88	338.541	394.067	367.357	251.724	178.106	186.07	227.268	320.375
Gadd45b	285.939	227.588	235.704	464.32	377.931	290.745	519.352	507.215	517.339	449.802	404.463	373.64	235.266	344.344
Gata4	0	0	0.430118	0.533701	0.875652	3.80805	0	0	0	0	0.709584	0.75028	0	0
Gch1	85.6778	40.7441	326.029	72.0497	64.8858	52.7415	296.864	456.493	397.75	257.226	225.648	226.585	302.579	342.59
Gdf11	31.6093	20.1164	33.3341	9.33977	9.8073	11.9954	57.7058	33.5542	70.0356	70.8403	88.698	95.2856	71.9793	78.3398
Gdpd5	948.278	903.872	353.772	716.494	619.611	1103.38	59.6293	77.2527	66.0714	80.4691	99.3418	92.2845	104.637	115.171
Gem	307.775	388.348	359.148	366.92	492.817	330.729	53.2176	60.8658	58.1428	68.777	73.0872	90.0336	54.6509	70.155
Gfpt2	108.553	63.7586	122.368	21.8817	57.5303	30.8452	38.4705	39.7968	19.8214	61.8993	60.3147	48.0179	83.9758	68.9858
Gja1	1819.82	1121.06	1677.46	941.449	1374.77	1877.94	3507.23	2905.95	3524.91	4073.66	4508.7	3221.7	3007.8	3923.42
Gkap1	306.735	291.858	189.037	435.5	470.4	300.075	71.8117	102.223	114.303	80.4691	91.5364	79.5297	79.9769	87.6938
Gli3	375.568	360.56	215.059	224.955	107.705	477.53	166.065	184.938	194.911	230.403	243.387	242.341	272.588	292.313
Glis2	1042.27	1290.69	523.238	858.458	370.576	1398.89	379.576	328.519	382.553	515.828	485.356	345.129	371.226	320.959
Golga4	1918.6	1865.37	2125.43	1234.18	879.505	2346.14	2115.88	2084.26	2302.59	2879.69	2567.28	2158.56	2493.28	2112.84
Golm1	542.141	403.009	5480.99	570.793	587.65	568.733	707.217	610.999	644.856	654.07	712.423	787.794	836.426	979.247
Gpr15	13.3092	5.28481	13.1186	5.33701	13.5726	1.90403	15.3882	3.90165	6.60714	2.75108	5.67667	11.2542	10.6636	7.60013
Gpr182	19.7558	14.6611	31.6136	7.47182	7.00522	3.42725	60.9117	46.8198	85.2321	85.9713	73.7968	77.2789	66.6475	57.2933
Gpr183	639.88	550.472	474.85	556.383	457.353	624.902	268.653	207.568	227.946	257.914	394.529	489.183	354.564	383.514
Gpr65	236.446	201.334	306.889	308.479	338.352	213.441	296.223	252.827	245.785	249.661	283.834	366.137	390.554	325.052
Gprc5b	714.744	603.15	450.548	402.411	227.845	496.761	176.964	208.348	217.375	244.158	280.995	231.837	177.282	241.45
Grem1	198.182	119.675	282.372	66.9795	75.5688	66.0697	643.099	419.818	615.785	379.649	339.891	426.159	334.57	374.745
Gsto1	1764.92	2301.96	2798.78	3363.38	3045.26	2092.33	447.541	325.398	311.857	314.311	273.9	422.408	367.227	443.731
Hbegf	56.7719	36.8232	220.435	51.769	39.2292	63.9753	28.8529	17.9476	21.8035	64.6504	24.8354	33.7626	59.9827	61.3856
Hes1	571.254	562.747	536.787	647.113	660.767	549.692	251.982	247.365	280.803	244.158	328.537	297.111	199.942	289.389
Hivep1	1495.62	1121.91	928.409	561.187	272.766	1823.11	984.846	926.252	833.821	951.186	1073.6	1049.64	1186.99	1004.39
Hlx	213.779	184.627	155.057	108.608	82.7491	109.101	271.858	191.181	260.321	200.829	267.513	312.117	233.933	227.419
Hoga1	20.3797	19.7754	92.4753	20.2806	30.1224	7.99691	7.69411	20.2886	6.60714	13.7554	13.4821	5.25196	9.33064	11.1079
Hoxa4	28.6979	22.503	10.968	27.4856	21.1908	24.9427	12.8235	13.2656	11.2321	13.0676	13.4821	15.7559	8.66417	14.6156
Hoxd10	61.139	58.4738	112.046	36.5585	27.2328	23.2291	0	0	0	0	0	0	0	0
Hspg2	5142.33	3508.77	3569.98	1211.23	573.552	2843.66	5023.61	4795.91	5335.92	6086.08	7083.78	6050.26	5709.69	6555.4
Icam1	5231.13	4361.16	2177.9	4620.25	3610.31	6444.18	301.353	202.886	231.91	250.348	616.629	763.035	568.503	695.704
Icos	208.996	87.9664	262.802	67.5132	141.505	70.2586	14.747	3.12132	11.2321	27.5108	34.06	63.7738	53.318	48.5239
Id2	671.489	501.716	788.191	645.512	865.582	315.688	887.387	826.37	772.374	701.526	996.256	1006.88	861.085	1056.42
Ier2	701.851	575.021	802.6	644.177	635.286	518.847	327	203.666	235.875	226.276	308.669	290.359	234.599	279.451
Ier3	226.464	125.812	300.222	135.026	184.325	113.48	145.547	123.292	144.696	180.196	213.585	225.834	120.632	206.373
Ier5	1490.21	1698.81	1142.18	1672.89	1478.36	1560.16	751.458	554.815	698.374	663.698	847.244	1044.39	729.123	875.769
Iffo2	276.581	368.573	640.445	282.595	193.169	631.756	306.482	268.434	371.982	312.935	321.442	324.121	275.254	302.836
Ifih1	471.644	382.381	750.34	375.726	740.889	441.544	614.246	748.337	661.374	661.635	640.755	627.985	621.154	722.012
Ifit2	159.502	98.536	443.666	53.3701	312.082	79.7787	299.429	262.191	290.053	229.715	233.453	286.607	341.235	292.897
Ifnar2	1089.69	957.914	701.307	1175.48	1182.04	1011.8	1158.6	960.587	1026.09	953.25	997.675	1095.41	1146.34	1182.11
Ifngr2	2588.22	2648.71	2301.13	3616.63	3638.42	2964.19	861.099	625.825	759.821	811.569	1033.86	1121.67	1071.69	1032.45
Igsf11	4.15912	4.26194	9.24753	2.1348	2.80209	1.14242	4.48823	6.24264	3.30357	2.75108	2.12875	12.7548	8.66417	18.708
Il12b	31.1934	7.84197	15.0541	6.67126	53.3272	4.95047	1.28235	0	0	0	3.54792	4.50168	1.99942	3.50775
Il15	90.6687	74.4987	102.153	110.209	184.938	68.7354	171.194	155.286	154.607	151.309	141.207	142.553	181.948	168.372
Il15ra	341.047	260.149	216.134	353.31	356.303	289.031	90.4058	114.709	101.75	110.043	116.372	108.04	114.634	86.5245
Il18	64.8822	62.2243	247.748	66.9795	117.425	19.9923	75.6587	87.397	80.6071	106.604	68.1201	69.7761	85.9752	81.8475
Il1a	24.1229	34.266	34.1944	39.227	48.0733	49.3143	71.8117	95.2003	105.053	53.6461	65.9913	60.0224	93.3064	92.9554
Il1b	720.983	88.4779	746.039	114.746	492.292	52.9319	325.076	251.266	210.768	313.623	219.971	432.162	256.593	299.913
Il1rapl1	0	0	0	0	0	0	0	0	0	0	0	1.50056	0	1.16925
Il1rn	335.641	85.7502	813.353	158.776	377.318	226.198	298.788	193.522	218.035	211.833	246.935	269.351	202.608	256.65
Il2	2.28751	1.02287	4.08612	1.6011	5.95443	0.952013	1.92353	3.12132	0	0	0.709584	0	0.666475	1.75388
Il20ra	3.32729	0.68191	9.03247	0.533701	1.66374	0.761611	7.05293	7.8033	7.26785	8.94101	4.25751	4.50168	7.99769	8.18475
Il23a	248.299	255.716	121.938	299.14	411.819	293.601	0	0.78033	0	4.81439	1.41917	1.50056	1.33295	1.75388
Il6	37.0161	2.72764	40.6461	4.00276	11.2959	2.09443	5.77058	2.34099	1.32143	2.06331	1.41917	3.00112	9.99712	8.76938
Il6st	4573.36	3149.91	3649.55	1974.96	1888.17	5544.72	5483.33	5329.66	6030.33	5612.89	5519.15	5750.15	5696.36	6306.94
Il7r	380.975	327.317	297.856	160.377	385.287	149.085	226.976	187.279	183.678	225.589	273.19	285.107	264.59	287.051
Inhba	46.5821	10.2287	38.2805	3.73591	16.3747	35.4149	128.235	69.4494	104.393	76.3425	130.563	114.043	139.293	87.6938
Ipmk	441.906	383.916	1369.49	397.074	400.611	548.169	721.323	592.271	631.642	652.694	596.76	663.998	752.45	608.595
Ipo4	1235.88	1067.87	645.822	1002.56	752.185	1195.73	375.088	374.559	381.232	416.101	421.493	406.652	395.219	386.437
Irf1	1648.88	1288.47	2068.22	1475.95	1556.03	1481.52	984.846	749.897	776.338	800.565	1003.35	1240.96	1114.35	1072.79
Irs2	411.752	288.96	220.865	98.7347	41.4183	630.423	475.111	515.798	521.303	550.904	508.772	476.428	467.865	437.3
Itgb6	116.455	91.035	187.531	118.482	160.682	106.245	21.8	21.0689	16.5178	96.2878	31.2217	15.7559	71.9793	25.7235
Jag1	3671.04	3696.12	2039.19	2721.61	1750.25	5618.4	662.335	647.674	707.624	744.855	640.045	665.499	638.483	730.197
Jak3	619.916	498.647	306.244	328.76	227.057	537.126	522.558	544.671	550.374	489.005	642.174	787.044	510.52	483.485
Jarid2	724.726	678.33	763.029	343.97	340.454	532.366	1086.79	1123.68	1090.84	1131.38	1078.57	1108.91	1216.98	1130.67
Jun	611.806	681.058	1037.87	815.229	400.348	963.818	319.947	306.67	375.285	347.324	344.148	393.897	386.555	374.745
Junb	1594.6	1471.73	1399.6	1574.95	1279.94	1700.87	686.699	465.857	582.089	537.149	1172.94	1290.48	699.132	1193.8
Kat7	1071.18	956.209	860.881	844.048	722.676	1118.81	1443.93	1570.8	1341.25	1339.78	1356.73	1249.97	1293.63	1157.56
Kcng1	0	1.36382	3.87106	0	0	1.14242	7.05293	4.68198	9.24999	12.3799	9.93418	11.2542	11.3301	5.26163
Kcnmb4	4.15912	2.72764	7.74212	6.93812	9.19435	4.76007	5.12941	6.24264	6.60714	8.25324	12.7725	12.0045	7.99769	14.031
Kcns3	40.9673	38.5279	52.6894	22.6823	34.851	7.2353	23.0823	16.3869	8.58928	27.5108	19.1588	22.5084	16.6619	37.416
Kdm3a	706.634	763.74	714.425	660.455	673.464	1082.82	961.122	1220.44	1019.48	1255.18	1156.62	1040.64	1038.37	943.585
Kdm6b	808.116	803.461	626.681	285.797	118.826	776.081	742.481	691.373	583.41	667.825	674.815	642.24	581.166	442.561
Kif1a	113.128	89.5007	107.099	39.7607	37.2152	32.178	80.147	110.027	107.036	82.5324	56.7667	60.7727	65.3145	57.2933
Klf10	225.84	200.823	510.12	118.215	167.775	236.29	809.164	689.032	718.856	762.049	847.953	823.808	817.098	900.323
Klf2	235.406	114.39	217.209	98.7347	87.1274	91.3933	484.729	450.251	393.125	447.738	474.712	633.987	439.207	418.007
Klf4	347.286	295.438	3022.65	160.377	171.628	138.042	456.517	365.195	403.696	464.933	623.015	512.442	461.867	451.331
Klf6	1794.24	1505.15	2671.25	1453.27	1199.91	2769.03	2552.52	2310.56	2336.28	2332.92	2429.62	2552.45	2290.67	2529.09
Klf9	459.166	260.49	507.324	189.731	252.976	386.137	997.669	1282.86	1400.71	1123.82	991.999	712.016	967.721	873.43
Kpna7	0	0.340955	0.860235	0.533701	3.7653	0	0	0	0	0	0	0	0	0
Krt10	294.049	1839.79	3758.8	2363.76	30.9981	67.5929	26.2882	28.8722	27.75	33.013	11.3533	17.2564	11.9965	26.8928
Krt14	37151.1	53351.8	25226.4	58291.9	47050.4	40351.7	4.48823	1.56066	5.94642	3.43885	5.67667	2.25084	0.666475	0.584625
Krt18	1138.56	1119.36	2231.02	1887.17	4139.3	1451.25	7.69411	8.58363	9.9107	8.25324	7.80543	7.5028	6.66475	4.677
Krt20	4.78298	5.79624	5433.89	8.53922	10.5954	4.95047	0	0.78033	0	1.37554	0.709584	2.25084	0.666475	0
Krt26	7.0705	3.0686	173.552	0.266851	9.98243	43.031	0.641176	0	0.660714	0	0	0	0	0
Krt7	2926.56	516.547	1338.96	1052.73	187.565	213.251	10.2588	7.8033	11.2321	10.3166	14.9013	9.75365	17.9948	9.354
Ky	7.0705	2.21621	11.8282	2.1348	6.042	1.90403	34.6235	18.7279	15.8571	70.1526	76.6351	39.7649	101.304	35.0775
Kynu	55.9401	37.6755	58.7111	72.8502	83.975	37.5093	39.7529	40.5772	25.7678	43.3295	60.3147	80.28	69.3134	59.6318
L1cam	88.3812	127.176	485.388	55.2381	38.7038	88.5372	278.27	206.007	226.625	197.39	232.034	257.346	263.257	186.495
Lactbl1	0.207956	0	0	0	0	0	0.641176	3.90165	1.32143	0.68777	0	0.75028	1.99942	0.584625
Lama1	648.406	784.367	257.856	433.099	341.242	733.621	58.347	38.2362	58.8035	50.895	26.9642	45.0168	53.9844	49.6931
Lamb3	2754.17	3560.42	2038.11	2982.32	731.257	5321.94	15.3882	10.1443	9.24999	7.56547	24.1259	4.50168	14.6624	11.6925
Lamc2	2328.27	1904.23	1598.96	2056.08	1594.04	3431.25	14.1059	13.2656	17.8393	15.1309	28.3834	24.7593	28.6584	30.4005
Lamp2	3683.1	4177.04	4306.34	4483.62	5044.89	5468.17	4778.04	4215.34	4288.03	4184.39	4384.52	4791.29	4713.97	4786.91
Laptm5	2294.38	1467.64	2284.57	2284.51	1666.02	2068.15	3675.22	2566.51	2580.09	2667.86	2955.42	3891.7	3594.96	3281.5
Lasp1	5169.36	4134.59	3810.2	3654.25	3888.86	5834.32	2400.56	1849.38	1942.5	1881.74	2173.46	2247.84	1886.79	1942.71
Lcn2	1135.02	226.053	587.541	1637.93	646.582	1386.32	17113	10484.5	11010.8	9151.47	10289	11577.6	11669.3	9858.54
Ldlr	1801.52	1450.93	1871.23	884.076	534.323	1638.03	587.317	486.926	428.142	352.826	601.727	597.223	715.127	510.962
Lif	270.55	180.877	142.799	102.471	63.9226	275.322	33.9823	14.8263	18.5	20.6331	41.1559	61.523	43.9873	52.6163
Litaf	1446.75	1298.19	1834.45	1626.19	1930.46	1430.3	1436.87	1071.39	1246.77	1179.53	1307.76	1493.06	1280.3	1390.82
Lix1l	394.492	309.587	527.109	210.011	261.557	237.242	341.747	375.339	413.607	328.066	419.364	400.65	305.245	434.961
Lonrf1	125.397	119.846	135.272	100.336	40.28	119.382	160.935	181.817	191.607	163.002	161.785	154.558	181.948	165.449
Lpo	5101.99	4053.62	1979.83	5827.22	4844.55	7589.64	13.4647	7.8033	9.24999	9.62878	14.1917	7.5028	19.3278	9.354
Lrp1	5517.27	3625.55	4376.88	1766.28	1163.3	3070.24	13452.5	11530.2	12041.5	14045	13335.2	13458.5	13138.2	12542
Lrp12	263.272	196.39	255.06	220.419	186.601	333.966	237.876	248.145	235.875	223.525	234.163	190.571	241.93	226.25
Lrp4	1359.61	1279.43	796.578	712.491	498.596	1170.79	5191.6	4511.09	6129.44	5525.55	5497.86	4793.54	4171.46	4535.52
Ltb	625.531	544.676	466.248	784.274	1025.3	533.699	268.011	168.551	177.071	202.204	315.055	516.193	277.253	333.821
Madcam1	9.77392	38.5279	16.5595	6.67126	237.74	2.66564	0	2.34099	0.660714	0	4.25751	13.505	5.3318	14.6156
Madd	804.165	873.186	705.178	591.074	422.502	949.919	974.587	905.183	957.374	1068.11	963.615	1084.91	1019.71	951.185
Maff	169.484	135.871	217.209	163.846	216.987	152.893	77.5823	64.7674	91.1785	87.3468	126.306	97.5365	82.6428	116.34
Maged1	1999.7	2157.05	1703.91	1873.82	1877.31	1508.94	1706.81	1475.6	1712.57	1658.21	2088.31	1649.87	1421.59	2194.68
Maml2	311.102	235.941	207.532	214.014	162.959	316.068	293.017	312.132	287.41	305.37	336.343	366.137	323.24	309.851
Map2k3	608.687	505.296	1093.36	571.06	467.073	593.295	1039.99	1074.51	940.195	1062.61	952.262	996.372	1071.02	985.094
Map3k6	90.0448	74.6692	171.402	55.5049	38.7038	78.4459	411.635	505.654	453.25	430.544	356.211	298.612	249.261	291.143
Map3k8	110.425	86.6026	107.314	60.3082	89.0538	105.102	264.806	316.814	321.107	324.628	288.801	389.396	327.905	269.512
Mapk9	461.454	399.429	572.487	373.591	351.312	412.031	704.652	710.881	729.428	702.213	772.737	682.005	793.105	673.488
Marcks	4208.82	4600.68	2654.9	4967.69	5211.71	5248.07	2399.28	2007.01	2072.66	2263.45	2563.02	2898.33	2644.57	2993.87
Mbd3l1	0	0	0	0	0.0875652	0	0	3.12132	0	0	0	0	0	0
Mcl1	2966.28	2396.06	4173.22	2481.98	2434.4	3414.3	3292.44	3004.27	3110.64	3031.69	3008.64	3852.69	3565.64	3497.81
Mctp2	113.336	94.1036	248.393	123.819	77.7579	145.468	507.17	443.228	449.285	513.764	440.652	509.44	575.168	356.037
Mdm2	1579.63	1303.3	1016.15	1342.26	1213.13	1897.36	1002.8	945.76	1000.98	944.996	979.936	1001.62	939.063	964.632
Med13l	835.982	744.987	656.36	267.651	133.887	907.459	3253.97	3626.19	3379.55	3354.26	3037.02	2877.33	3185.08	2697.46
Mfng	185.289	143.372	142.799	202.54	175.306	125.475	200.688	158.407	161.875	167.128	179.525	283.606	197.943	199.942
Mfsd2a	112.504	109.106	136.347	90.4624	45.5339	159.557	4.48823	1.56066	1.98214	4.12662	2.83834	4.50168	5.99827	2.92313
Micall2	687.086	726.064	358.288	735.707	570.4	972.577	287.247	375.339	318.464	253.099	223.519	218.332	357.897	277.112
Mkx	34.5207	31.3679	101.508	8.00552	33.4499	8.75852	96.1764	72.5707	105.714	96.2878	67.4105	66.775	92.64	80.0937
Mmp14	5981.64	5713.39	4347.84	4782.23	3972.4	6274.91	2226.8	2711.65	2810.68	2797.85	2592.11	2382.14	1653.52	2360.13
Mmp9	736.995	222.132	534.421	280.46	621.976	772.083	11328.3	6175.53	5958.32	6507.68	8075.07	13533.6	10077.8	11479.7
Mpp5	510.739	557.291	644.961	538.238	662.431	733.431	732.223	778.77	745.285	889.975	750.74	746.529	765.113	789.244
Msc	326.491	332.431	83.0127	356.246	611.555	284.081	19.2353	12.4853	13.875	12.3799	29.093	45.0168	26.659	49.1085
Msmb	0	0	0	0	0	0	1.28235	3.12132	2.64285	1.37554	0	0.75028	0	1.75388
Msx1	8.52619	19.6049	16.9896	40.2944	16.8125	28.9412	9.61764	16.3869	17.8393	8.94101	24.8354	15.0056	12.663	20.4619
Mt3	11.2296	13.4677	16.1294	16.011	32.3116	5.33127	41.6764	12.4853	11.2321	13.0676	22.7067	66.775	43.3208	64.8934
Mtss1	966.162	851.195	593.347	974.272	733.096	1724.29	1095.77	1063.59	1036	1207.04	1175.07	1106.66	1111.68	1118.97
Mxd1	686.046	591.728	2978.13	423.225	547.37	642.799	3226.4	2966.82	2601.23	2754.52	2399.81	2511.19	2700.55	2334.99
Myadm	1337.99	931.149	1963.06	842.714	595.619	1615.95	741.199	618.802	615.785	734.539	777.704	837.313	817.764	676.996
Myc	1270.4	1417.69	681.521	1174.68	793.166	1297.59	575.135	434.644	386.517	469.747	483.227	435.913	445.871	406.315
Myof	1584.62	1240.22	1732.51	1269.41	853.586	2161.45	970.099	763.163	816.642	843.894	916.073	1167.44	1094.35	1077.46
N4bp1	1117.14	986.383	1035.08	747.449	384.586	1390.7	1032.93	950.442	857.606	967.005	1017.54	989.62	966.388	855.891
Nampt	1108.61	973.086	1485.63	1104.76	1365.32	1226.19	1200.28	999.603	1039.3	979.385	1093.47	1189.19	1273.63	1166.91
Nbeal1	186.12	98.1951	249.253	65.9121	80.6476	296.076	1836.97	2284.03	2049.53	2495.92	2228.8	1966.48	2024.08	1970.77
Ncoa1	429.637	346.41	601.735	176.655	113.835	290.554	1095.77	1061.25	957.374	1068.11	1006.9	997.123	1033.04	922.539
Ncs1	392.62	371.641	244.522	331.695	194.132	542.076	32.0588	18.7279	38.3214	41.954	47.5421	35.2632	33.9902	35.6621
Nfat5	2881.23	2226.78	1528.85	1291.82	935.985	3676.29	2040.22	2776.42	2303.25	3026.88	2607.72	2289.11	2222.69	1916.4
Nfe2l2	1513.71	1300.06	1803.05	1617.38	1526.26	1796.07	1720.27	1594.21	1601.57	1581.18	1627.08	1693.38	1631.53	1763.81
Nfil3	146.609	74.4987	212.263	161.178	110.507	228.864	239.8	163.089	209.446	187.074	230.615	252.094	206.607	205.788
Nfkb1	1920.47	1312.34	1581.76	1371.35	1032.48	2268.84	1723.48	1317.98	1378.91	1313.64	1641.98	1910.21	1660.19	1689.57
Nfkb2	6171.71	6249.2	2520.27	5392.52	4015.92	6595.74	572.57	432.303	502.803	595.609	1102.69	1145.68	746.451	914.938
Nfkbia	9498.17	9925.38	4767.42	10888.6	7854.77	9022.61	1082.3	778.77	811.356	856.962	1852.72	1732.4	1360.94	1904.12
Nfkbib	540.893	530.867	341.513	671.396	688.788	531.795	128.235	117.05	91.1785	106.604	126.306	120.795	119.965	122.771
Nfkbie	1353.17	1065.31	638.94	1268.07	1204.98	1591.77	291.094	223.174	207.464	259.289	471.164	550.706	416.547	430.284
Ngef	16.4285	27.2764	246.242	17.6121	12.6094	0.761611	354.57	562.618	570.196	579.79	471.874	393.897	173.95	299.328
Ngf	72.9925	123.255	29.6781	75.5187	39.1416	37.8901	9.61764	13.2656	18.5	20.6331	24.1259	24.009	20.6607	16.3695
Ninj1	651.733	667.249	568.616	1316.64	1289.4	747.14	333.411	319.155	296	269.606	331.376	419.407	310.577	368.314
Nlrp3	98.779	31.1974	86.8838	37.8928	30.1224	55.0264	234.67	153.725	138.089	163.689	188.749	210.079	175.283	171.295
Npr1	110.425	105.185	121.723	47.4994	44.7458	35.4149	318.023	287.942	400.392	306.058	283.834	324.871	315.242	333.236
Nr2f2	206.916	152.407	206.672	117.948	97.1974	97.4862	130.159	225.515	144.036	130.676	106.438	138.802	170.617	132.125
Nr4a1	291.97	51.4842	714.856	47.4994	47.3728	59.7864	125.67	131.095	93.1606	193.951	167.462	102.038	175.949	112.833
Nr4a2	57.8117	51.8252	106.024	37.8928	38.4411	39.9846	96.8175	119.391	112.321	122.423	110.695	85.532	58.6498	71.9089
Nr4a3	19.9638	4.77337	41.7214	1.0674	2.18913	2.85604	8.97646	10.1443	3.96428	10.3166	15.6109	9.75365	13.996	5.26163
Nrgn	12.0614	8.3534	11.6132	6.40441	6.91765	3.23685	118.618	154.505	188.303	136.179	115.662	129.799	147.291	159.603
Nrip2	23.291	28.9812	22.7962	6.40441	10.8581	4.95047	35.9058	50.7215	76.6428	60.5238	25.545	36.0135	56.6503	55.5394
Ntrk3	3.11934	11.5925	6.23671	4.80331	7.61817	1.14242	5.12941	20.2886	7.92856	10.3166	0	9.00336	11.3301	2.92313
Nxnl2	64.6742	69.2139	23.2264	104.072	116.287	74.257	0.641176	3.12132	3.96428	5.50216	2.83834	3.7514	1.99942	3.50775
Olr1	8.52619	1.70478	25.1619	1.33425	2.80209	1.90403	260.959	254.388	238.518	201.517	223.519	188.32	253.26	175.972
Orai1	181.337	157.692	294.631	204.674	194.132	151.561	308.406	288.722	270.893	244.846	285.253	342.878	313.91	315.113
Pacs2	744.274	739.191	699.586	529.698	428.281	875.471	1102.82	1206.39	1124.53	1095.62	1024.64	1033.14	1052.36	1010.23
Panx1	478.714	452.107	507.324	622.296	525.479	579.205	190.429	142.02	153.286	138.93	163.204	216.831	233.266	205.788
Pcsk2	0.415912	0.340955	10.968	2.1348	0.875652	0.380805	0	1.56066	3.96428	0.68777	4.25751	4.50168	3.99885	1.16925
Pde4b	1326.13	945.98	795.288	758.656	622.676	1438.68	293.017	269.994	237.196	396.156	387.433	468.925	442.539	411.576
Pdlim5	1272.27	1185.5	1537.46	1248.33	940.801	1887.08	1305.43	1231.36	1253.37	1451.88	1268.03	1487.06	1742.83	1444.02
Pdpn	4663.62	4783.09	2097.25	7185.22	6256.01	6089.08	231.464	266.873	297.321	252.412	278.867	237.839	193.944	270.681
Per1	1294.52	1023.21	921.312	656.452	292.118	1026.65	862.381	1331.24	1037.32	1293.7	1244.61	617.481	916.403	748.32
Pfkfb3	1041.65	1027.98	694.21	976.673	657.44	2631.56	752.74	653.136	573.499	671.264	719.518	742.027	788.439	638.411
Pfn1	6246.37	5638.03	6390.04	8820.75	7976.58	7390.29	5567.33	3690.96	4124.17	3655.5	4568.3	5489.05	4665.32	5142.36
Pgam1	864.472	679.694	779.588	925.438	844.304	771.512	426.382	278.578	284.107	245.534	347.696	447.917	341.901	381.176
Phlda1	167.404	134.677	302.803	143.566	90.8051	231.91	232.106	454.152	296	377.586	266.094	197.324	131.295	181.818
Phlda2	0	0.852388	21.936	0.533701	1.40104	1.52322	0.641176	0	2.64285	0.68777	0	0	0	0
Pi4k2a	922.076	973.938	720.017	724.499	524.165	877.756	398.17	341.004	329.696	382.4	393.819	437.413	350.566	369.483
Pigz	375.568	394.144	158.068	294.336	341.855	268.277	28.8529	31.2132	31.0535	37.1396	29.8025	38.2643	31.9908	34.4929
Pik3r1	4233.36	3458.99	2875.98	2341.88	1313.57	3382.69	4582.48	4838.05	4893.24	4061.28	3667.13	3690.63	3824.9	3928.68
Pik3r5	238.941	128.199	313.986	131.824	137.828	116.907	650.152	447.129	457.214	466.996	527.221	663.248	523.849	474.716
Pitpnc1	408.841	292.369	305.384	204.941	147.723	403.273	737.352	745.996	692.428	786.809	643.593	720.269	834.426	672.904
Piwil2	17.6762	13.1268	33.7642	14.6768	10.1576	11.4242	27.5706	36.6755	35.0178	53.6461	38.3175	33.7626	17.3283	27.4774
Pkn1	1026.26	962.346	1066.69	685.272	584.498	799.882	1749.13	1413.18	1567.87	1423	1538.38	1664.87	1401.6	1461.56
Plac8	226.464	107.23	8068.15	167.849	476.53	44.3638	2921.84	1825.19	1642.53	1443.63	1720.03	2292.11	2132.72	1988.31
Plat	529.871	238.157	545.604	384.265	542.904	307.119	41.6764	49.9411	53.5178	41.954	95.0843	120.045	85.9752	116.925
Plau	852.411	1017.07	706.683	1130.65	968.121	1447.63	398.17	242.683	333.66	246.222	290.93	438.164	368.56	365.391
Plaur	243.932	109.958	214.199	163.046	145.884	118.621	553.976	411.234	476.375	372.771	485.356	553.707	474.53	432.038
Pld3	1025.22	948.026	1072.71	1681.43	999.469	990.284	1361.86	1154.11	1233.55	1039.91	967.163	1093.16	1039.7	1236.48
Plek	838.686	481.258	1002.6	679.135	1064.62	539.982	7424.17	7551.26	8628.92	7892.16	6874.45	6715.76	8570.86	9230.06
Plk2	882.564	809.428	706.898	616.692	312.958	849.386	251.982	269.214	282.125	295.053	419.364	447.917	289.25	379.422
Plxnb1	7158.88	6961.11	2661.78	3506.95	1868.12	9475.2	413.558	565.739	501.482	561.221	715.261	497.436	380.557	502.193
Pmepa1	1174.74	1018.6	1214.22	1220.31	982.832	1435.83	537.946	578.225	548.392	694.648	657.785	638.489	516.518	635.488
Pnkd	961.587	831.249	621.735	930.775	705.776	1104.91	100.023	99.8823	89.1963	95.6001	159.656	146.305	119.299	153.172
Pnrc1	1535.75	1504.46	914.86	1656.07	1426.26	1883.65	1152.19	1342.95	1212.41	1305.39	1339.7	1367.01	1073.69	1121.31
Pou2f3	10.6057	17.5592	45.5925	6.13756	23.9053	5.14087	1.92353	0.78033	0.660714	2.75108	0.709584	0	1.33295	3.50775
Ppp1r15a	381.807	298.506	268.178	301.007	344.482	367.858	1078.46	1507.6	1340.59	889.975	684.749	558.959	855.087	1107.86
Ppp2r5e	948.278	818.122	783.889	838.711	742.816	1216.1	710.423	796.717	654.767	748.982	649.27	673.002	743.786	626.718
Ptger4	441.074	325.442	328.18	411.217	396.758	589.487	223.77	168.551	188.303	201.517	271.061	310.616	270.589	308.682
Ptges	1095.3	972.234	696.361	1245.12	427.406	2036.17	83.994	60.8658	58.8035	57.0849	92.2459	77.2789	95.3059	88.863
Ptgfr	26.4104	52.5071	136.777	14.9436	164.973	26.6564	480.241	308.23	339.607	343.197	288.801	352.632	433.208	472.962
Ptgfrn	2921.36	2742.81	3237.93	1775.36	1679.06	3243.13	561.67	366.755	535.839	592.858	692.554	587.47	607.158	706.227
Ptgs2	122.07	19.9459	122.799	13.6094	93.8699	25.3236	16.6706	37.4559	31.0535	22.0086	147.594	135.801	86.6417	81.2629
Ptpn3	606.607	558.996	687.543	432.565	268.387	885.182	246.211	274.676	233.232	453.928	305.121	201.075	487.193	255.481
Ptpre	393.868	289.471	347.32	188.93	152.188	287.318	1352.88	1117.43	1092.16	969.068	1055.86	1254.47	1274.3	959.37
Ptx3	49.0776	28.1288	50.5388	27.2188	27.6706	12.9474	96.1764	118.61	154.607	96.9756	64.5722	86.2822	93.9729	115.171
Rab3gap2	568.135	497.624	637.649	440.037	330.471	618.999	1498.43	1621.53	1456.21	1451.88	1489.42	1473.55	1406.26	1398.42
Rac1	3741.54	3453.19	4885.49	4216.51	4306.54	3798.91	3440.55	3151.75	3179.35	3174.75	3262.67	3571.33	3445.01	3584.92
Rac2	6093.31	4709.27	3196.63	5783.19	5074.32	7372.96	4252.28	2819.33	2807.37	2490.42	3033.47	3749.15	3235.07	3024.85
Rac3	1215.92	1266.99	441.086	1896.51	2456.9	1127.18	29.4941	31.9935	34.3571	39.8907	26.2546	36.0135	32.6573	33.9083
Radil	57.1878	62.5653	46.2377	8.53922	21.8037	13.3282	28.2117	46.8198	40.3035	50.895	46.123	35.2632	49.3191	23.9696
Rala	973.857	1125.15	1067.34	1580.02	1483.79	1311.49	405.223	295.745	337.625	350.763	386.014	506.439	397.885	468.285
Ramp1	135.171	125.131	341.513	263.648	539.577	119.192	584.752	463.516	519.982	410.599	503.805	475.678	496.524	517.978
Rap2c	795.223	708.846	799.589	800.285	914.881	1107.38	1047.04	813.885	845.713	866.591	849.372	995.622	975.719	982.17
Rarres1	33.6888	34.6069	71.1845	18.9464	19.3519	25.1332	3.20588	14.8263	14.5357	11.6921	27.6738	35.2632	16.6619	25.1389
Rassf2	890.882	423.296	764.534	433.632	568.561	962.866	1452.26	941.078	1116.61	1125.19	1412.78	1524.57	1350.94	1346.98
Rbms1	779.418	670.829	648.833	502.213	429.07	944.016	1096.41	1072.17	1054.5	1158.21	1103.4	1219.21	1056.36	966.385
Rcan1	1067.02	1008.89	764.964	970.269	768.122	963.437	276.988	201.325	210.107	312.248	250.483	396.898	399.885	296.405
Reck	138.499	182.922	208.822	52.0359	94.1326	67.9737	342.388	355.831	381.232	416.789	385.304	339.877	356.564	368.899
Rel	117.079	68.0206	88.1741	39.7607	50.7003	104.531	219.923	151.384	148	204.956	214.294	285.107	259.925	181.234
Rela	1077.63	1082.19	873.354	1098.09	907	1160.31	659.129	630.507	614.464	658.884	723.066	669.25	620.488	609.179
Relb	2665.37	2713.83	1145.62	2907.07	2592.54	2883.08	178.247	103.004	164.518	193.951	315.765	366.137	271.922	306.928
Rgl2	1067.85	1293.24	665.822	1149.06	870.748	1240.28	1093.2	1036.28	1173.43	1028.9	1110.5	1181.69	1021.04	927.8
Rhob	1247.32	1120.21	1717.67	1021.24	643.604	957.725	1209.9	1012.09	1092.82	889.975	1082.83	1003.88	893.076	1080.39
Rin2	1726.66	2120.74	1668.86	1867.95	1889.48	2079.58	1031.01	932.495	887.999	1070.17	1070.05	1159.93	1109.68	1206.67
Ripk2	95.4517	108.765	115.272	100.336	123.642	110.814	155.806	133.436	151.303	136.179	178.815	189.821	146.624	156.095
Rnd3	1248.57	1139.64	1075.72	1213.9	1420.66	1374.52	802.111	731.95	846.374	808.818	925.298	971.613	842.424	1028.36
Rnf19b	2045.04	1733.76	1704.99	2039.27	1590.62	2868.23	907.905	817.786	823.91	759.986	1128.24	1228.96	1161.67	1234.14
Rnf6	797.302	792.721	910.129	911.028	901.309	991.807	777.105	727.268	762.464	806.755	775.576	847.817	835.759	809.706
Rora	35.5604	17.9001	51.3991	12.2751	10.5078	35.2245	201.329	175.574	200.196	238.656	181.654	185.319	213.272	156.68
Rspry1	475.387	441.707	569.261	488.07	570.4	531.414	880.975	816.226	839.767	839.08	789.767	838.063	839.758	816.721
Rybp	231.039	187.355	312.265	180.124	164.185	214.393	240.441	214.591	216.053	241.407	258.289	234.838	231.933	201.696
S1pr2	355.604	356.469	344.309	325.558	336.688	339.678	216.076	124.853	126.196	160.25	251.193	288.108	230.6	257.82
Saa1	16.6365	8.18292	1863.27	20.2806	100.087	3.42725	0	0	0	0	1.41917	0.75028	0.666475	0
Sat1	1554.89	1652.44	2349.73	3137.36	3362.42	1214.77	1298.38	1096.36	1080.27	1079.11	1065.8	1348.25	1189.66	1329.44
Scaf11	1661.57	1347.8	1525.2	1296.63	1137.91	1942.11	2708.33	2759.25	2646.82	2705.69	2610.56	2809.8	2872.51	2534.93
Sdc4	2145.48	2125.51	2273.17	1875.69	1752.97	2003.23	1057.94	831.052	1093.48	1011.02	1438.33	1646.87	1130.34	1369.19
Serpinb2	29.5297	13.6382	187.316	17.6121	11.9964	16.7554	211.588	241.902	284.768	242.783	180.944	182.318	263.924	289.974
Serpinb8	305.903	251.284	261.942	282.061	394.919	520.18	94.2528	53.0625	77.9642	103.853	105.018	126.797	94.6394	144.987
Serpine1	558.153	130.586	401.73	81.1226	152.626	235.528	272.5	375.339	371.321	520.642	511.61	411.904	279.919	356.621
Sgk1	2460.32	2125.34	2193.6	1763.88	1289.4	2083.77	723.246	621.923	662.035	612.803	728.743	733.024	820.43	870.507
Sh2b1	845.34	848.808	615.283	721.831	456.39	871.473	605.911	578.225	568.874	566.723	604.566	561.96	523.849	480.562
Sh2b3	661.715	493.021	387.321	396.807	281.172	812.448	780.311	647.674	665.999	665.762	732.291	802.8	763.78	691.612
Sh3kbp1	392.413	381.188	580.229	378.127	324.166	494.666	1489.45	1264.14	1278.48	1223.54	1424.85	1509.56	1372.27	1314.82
Sh3pxd2b	1767.42	1383.94	1243.47	931.575	611.03	2543.59	1899.8	1942.24	2009.23	2213.93	2434.58	1668.62	1428.25	1919.91
Skil	1129.82	830.908	1298.74	754.92	804.637	1667.17	2486.48	3046.41	2722.14	3094.28	3795.57	3240.46	2510.61	3010.82
Slamf8	179.466	75.5216	167.961	86.4596	195.095	46.6487	41.6764	33.5542	37	39.2029	101.471	159.059	102.637	112.248
Slc12a2	294.673	195.197	1552.72	289.266	211.12	358.719	602.705	691.373	639.571	677.454	606.695	600.975	801.769	649.519
Slc16a6	351.237	310.269	281.942	199.071	250.787	492.191	471.264	509.556	500.16	440.173	315.055	377.391	497.19	366.56
Slc25a18	4.15912	3.0686	1.50541	0.266851	0.875652	1.14242	52.5764	78.033	50.8749	57.7727	67.4105	49.5185	55.9839	37.416
Slc2a3	51.573	26.424	87.0988	17.879	34.0629	30.8452	2804.5	2637.52	2921.01	2447.09	2434.58	2406.15	2772.53	2851.22
Slc2a6	305.903	351.013	141.724	299.14	351.312	448.208	234.029	195.083	167.161	205.643	205.07	238.589	251.261	208.127
Slc44a1	1313.03	890.575	1602.83	796.549	814.707	1365.76	1078.46	1250.87	1344.55	1193.28	1366.66	1257.47	1297.63	1356.92
Slc6a12	1.24773	0.68191	4.08612	1.33425	2.10157	0.952013	44.2411	45.2592	25.1071	27.5108	31.2217	31.5118	44.6538	38.5853
Slc7a2	144.321	122.232	253.984	65.6452	99.9995	173.457	605.911	707.76	691.767	721.471	747.902	721.77	727.79	615.61
Slco2a1	845.756	522.855	797.868	453.379	281.872	985.715	103.87	133.436	122.893	94.2245	182.363	185.319	202.608	275.358
Smad3	714.952	558.826	487.969	445.64	353.238	708.107	1182.33	1356.99	1214.39	1393.42	1341.11	1192.2	1204.32	1165.74
Smad4	4148.93	3069.79	2149.94	1762.82	1716.98	4417.53	1064.35	976.974	990.41	1114.19	1023.93	1056.39	1049.7	1019.59
Smox	451.888	455.005	541.088	478.73	405.952	453.92	1026.52	1442.05	1357.11	1141.01	1047.35	765.286	917.735	1108.45
Smpd3	14.141	16.3658	1125.62	10.674	9.8073	8.94892	752.099	558.717	624.374	1237.99	1756.93	522.945	860.419	1026.6
Smurf1	2238.23	1997.32	1209.71	1434.32	968.559	2793.97	422.535	385.483	414.267	440.861	549.928	526.697	480.528	506.285
Snn	2009.48	1632.83	1043.68	1742.53	1210.5	1879.46	501.399	431.523	490.249	512.389	669.138	774.289	645.814	666.473
Socs3	436.291	146.781	381.729	119.015	150.437	231.339	257.111	239.561	227.285	215.96	245.516	390.146	239.264	326.221
Sod1	1400.79	1483.5	1692.3	2435.01	2763.91	990.855	886.746	868.508	789.553	726.973	711.003	750.28	758.448	950.016
Sod2	1321.56	1118.16	1221.75	1799.91	1664.53	1156.89	640.535	519.7	556.982	613.491	577.602	670	725.791	703.304
Sox5	11.8535	4.60289	24.5167	3.73591	2.88965	6.47369	46.1647	52.2821	50.8749	51.5828	42.5751	36.7637	45.3203	30.4005
Sp6	596.833	600.252	346.675	519.024	277.144	850.338	205.176	288.722	257.678	350.075	329.247	228.085	149.29	191.172
Sphk1	1122.34	1333.13	648.833	1557.07	1028.45	1300.64	382.782	437.765	505.446	352.138	330.666	261.848	323.907	404.561
Spsb1	899.409	762.717	508.614	754.12	493.08	1037.88	169.27	167.771	144.696	153.373	211.456	210.079	183.947	245.543
Sqstm1	2442.44	2137.96	2346.08	3189.13	2785.01	2440.39	2430.06	2420.58	2467.77	2422.33	2414.01	2613.23	2268.01	2607.43
St6galnac5	15.1808	6.64863	8.60235	6.13756	14.1856	5.71208	14.747	13.2656	5.94642	5.50216	4.96709	5.25196	10.6636	5.84625
Stat5a	1407.65	1359.22	623.025	898.486	856.3	1251.9	481.523	407.332	427.482	397.531	430.008	499.687	477.196	516.809
Stat6	2230.74	1966.46	1602.83	1891.17	1745.96	2207.15	1997.26	1769.01	1801.77	1816.4	1900.98	2172.81	1775.49	1884.83
Stx12	972.817	878.301	1259.6	1164	1058.49	1177.07	792.493	753.019	817.303	744.167	778.414	759.284	785.107	809.121
Swap70	1638.48	1421.27	934.216	1241.92	1071.27	1575.96	1859.41	1914.15	2138.07	2079.82	2378.53	2393.39	1866.13	2104.07
Sytl4	51.9889	87.796	89.2494	63.5104	94.7456	72.1626	241.082	321.496	355.464	290.239	286.672	263.348	353.232	384.099
Tank	1530.55	1437.47	1140.24	1794.84	2297.62	1856.62	763.64	724.927	685.16	711.154	715.261	876.328	844.423	785.152
Tap1	3925.37	3227.14	2916.63	3398.08	2952.09	3604.7	904.699	655.477	670.624	735.226	845.115	1093.91	999.045	833.091
Tbc1d20	681.679	568.372	753.136	501.679	433.098	725.815	559.105	533.746	547.732	513.764	634.368	645.991	570.502	609.764
Tbcel	395.948	353.741	313.341	281.527	245.27	369.572	657.846	906.744	739.339	646.504	591.084	468.175	727.124	702.72
Tbkbp1	890.675	771.752	339.793	647.913	313.659	833.202	344.953	307.45	300.625	317.75	342.729	319.619	275.92	296.99
Tcea2	96.0756	124.108	39.5708	110.209	86.0766	84.7292	103.87	108.466	105.053	112.107	131.983	142.553	123.964	104.063
Tcp11l2	326.491	336.352	324.524	329.56	376.968	305.025	1218.88	1417.08	1087.53	1059.85	921.04	1049.64	1099.02	1020.17
Tert	113.544	119.334	37.6353	61.9093	36.9525	145.658	19.8764	13.2656	25.7678	21.3209	26.9642	25.5095	23.9931	25.7235
Tfec	72.3686	50.6318	151.616	93.1309	87.0398	56.3592	221.206	191.961	208.125	178.133	192.297	234.087	239.264	240.866
Tgif1	304.447	339.25	310.33	313.549	377.406	349.96	151.959	125.633	144.696	145.807	197.974	234.838	177.949	181.818
Tiam1	1759.31	1607.43	1064.97	914.764	620.4	2152.31	1191.95	824.029	854.963	776.493	901.172	1021.88	963.722	793.921
Tiparp	154.303	90.8646	278.286	64.5778	116.549	95.0109	546.923	610.218	581.428	657.508	574.763	657.246	573.168	571.763
Tle2	27.0342	47.0518	28.1727	5.87071	12.6094	15.2322	414.841	399.529	477.035	442.236	415.107	338.376	323.24	301.667
Tlr2	510.323	395.678	515.496	512.086	559.454	405.938	583.47	394.847	427.482	477.313	607.404	720.269	593.829	597.487
Tlx1	1259.17	1510.09	437.86	1548	1170.05	1257.04	1.92353	1.56066	0.660714	1.37554	0	0.75028	0.666475	3.50775
Tmc5	8.52619	2.55716	388.826	1.86795	1.31348	2.47523	0	0.78033	1.98214	4.12662	0.709584	0	1.99942	0.584625
Tmem104	283.652	253.33	255.92	210.545	117.337	313.593	287.247	235.66	280.143	233.842	295.187	265.599	263.924	206.373
Tmem176b	11971.6	10258.7	5738.85	17334.9	16006.8	14827	1999.83	1550.52	1777.32	1636.89	2615.53	3170.68	2277.34	3403.69
Tnc	5890.35	3359.09	4515.16	4949.54	4920.46	5250.92	30150	23326.4	29656.8	21961.2	27905.8	33388.2	25805.9	36174.3
Tnf	222.305	158.203	189.682	152.905	102.539	351.674	129.517	69.4494	93.1606	71.5281	95.7939	144.054	106.636	82.4322
Tnfaip2	3491.99	2680.25	2027.79	3134.96	1695.44	4689.24	2025.47	1983.6	2062.09	1714.61	1601.53	1767.66	1858.13	1833.97
Tnfaip3	3283	2867.09	1829.08	1584.03	1324.86	3408.97	343.67	290.283	243.143	323.252	886.271	891.333	687.135	874.599
Tnfaip6	61.3469	33.2431	180.004	23.4829	52.6267	20.1827	162.859	208.348	196.893	214.584	139.079	101.288	84.6423	74.2474
Tnfaip8	948.278	1034.97	930.99	1233.12	1352.18	1157.08	1060.5	841.976	769.071	744.167	861.435	1043.64	983.716	936.57
Tnfrsf1a	1560.29	1313.7	1672.73	1347.06	1056.56	1249.61	1372.76	1117.43	1162.86	1230.42	1205.58	1361.01	1250.97	1310.15
Tnfrsf1b	1322.39	975.984	1327.34	876.07	742.903	1791.12	1470.86	1150.99	1067.71	1099.74	1359.56	1637.86	1448.25	1445.19
Tnfrsf21	1580.67	1720.63	1308.63	1409.24	732.921	2750.56	1035.5	880.213	850.999	799.877	808.216	1029.38	1009.71	878.107
Tnfrsf9	121.03	34.9479	140.218	31.7552	152.626	33.5109	20.5176	7.02297	23.7857	13.7554	63.153	83.2811	59.3162	76.5859
Tnfsf10	198.598	127.517	389.687	80.8557	143.782	63.2137	179.529	183.378	200.857	223.525	205.07	250.594	200.609	211.634
Tnfsf15	93.3721	51.9957	55.7002	40.5613	55.1661	72.353	7.69411	13.2656	7.92856	16.5065	21.9971	21.7581	11.3301	15.7849
Tnfsf9	34.1047	21.8211	26.6673	33.3563	46.6723	31.4164	5.12941	13.2656	6.60714	7.56547	12.7725	12.0045	9.99712	9.93863
Tnip1	3566.86	3748.12	1908.43	3071.72	2834.31	3238.56	642.458	453.372	519.321	519.954	637.207	723.27	593.162	628.472
Tnip2	368.29	385.109	249.038	388.801	379.157	431.643	314.817	368.316	381.232	422.979	386.014	405.902	280.586	328.559
Tnks1bp1	2002.41	2079.83	1784.56	1331.58	581.958	2398.12	857.252	796.717	911.124	914.734	930.974	827.559	668.474	767.613
Tollip	893.17	834.147	992.281	798.951	704.375	940.589	1066.28	1158.79	1082.25	1015.84	999.095	1059.4	1037.03	1149.37
Tom1l1	346.87	428.069	554.422	517.156	594.83	510.47	296.864	369.877	333.66	297.117	192.297	167.313	293.249	313.944
Tox2	4.15912	0.68191	3.656	0.533701	0.525391	0.761611	10.9	25.7509	8.58928	10.3166	9.22459	12.0045	7.33122	6.43088
Tpm3	2824.66	2272.64	3104.16	2871.05	2421.97	2242.37	2281.3	1623.09	1906.16	1566.05	1937.87	2174.31	1980.76	2128.04
Traf1	1051.84	1315.23	617.219	1270.21	990.275	1408.79	98.0999	84.2757	87.2142	99.7267	158.947	188.32	155.289	153.756
Traf2	1138.35	1318.13	803.245	1319.31	1180.9	1230.76	458.441	382.362	421.535	431.232	544.251	543.203	464.533	533.763
Trib1	419.655	344.706	727.974	179.857	223.554	286.746	214.153	165.43	145.357	189.137	223.519	207.828	271.922	171.88
Trim47	1249.4	1232.21	866.257	2051.28	948.156	2872.8	301.353	341.004	357.446	362.455	393.819	360.885	251.261	391.114
Trip10	542.141	545.869	537.002	574.262	412.782	608.908	340.464	344.906	359.428	482.127	422.912	339.877	381.223	368.899
Tsc22d1	2045.87	2583.42	2515.97	2512.93	2670.56	1833.77	5376.9	4522.01	5918.67	4841.9	5454.57	4298.36	4738.63	6735.47
Tspan13	322.747	235.089	701.092	326.625	581.433	216.107	458.441	444.008	500.16	446.363	368.984	492.184	491.192	485.239
Tuba1a	153.679	165.193	134.842	160.11	231.698	86.4428	14.747	12.4853	7.92856	11.0043	7.09584	16.5062	11.3301	10.5233
Tubb2a	341.671	301.404	426.462	432.298	424.253	519.418	389.194	375.339	385.196	286.8	287.382	338.376	353.232	458.931
Tubb2b	176.554	361.242	134.412	355.712	476.092	539.03	3.84705	7.02297	7.26785	8.94101	9.93418	20.2576	8.66417	7.0155
Tulp3	342.503	332.431	291.405	312.749	254.99	425.74	117.976	143.581	126.857	114.858	98.6322	108.04	78.644	110.494
Ubd	71.5368	81.3178	755.502	182.526	1045.35	157.844	62.8352	41.3575	78.6249	81.8447	33.3505	75.7783	55.3174	86.5245
Ube2h	1049.14	970.188	1035.94	1047.12	669.436	997.139	913.675	1084.66	979.838	993.14	875.627	885.331	946.394	904.415
Ube2m	1023.14	1076.91	991.421	1524.25	1389.92	1107.95	546.923	505.654	537.821	485.566	532.898	575.465	512.519	560.071
Ufm1	1138.97	1104.52	1144.33	1705.44	1985.8	927.642	432.152	414.355	430.125	451.177	462.649	444.166	450.537	468.869
Upf2	731.38	801.074	681.521	709.556	691.94	779.889	899.57	991.019	930.945	1014.46	950.843	881.579	929.732	832.506
Usp22	1404.95	1378.99	1201.96	1070.07	852.185	1808.83	985.487	912.206	872.803	832.89	921.75	873.326	896.408	899.738
Vegfa	1481.48	1196.07	785.61	745.314	426.53	2384.22	859.817	924.691	954.07	1159.58	1430.52	952.106	930.398	926.046
Vim	5811.12	4955.95	7812.66	5370.9	7363.27	3808.62	5789.82	3626.98	4464.44	4190.58	4951.48	6018.75	5431.77	6384.69
Vps39	689.581	647.644	569.476	533.968	541.065	708.679	841.864	877.091	804.749	780.619	798.992	850.068	840.424	795.675
Vwa5b2	1.66365	2.72764	17.6348	0.800552	0.875652	2.66564	2.5647	5.46231	3.30357	8.94101	4.96709	4.50168	5.3318	5.26163
Wdfy4	849.291	419.204	543.884	372.79	345.27	519.418	2826.94	2254.37	2212.07	2537.87	2846.85	3581.84	3313.04	2481.73
Wdr24	384.51	406.93	281.512	334.364	300.874	356.815	344.311	288.722	339.607	307.433	330.666	316.618	293.249	317.451
Wdr37	330.026	278.901	306.674	231.626	314.096	289.031	761.717	886.455	837.124	828.075	745.063	794.547	871.749	760.013
Wfdc2	560.025	501.545	1206.7	887.545	1239.57	596.912	0	0	1.98214	0	0.709584	0	0	1.16925
Wnt10a	1919.43	2245.53	871.418	2181.5	1269.87	2275.31	0.641176	7.02297	1.32143	2.06331	19.8684	24.7593	23.3266	21.6311
Wnt2	4.15912	2.55716	6.45177	3.46906	8.3187	1.52322	0	2.34099	0	0	0	0	0.666475	0
Wnt5a	523.633	233.554	480.657	188.93	220.139	226.389	77.5823	61.6461	116.946	104.541	122.758	93.7851	107.302	121.017
Wrap53	173.227	160.078	144.304	164.38	167.425	155.94	240.441	219.273	210.768	174.006	175.977	188.32	179.948	206.373
Wwp1	1516	1128.9	1259.17	1422.58	1230.73	2003.99	1277.86	1391.33	1374.95	1651.34	1350.34	1213.2	1636.2	1237.65
Xiap	1057.87	755.898	1226.7	703.685	719.698	1248.85	2156.92	2289.49	2070.02	2182.98	1959.16	2137.55	2207.36	2012.28
Xpc	402.81	441.026	387.321	357.046	315.848	389.564	666.823	467.418	565.571	495.195	545.67	567.962	587.164	561.825
Ypel5	695.82	794.767	758.943	1091.69	981.081	893.94	1187.46	1339.05	1298.96	1085.99	1008.32	1042.14	1073.69	1276.82
Yrdc	506.164	444.776	428.612	641.509	570.487	519.799	178.247	163.869	205.482	182.947	188.04	192.072	176.616	198.188
Zbtb10	161.374	163.829	113.766	99.2684	110.858	204.492	313.535	412.795	342.25	392.029	378.208	367.637	301.913	339.667
Zc3h12a	1186.8	703.391	921.527	658.32	432.922	1347.48	213.512	208.348	185	221.462	239.13	307.615	233.933	208.711
Zdhhc18	605.151	627.528	518.937	534.502	303.063	720.293	677.082	579.785	590.017	587.356	600.308	727.022	689.801	547.794
Zfand3	1202.4	1075.54	1050.35	1073.54	719.698	1222.39	649.511	614.12	635.606	625.871	591.084	664.748	666.475	672.319
Zfp36	564.6	359.367	636.144	280.193	262.17	359.29	425.099	348.808	324.41	374.835	442.071	482.43	400.551	370.068
Zmynd11	1477.32	1394.68	1123.25	1207.23	926.002	1555.59	1260.55	1289.11	1405.34	1357.66	1360.98	1410.53	1323.62	1303.13
Zscan12	154.511	179.342	126.885	151.571	173.642	149.656	144.906	161.528	175.089	175.381	175.267	123.796	135.294	164.28
